# Supplementary material for: Rapid expansion and specialization of the TAS2R bitter taste receptor family in amphibians
Source: PLoS Genet. 2025 Jan 31;21(1):e1011533. doi: 10.1371/journal.pgen.1011533 (PMC11798467; doi:10.1371/journal.pgen.1011533)
Supplement: S2 Data — This spreadsheet includes summary data for each of the 661 species with chromosome-level assemblies processed in the first phase of this project. Columns class, order, latin, common, taxid, contig_count, contig_I50, contig_n50, total_length, and coverage were pulled from the NCBI assembly database for each accession number. PlottingClade refers to the taxonomic group that was used for plotting in Figs 1 and 2. All other columns were derived as described in the Methods. (CSV) [file pgen.1011533.s032.csv]

Accession	class	order	PlottingClade	latin	common	taxid	genes	clusters	Fraction_Clustered	Total_Len(kb)	Total_Space(kb/receptor)	Nearest_in_cluster	contig_count	contig_l50	contig_n50	total_length	coverage
GCA_000247815.2	Aves	Passeriformes	Aves	Ficedula_albicollis	Collared_flycatcher	59894	5	1	0.6	25.07	8.36	1	30843	771	410964	1118343587	60
GCA_000721915.3	Actinopteri	Esociformes	Actinopteri	Esox_lucius	northern_pike	8010	5	1	0.4	5.98	2.99	0.8	18750	1991	125635	904497253	243
GCA_000972845.2	Actinopteri	NA	Actinopteri	Larimichthys_crocea	large_yellow_croaker	215358	4	1	0.5	3.89	1.94	1	16979	605	277487	657939657	140
GCA_001522545.3	Aves	Passeriformes	Aves	Parus_major	Great_Tit	9157	3	1	0.67	8.64	4.32	0.666666667	24044	1868	148693	1020310769	95
GCA_001660625.3	Actinopteri	Siluriformes	Actinopteri	Ictalurus_punctatus	channel_catfish	7998	5	1	0.6	35.77	11.92	0.6	237	16	20961409	842942949	37
GCA_001700915.1	Aves	Passeriformes	Aves	Passer_domesticus	House_sparrow	48849	3	1	0.67	7.43	3.72	0.666666667	50329	5263	51426	1042720703	130
GCA_002201575.2	Mammalia	Carnivora	Mammalia	Neomonachus_schauinslandi	Hawaiian_monk_seal	29088	3	1	0.67	61.38	30.69	0	33881	3875	181061	2419443398	56
GCA_003047355.2	Actinopteri	NA	Actinopteri	Amphiprion_percula	orange_clownfish	161767	4	1	0.75	6.61	2.2	0.75	1048	84	3123421	908955932	121
GCA_003711565.2	Actinopteri	Tetraodontiformes	Actinopteri	Takifugu_flavidus	sansaifugu	433684	6	1	0.67	12.81	3.2	0.666666667	1112	28	4357567	366303280	200
GCA_003957555.2	Aves	Apodiformes	Aves	Calypte_anna	Annas_hummingbird	9244	8	1	0.88	30.78	4.4	0.875	584	21	14522327	1059687259	54
GCA_004026145.2	Actinopteri	Tetraodontiformes	Actinopteri	Takifugu_bimaculatus	bony_fishes	433685	4	1	0.75	11.42	3.81	0.75	2191	83	1312995	404311738	327.2
GCA_004115215.4	Mammalia	Monotremata	Mammalia	Ornithorhynchus_anatinus	platypus	9258	7	1	0.86	134.96	22.49	0.857142857	834	36	15146802	1859281927	58.8
GCA_005870125.1	Aves	Passeriformes	Aves	Lonchura_striata	Bengalese_finch	299123	2	1	1	5.5	2.75	1	33371	2867	100423	1060269806	151
GCA_008729295.2	Actinopteri	Perciformes	Actinopteri	Plectropomus_leopardus	leopard_coralgrouper	160734	4	1	0.5	3.34	1.67	1	96638	278	897070	895705288	381
GCA_009762305.2	Mammalia	Carnivora	Mammalia	Zalophus_californianus	California_sea_lion	9704	5	1	0.6	148.11	49.37	0.6	230	23	32626160	2409685272	80.51
GCA_009762535.1	Actinopteri	Labriformes	Actinopteri	Notolabrus_celidotus	New_Zealand_spotty	1203425	4	1	0.5	3.26	1.63	0.5	1600	64	3748462	846744125	71.06
GCA_009819595.1	Aves	Coraciiformes	Aves	Merops_nubicus	carmine_bee-eater	57421	5	1	0.8	21.45	5.36	0.8	378	26	12372304	1149356202	60.12
GCA_009819605.1	Aves	Charadriiformes	Aves	Sterna_hirundo	Common_tern	108405	3	1	0.67	5.33	2.66	0.666666667	328	18	22002498	1229972541	67.91
GCA_009819795.1	Aves	Anseriformes	Aves	Aythya_fuligula	tufted_duck	219594	4	1	0.5	6.2	3.1	1	268	19	17816505	1127004725	64.03
GCA_009823395.1	Actinopteri	Tetraodontiformes	Actinopteri	Thamnaconus_septentrionalis	bony_fishes	435163	4	1	0.5	2.56	1.28	1	242	10	22457894	474309635	104
GCA_009829125.3	Actinopteri	Gobiiformes	Actinopteri	Periophthalmus_magnuspinnatus	bony_fishes	409849	3	1	0.67	4.55	2.28	0.666666667	821	87	2301275	752605561	69.53
GCA_009829145.1	Aves	Passeriformes	Aves	Chiroxiphia_lanceolata	lance-tailed_manakin	296741	13	1	0.85	83.65	7.6	1	299	17	18496167	1089631598	67.75
GCA_011397635.1	Actinopteri	Perciformes	Actinopteri	Epinephelus_fuscoguttatus	brown-marbled_grouper	293821	4	1	0.75	6.89	2.3	0.75	231	23	13857438	1047012452	87.6
GCA_013133815.1	Actinopteri	Perciformes	Actinopteri	Cromileptes_altivelis	humpback_grouper	304459	4	1	0.75	6.76	2.25	0.75	283	18	18269829	1013370389	114.26
GCA_013347855.1	Actinopteri	Anguilliformes	Actinopteri	Anguilla_anguilla	European_eel	7936	4	1	0.5	9.22	4.61	1	693	54	5114673	979045926	51.23
GCA_013368585.1	Actinopteri	Elopiformes	Actinopteri	Megalops_cyprinoides	Indo-Pacific_tarpon	118141	3	1	0.67	5.34	2.67	0.666666667	270	13	26850664	959258046	104.34
GCA_013368605.1	Aves	Caprimulgiformes	Aves	Nyctibius_grandis	birds	48427	3	1	0.67	9.07	4.54	0.666666667	434	13	23231768	1256414880	88.4
GCA_013398505.2	Aves	Passeriformes	Aves	Rhegmatorhina_hoffmannsi	white-breasted_antbird	468512	12	1	0.83	65.31	6.53	1	90038	11448	24643	1066555733	141
GCA_013407035.1	Aves	Passeriformes	Aves	Coloeus_monedula	jackdaw	30423	4	1	0.5	17.28	8.64	0.5	552	15	23262489	1035863955	64
GCA_014183145.1	Actinopteri	NA	Actinopteri	Sciaenops_ocellatus	red_drum	76340	4	1	0.5	4.14	2.07	1	40922	1208	151930	684633790	172.9
GCA_014281875.1	Actinopteri	NA	Actinopteri	Nibea_albiflora	white_flower_croaker	240163	3	1	0.67	3.92	1.96	0.666666667	1212	39	4420150	627578634	114.67
GCA_014673565.1	Actinopteri	Perciformes	Actinopteri	Sebastes_schlegelii	Schlegels_black_rockfish	214486	3	1	0.67	3.68	1.84	0.666666667	2110	44	5473395	848024649	100
GCA_014805685.1	Actinopteri	Siluriformes	Actinopteri	Silurus_meridionalis	bony_fishes	175797	7	1	0.57	18.7	4.68	0.571428571	883	20	13195069	742596447	97.83
GCA_014839835.1	Aves	Piciformes	Aves	Dryobates_pubescens	Downy_woodpecker	118200	3	1	0.67	5.38	2.69	0.666666667	367	20	19150283	1187939694	62.43
GCA_015220745.1	Actinopteri	Perciformes	Actinopteri	Sebastes_umbrosus	honeycomb_rockfish	72105	3	1	0.67	5.12	2.56	0.666666667	353	24	11445908	800904020	45.05
GCA_015220805.1	Aves	Piciformes	Aves	Pogoniulus_pusillus	Red-fronted_tinkerbird	488313	7	1	0.86	22.6	3.77	0.857142857	560	25	16792259	1272358903	165.44
GCA_015476345.1	Aves	Anseriformes	Aves	Anas_platyrhynchos	mallard	8839	6	1	0.67	16.26	4.07	1	1661	57	5679408	1188533289	143
GCA_015532645.2	Aves	Passeriformes	Aves	Fringilla_coelebs	chaffinch	1471794	3	1	0.67	19.71	9.86	0.666666667	49331	3893	66810	994865760	249
GCA_015846415.1	Actinopteri	Cypriniformes	Actinopteri	Triplophysa_dalaica	bony_fishes	1582913	5	1	0.4	5.7	2.85	1	167	21	9273388	607940176	200
GCA_015852505.1	Mammalia	Monotremata	Mammalia	Tachyglossus_aculeatus	Australian_echidna	9261	3	1	0.67	4.87	2.44	0.666666667	831	36	19859057	2213004214	58.29
GCA_015883425.2	Aves	Passeriformes	Aves	Lamprotornis_superbus	birds	245042	5	1	0.6	40.1	13.37	1	25607	1829	150307	1068005652	98
GCA_016801845.1	Actinopteri	NA	Actinopteri	Polydactylus_sextarius	blackspot_threadfin	435218	4	1	0.75	9.36	3.12	0.75	577	13	18418211	564623279	50
GCA_016801885.1	Actinopteri	NA	Actinopteri	Toxotes_chatareus	largescale_archerfish	270537	4	1	0.5	2.94	1.47	0.75	1745	21	8430381	618729764	50
GCA_016801935.1	Actinopteri	Pleuronectiformes	Actinopteri	Platichthys_stellatus	starry_flounder	195632	4	1	0.75	7.81	2.6	0.75	61654	4965	33203	609990026	100
GCA_016904835.1	Aves	Passeriformes	Aves	Acanthisitta_chloris	rifleman	57068	4	1	0.5	6.35	3.18	0.5	401	17	16681756	1077387582	65.46
GCA_016920845.1	Actinopteri	Perciformes	Actinopteri	Gasterosteus_aculeatus	three-spined_stickleback	481459	3	1	0.67	4.58	2.29	0.666666667	6059	253	485752	471894361	75
GCA_017165825.1	Actinopteri	Characiformes	Actinopteri	Hepsetus_odoe	African_pike_characin	42563	6	1	0.33	26.8	13.4	0.5	29455	480	476524	862056194	141
GCA_017639485.1	Aves	Charadriiformes	Aves	Pluvialis_apricaria	birds	670352	4	1	0.5	15.82	7.91	1	375	23	15203797	1247767512	60
GCA_017639655.1	Aves	Falconiformes	Aves	Falco_naumanni	lesser_kestrel	148594	3	1	0.67	33.29	16.64	0.666666667	589	25	13754753	1215719661	104.34
GCA_017654505.1	Actinopteri	Acipenseriformes	Actinopteri	Polyodon_spathula	Mississippi_paddlefish	7913	8	1	0.25	10.3	5.15	1	7192	136	3441286	1542083420	300
GCA_017976325.1	Actinopteri	Chaetodontiformes	Actinopteri	Chelmon_rostratus	copperband_butterflyfish	109905	3	1	0.67	2.47	1.24	0.666666667	89	15	16959746	644208431	60
GCA_017976375.1	Aves	Cuculiformes	Aves	Cuculus_canorus	common_cuckoo	55661	5	1	0.8	27	6.75	0.8	446	17	20797936	1180136575	64.31
GCA_017976425.1	Actinopteri	NA	Actinopteri	Toxotes_jaculatrix	banded_archerfish	941984	4	1	0.5	3.08	1.54	1	194	16	15555772	621503431	60
GCA_018104995.1	Aves	Anseriformes	Aves	Cairina_moschata	Muscovy_duck	8855	4	1	0.5	201.96	100.98	1	16714	1013	315520	1118556028	128
GCA_018136845.1	Actinopteri	Osteoglossiformes	Actinopteri	Heterotis_niloticus	African_bonytongue	91721	6	1	0.83	18.56	3.71	0.833333333	4196	45	4571806	670838590	227
GCA_019097595.1	Actinopteri	Siluriformes	Actinopteri	Hemibagrus_wyckioides	bony_fishes	337641	4	1	0.5	5.33	2.66	0.5	179	15	21700000	789799567	104
GCA_020091685.1	Actinopteri	Lutjaniformes	Actinopteri	Lutjanus_erythropterus	crimson_snapper	211835	4	1	0.5	5.18	2.59	0.25	11914	102	2781023	969885659	100
GCA_020382885.1	Actinopteri	NA	Actinopteri	Scatophagus_argus	bony_fishes	75038	3	1	0.67	2.48	1.24	0.666666667	125	14	17189422	570802272	92.59
GCA_020466265.1	Actinopteri	Kurtiformes	Actinopteri	Siphamia_tubifer	tuber_cardinalfish	1536898	4	1	0.75	6.91	2.3	0.75	2058	133	2340513	1200845361	23
GCA_020698575.1	Actinopteri	Gobiiformes	Actinopteri	Bostrychus_sinensis	four-eyed_sleeper	86224	3	1	0.67	2.44	1.22	0.666666667	348	14	28280916	885739387	447.8
GCA_020740795.1	Aves	Apodiformes	Aves	Apus_apus	common_swift	8895	12	1	0.92	66.3	6.03	0.916666667	366	13	25561769	1100378261	103.36
GCA_020745685.1	Actinopteri	Labriformes	Actinopteri	Tautogolabrus_adspersus	cunner	34787	4	1	0.5	3.17	1.58	1	1507	208	992536	695716069	103.79
GCA_020745705.1	Aves	Apodiformes	Aves	Hemiprocne_comata	birds	243314	3	1	0.67	4.87	2.44	0.666666667	364	18	20531774	1164813063	80.12
GCA_020746105.1	Aves	Trogoniformes	Aves	Trogon_surrucura	Suruca_trogon	297711	10	1	0.8	78	9.75	0.8	1552	195	1472883	997329498	78
GCA_021346845.1	Actinopteri	Perciformes	Actinopteri	Apeltes_quadracus	fourspine_stickleback	240154	5	1	0.6	6.34	2.11	0.4	1086	23	5710868	428916835	97
GCA_021347895.1	Actinopteri	NA	Actinopteri	Acanthochromis_polyacanthus	spiny_chromis	80966	4	1	0.5	6.16	3.08	0.5	951	54	5524274	956771783	131
GCA_021917145.1	Actinopteri	Osmeriformes	Actinopteri	Hypomesus_transpacificus	delta_smelt	137520	6	1	0.5	268.74	89.58	0.666666667	1850	267	412669	437273953	120
GCA_022539595.1	Actinopteri	NA	Actinopteri	Amphiprion_ocellaris	clown_anemonefish	80972	6	1	0.67	10.41	2.6	1	1808	319	812338	863484803	104
GCA_022655615.1	Actinopteri	Siluriformes	Actinopteri	Tachysurus_fulvidraco	yellow_catfish	1234273	5	1	0.4	11.62	5.81	0.6	1317	53	3329536	712016913	50
GCA_022702415.1	Actinopteri	Anguilliformes	Actinopteri	Ilyophis_sp._JC_2022_1	bony_fishes	2919650	4	1	0.5	11.58	5.79	0.75	3226	144	2769000	1469146666	31.83
GCA_022702515.1	Actinopteri	Anguilliformes	Actinopteri	Ilyophis_sp._1_JC-2022	bony_fishes	2920201	4	1	0.5	11.08	5.54	1	3383	127	3455548	1494882515	100
GCA_022702525.1	Actinopteri	Anguilliformes	Actinopteri	Ilyophis_sp._2_JC-2022	bony_fishes	2920202	4	1	0.5	11.58	5.79	0.75	3226	144	2769000	1469146666	100
GCA_022829145.1	Actinopteri	Albuliformes	Actinopteri	Albula_goreensis	bony_fishes	1534307	4	1	0.5	2.9	1.45	0.5	1067	20	17514905	933663665	142.6
GCA_022985175.1	Actinopteri	Cypriniformes	Actinopteri	Labeo_rohita	rohu	84645	4	1	0.5	3.1	1.55	1	8014	209	1265157	1126558565	390
GCA_023079485.1	Aves	Apodiformes	Aves	Archilochus_colubris	birds	190676	11	1	0.82	52.09	5.79	0.636363636	1865	27	12033856	1100571516	190
GCA_023238725.1	Actinopteri	Centrarchiformes	Actinopteri	Scortum_barcoo	barcoo_grunter	214431	4	1	0.75	4.85	1.62	0.75	1741	49	4248160	657949666	150
GCA_023373845.1	Actinopteri	NA	Actinopteri	Nibea_coibor	bony_fishes	396775	4	1	0.5	3.78	1.89	1	346	25	9638600	627628236	46.7
GCA_023375685.2	Actinopteri	Siluriformes	Actinopteri	Ictalurus_furcatus	blue_catfish	66913	5	1	0.6	39.53	13.18	0.6	214	18	16772172	825475682	37
GCA_023376015.1	Aves	Passeriformes	Aves	Sturnus_vulgaris	Common_starling	9172	6	1	0.67	27.92	6.98	1	23337	1984	148638	1043825371	115
GCA_023630585.1	Actinopteri	Siluriformes	Actinopteri	Cranoglanis_bouderius	bony_fishes	175798	4	1	0.5	20.42	10.21	0.5	248	20	19474971	881346651	99.23
GCA_023653725.1	Lepidosauria	Squamata	Squamata	Bungarus_multicinctus	many-banded_krait	8616	2	1	1	9.09	4.54	1	2079	68	5437538	1593755901	80
GCA_023653815.1	Lepidosauria	Testudines	Testudines	Caretta_caretta	Loggerhead_turtle	8467	3	1	1	623.32	207.77	1	2753	35	18214114	2134012717	109
GCA_023658055.1	Actinopteri	Osmeriformes	Actinopteri	Thaleichthys_pacificus	eulachon	240832	4	1	0.5	3.75	1.88	0.5	2668	131	928839	468775781	60
GCA_024509145.1	Aves	Passeriformes	Aves	Vidua_macroura	Pin-tailed_whydah	187451	3	1	1	10.95	3.65	1	484	45	7488902	1123269635	47.6
GCA_024868665.1	Actinopteri	Cypriniformes	Actinopteri	Triplophysa_rosa	bony_fishes	992332	3	1	0.67	33.23	16.61	0.666666667	6320	450	377582	684835600	223
GCA_025169545.1	Actinopteri	Anguilliformes	Actinopteri	Anguilla_japonica	Japanese_eel	7937	4	1	0.5	9.33	4.66	1	811	17	21484275	1028695784	234
GCA_026122265.1	Actinopteri	Uranoscopiformes	Actinopteri	Ammodytes_dubius	northern_sand_lance	1266862	5	1	0.8	17.32	4.33	0.8	1711	52	3578647	748563532	139
GCA_026413225.1	Aves	Gruiformes	Aves	Otis_tarda	great_bustard	73107	4	1	0.5	12.4	6.2	1	135	8	40962436	1198259872	112.72
GCA_026686955.1	Actinopteri	Perciformes	Actinopteri	Epinephelus_cyanopodus	specked_blue_grouper	308565	4	1	0.75	6.97	2.32	0.75	458	43	5850290	998821601	156
GCA_027123335.1	Actinopteri	NA	Actinopteri	Amphiprion_clarkii	yellowtail_clownfish	80970	6	1	0.67	10.22	2.56	1	1702	207	1159304	846392538	240
GCA_027358585.1	Actinopteri	Siluriformes	Actinopteri	Pangasianodon_hypophthalmus	striped_catfish	310915	5	1	0	0.93	0.93	0.4	294	22	13007371	764974446	23.9
GCA_027559615.1	Aves	Passeriformes	Aves	Acridotheres_tristis	common_myna	279927	8	1	0.75	27.42	4.57	1	890	44	7308823	1193419045	25
GCA_027580225.1	Actinopteri	Cypriniformes	Actinopteri	Misgurnus_anguillicaudatus	oriental_weatherfish	75329	5	1	0.4	48.21	24.1	0.8	971	87	3833009	1104586043	20
GCA_027704905.1	Actinopteri	Gadiformes	Actinopteri	Muraenolepis_orangiensis	Patagonian_moray_cod	630683	2	1	1	6.99	3.5	1	10763	362	636888	893743365	100
GCA_027744805.2	Actinopteri	Syngnathiformes	Actinopteri	Dunckerocampus_dactyliophorus	ringed_pipefish	161453	3	1	0.67	5.88	2.94	0.666666667	171	11	26519775	670648883	55
GCA_027744825.1	Actinopteri	Syngnathiformes	Actinopteri	Synchiropus_splendidus	mandarinfish	270530	8	1	0.88	19.5	2.79	0.875	115	8	26259131	582898256	100
GCA_027791375.2	Aves	Piciformes	Aves	Indicator_indicator	birds	1002788	3	1	0.67	7.34	3.67	0.666666667	1452	38	8710530	1147325966	254
GCA_028022725.1	Actinopteri	Perciformes	Actinopteri	Lycodopsis_pacificus	blackbelly_eelpout	1772091	5	1	0.8	35.25	8.81	0.8	475	39	4715471	646369862	68
GCA_028640845.1	Lepidosauria	Squamata	Squamata	Ahaetulla_prasina	snakes	499056	2	1	1	5.68	2.84	1	1079	23	23873608	1772420080	140
GCA_028646355.1	Mammalia	Carnivora	Mammalia	Arctocephalus_townsendi	Guadalupe_fur_seal	161921	3	1	0.67	5.52	2.76	0.666666667	284102	10968	61084	2372365934	82
GCA_028858725.1	Aves	Coliiformes	Aves	Colius_striatus	speckled_mousebird	57412	4	1	0.75	11.53	3.84	0.75	332	14	22445975	1123441015	28.91
GCA_028975605.1	Mammalia	Carnivora	Mammalia	Pusa_sibirica	Baikal_seal	9719	6	1	0.67	146.89	36.72	0.5	326165	46423	14262	2335703376	110
GCA_029042245.1	Aves	Anseriformes	Aves	Aythya_marila	greater_scaup	189534	4	1	0.5	6.2	3.1	1	196	11	32460729	1135194460	91.36
GCA_029220125.1	Actinopteri	Perciformes	Actinopteri	Pseudoliparis_swirei	bony_fishes	2059687	3	1	0.67	4.57	2.28	0.666666667	1103	44	4219354	626455521	76.4
GCA_029465975.1	Actinopteri	Esociformes	Actinopteri	Dallia_pectoralis	Alaska_blackfish	75939	4	1	0.75	22.46	7.49	0.75	3802	242	814405	719674739	63
GCA_029490765.1	Actinopteri	Scombriformes	Actinopteri	Euthynnus_affinis	eastern_little_tuna	8227	3	1	0.67	3.06	1.53	0.666666667	292	23	11935974	785417969	100
GCA_029582105.1	Aves	Passeriformes	Aves	Oenanthe_melanoleuca	birds	2939378	9	1	0.78	39.78	5.68	1	1169	39	7795761	1036256795	100
GCA_029633875.1	Actinopteri	Characiformes	Actinopteri	Hoplias_malabaricus	trahira	27720	4	1	0.75	22.58	7.53	0.75	1359	65	4239583	1117251445	26.87
GCA_900324485.3	Actinopteri	Synbranchiformes	Actinopteri	Mastacembelus_armatus	zig-zag_eel	205130	3	1	0.67	3.77	1.88	0.666666667	359	25	8014513	591951591	52
GCA_900634775.2	Actinopteri	Blenniiformes	Actinopteri	Gouania_willdenowi	blunt-snouted_clingfish	441366	5	1	0.8	11.21	2.8	0.8	1595	132	1838341	937169869	58
GCA_900880675.2	Actinopteri	Spariformes	Actinopteri	Sparus_aurata	gilthead_seabream	8175	3	1	0.67	5.46	2.73	0.666666667	1224	75	2862625	833595063	56
GCA_900964775.1	Actinopteri	Osteoglossiformes	Actinopteri	Scleropages_formosus	Asian_bonytongue	113540	15	1	0.87	86.25	6.63	0.866666667	2007	307	659444	751313211	72
GCA_901000725.3	Actinopteri	Tetraodontiformes	Actinopteri	Takifugu_rubripes	torafugu	31033	4	1	0.5	2.19	1.1	0.5	530	35	3136617	384126663	83
GCA_902148855.1	Actinopteri	Kurtiformes	Actinopteri	Sphaeramia_orbicularis	orbiculate_cardinalfish	375764	5	1	0.8	14.7	3.68	0.8	2183	148	2360121	1342662642	53
GCA_902150065.1	Actinopteri	Holocentriformes	Actinopteri	Myripristis_murdjan	pinecone_soldierfish	586833	3	1	0.67	11.08	5.54	0.666666667	340	20	14475636	835254674	45
GCA_902500255.1	Actinopteri	Batrachoidiformes	Actinopteri	Thalassophryne_amazonica	bony_fishes	390379	4	1	0.75	35.66	11.89	0.75	3013	310	2329598	2446592878	67
GCA_902685375.1	Actinopteri	Atheriniformes	Actinopteri	Neostethus_bicornis	bony_fishes	300306	7	1	0.86	17.01	2.84	0.857142857	1484	215	960770	747174145	119
GCA_902810595.1	Actinopteri	Salmoniformes	Actinopteri	Coregonus_sp._'balchen'	bony_fishes	861768	6	1	0.33	28.92	14.46	0.5	8707	966	533126	2068074305	90
GCA_904848185.1	Actinopteri	Spariformes	Actinopteri	Acanthopagrus_latus	yellowfin_seabream	8177	3	1	0.67	5.54	2.77	0.666666667	215	18	14880455	685144197	60
GCA_907165065.1	Aves	Caprimulgiformes	Aves	Caprimulgus_europaeus	Eurasian_nightjar	111811	5	1	0.6	15.67	5.22	1	274	11	30622946	1177791212	87
GCA_910589615.1	Actinopteri	Perciformes	Actinopteri	Taurulus_bubalis	bony_fishes	61643	3	1	0.67	3.81	1.9	0.666666667	269	18	13037006	615153901	38
GCA_910591455.2	Actinopteri	Perciformes	Actinopteri	Pholis_gunnellus	rock_gunnel	56726	5	1	0.8	10.99	2.75	0.8	2166	252	640680	590303236	45
GCA_933228915.1	Actinopteri	Atheriniformes	Actinopteri	Telmatherina_bonti	bony_fishes	446457	3	1	0.67	4.32	2.16	0.666666667	4619	719	323021	781234592	36
GCA_946959425.1	Actinopteri	NA	Actinopteri	Argyrosomus_regius	meagre	172269	3	1	0.67	4.13	2.06	0.666666667	1055	23	7813463	696267849	54
GCA_947034865.1	Actinopteri	Cypriniformes	Actinopteri	Barbatula_barbatula	stone_loach	135647	4	1	0.5	4.81	2.4	1	925	72	2654543	617663352	30
GCA_947650265.1	Actinopteri	Labriformes	Actinopteri	Symphodus_melops	corkwing_wrasse	171736	4	1	0.5	2.98	1.49	0.75	1774	156	1186940	636368453	32
GCA_949316205.1	Actinopteri	Pleuronectiformes	Actinopteri	Platichthys_flesus	European_flounder	8260	4	1	0.75	7.77	2.59	0.75	1915	208	742482	587918088	49
GCA_949316345.1	Actinopteri	Perciformes	Actinopteri	Pungitius_pungitius	ninespine_stickleback	134920	3	1	0.67	7.52	3.76	0.666666667	1934	203	532838	413337341	61
GCA_949357725.1	Actinopteri	Uranoscopiformes	Actinopteri	Hyperoplus_immaculatus	greater_sand-eel	1484357	3	1	0.67	5.48	2.74	0.666666667	4952	509	427399	763769615	31
GCA_949748355.1	Actinopteri	Perciformes	Actinopteri	Melanostigma_gelatinosum	limp_eelpout	1091424	4	1	0.75	7.73	2.58	0.75	1123	103	1934223	661975483	39
GCA_949987615.1	Actinopteri	Gadiformes	Actinopteri	Pollachius_pollachius	pollack	185739	4	1	1	35.68	8.92	1	4970	643	249476	591893695	88
GCA_949987685.1	Actinopteri	Uranoscopiformes	Actinopteri	Ammodytes_marinus	lesser_sand-eel	146480	4	1	0.75	19.65	6.55	0.75	3620	391	540495	756335084	58
GCA_000165445.3	Mammalia	Primates	Mammalia	Microcebus_murinus	gray_mouse_lemur	30608	24	2	0.83	2174.15	108.71	0.666666667	50984	2987	210702	2487409138	221.6
GCA_000738735.6	Aves	Passeriformes	Aves	Corvus_cornix	hooded_crow	932674	9	2	0.89	38.09	4.76	0.888888889	472	33	8553235	1030881721	150
GCA_001883655.1	Mammalia	Carnivora	Mammalia	Lycaon_pictus	African_hunting_dog	9622	12	2	0.83	1365.61	136.56	0.666666667	1430320	216591	2695	2356716622	5.8
GCA_002007445.3	Mammalia	Carnivora	Mammalia	Ailuropoda_melanoleuca	giant_panda	9646	12	2	0.75	1305.24	145.03	0.333333333	122820	5332	127687	2440277323	93
GCA_002021735.2	Actinopteri	Salmoniformes	Actinopteri	Oncorhynchus_kisutch	coho_salmon	8019	11	2	0.55	125.83	20.97	0.727272727	8771	458	1159298	2375911593	300
GCA_003957565.4	Aves	Passeriformes	Aves	Taeniopygia_guttata	zebra_finch	59729	7	2	1	23.02	3.29	1	551	32	8964551	1056271262	88.2
GCA_004115265.3	Mammalia	Chiroptera	Mammalia	Rhinolophus_ferrumequinum	greater_horseshoe_bat	59479	17	2	0.82	948.47	67.75	0.823529412	289	22	31900497	2075768562	52.8
GCA_004126475.3	Mammalia	Chiroptera	Mammalia	Phyllostomus_discolor	pale_spear-nosed_bat	89673	25	2	0.88	1300.89	59.13	0.8	953	94	6892556	2108832841	65.8
GCA_006149115.2	Actinopteri	Salmoniformes	Actinopteri	Oncorhynchus_nerka	sockeye_salmon	8023	9	2	0.44	658.9	164.72	0.666666667	56446	1229	330763	1925212521	158
GCA_007474595.2	Mammalia	Carnivora	Mammalia	Lynx_canadensis	Canada_lynx	61383	14	2	0.86	1168.39	97.37	0.857142857	894	94	7503561	2407810255	72
GCA_008360975.2	Aves	Passeriformes	Aves	Lichenostomus_cassidix	helmeted_honeyeater	1497555	19	2	0.95	96.4	5.36	0.947368421	2227	39	6736108	1102944376	255.9
GCA_008369825.1	Actinopteri	Cypriniformes	Actinopteri	Triplophysa_tibetana	bony_fishes	1572043	7	2	0.71	27.4	5.48	0.714285714	1420	63	2833080	652930317	130
GCA_009650955.1	Aves	Passeriformes	Aves	Corvus_moneduloides	New_Caledonian_crow	1196302	10	2	0.9	40.69	4.52	0.9	394	30	11524098	1112734094	62.08
GCA_009741485.1	Aves	Passeriformes	Aves	Malurus_cyaneus	Superb_fairywren	2593467	11	2	0.82	70.22	7.8	0.727272727	18228	1313	210412	1078891882	51.2
GCA_009819655.1	Aves	Passeriformes	Aves	Sylvia_atricapilla	blackcap	48155	13	2	0.92	53.76	4.48	0.923076923	602	40	7345957	1066786587	66.29
GCA_009829155.1	Mammalia	Carnivora	Mammalia	Mustela_erminea	ermine	36723	13	2	0.85	314.82	28.62	0.615384615	293	19	36329944	2445217270	62.86
GCA_009834535.1	Mammalia	Artiodactyla	Mammalia	Camelus_ferus	Wild_Bactrian_camel	419612	11	2	0.82	1221.14	135.68	0.545454545	4388	112	5365398	2087093976	50
GCA_010411085.1	Mammalia	Artiodactyla	Mammalia	Cervus_hanglu	Yarkand_deer	84702	20	2	0.85	1590.77	93.57	0.65	39708	2752	268660	2594114534	62.9
GCA_012460135.3	Aves	Passeriformes	Aves	Molothrus_ater	birds	84834	9	2	0.78	32.95	4.71	0.666666667	692	25	13273966	1087236743	200
GCA_013100865.1	Lepidosauria	Testudines	Testudines	Trachemys_scripta	red-eared_slider_turtle	31138	9	2	0.78	661.6	94.51	0.777777778	17980	2897	204575	2126199303	60
GCA_014182915.2	Mammalia	Artiodactyla	Mammalia	Bos_gaurus	gaur	9904	18	2	0.78	532.77	38.06	0.888888889	2827	61	13340585	2717349581	59
GCA_014633375.1	Mammalia	Lagomorpha	Mammalia	Ochotona_princeps	American_pika	9978	28	2	0.89	1295.57	51.82	0.75	134292	12529	42119	2231492728	23.68
GCA_014839755.1	Aves	Passeriformes	Aves	Sylvia_borin	garden_warbler	73324	14	2	0.93	71.02	5.46	0.928571429	310	10	31914676	1045652180	72.07
GCA_015220235.1	Mammalia	Pilosa	Mammalia	Choloepus_didactylus	southern_two-toed_sloth	27675	8	2	0.75	634.87	105.81	0.375	1385	45	20994632	3214702648	56.84
GCA_015227805.3	Aves	Passeriformes	Aves	Hirundo_rustica	Barn_swallow	43150	10	2	0.9	56.71	6.3	0.9	1719	100	2794774	1105955550	51.15
GCA_015227895.2	Aves	Piciformes	Aves	Colaptes_auratus	northern_flicker	51355	5	2	1	945.74	189.15	1	9565	281	826960	1378187165	34
GCA_015832195.1	Aves	Passeriformes	Aves	Motacilla_alba	white_wagtail	1094192	13	2	0.92	61.72	5.14	0.923076923	5850	900	251690	797430388	12
GCA_016077325.2	Mammalia	Perissodactyla	Mammalia	Equus_asinus	ass	9793	23	2	0.83	806.32	42.44	0.826086957	1468	33	25073460	2431907375	211
GCA_016509475.2	Mammalia	Carnivora	Mammalia	Prionailurus_bengalensis	leopard_cat	37029	14	2	0.86	1185.08	98.76	0.785714286	140	11	82622880	2435718761	40
GCA_016906955.1	Mammalia	Artiodactyla	Mammalia	Phacochoerus_africanus	Common_warthog	41426	15	2	0.8	1493.72	124.48	0.6	717	71	10602503	2435083091	56
GCA_017639675.1	Actinopteri	Galaxiiformes	Actinopteri	Aplochiton_taeniatus	bony_fishes	946358	7	2	0.86	916.06	152.68	0.857142857	5701	1075	156481	560414924	60
GCA_018345385.1	Mammalia	Carnivora	Mammalia	Vulpes_lagopus	Arctic_fox	494514	17	2	0.88	1442.43	96.16	0.764705882	1456	24	33460300	2345550353	121
GCA_018350175.1	Mammalia	Carnivora	Mammalia	Felis_catus	domestic_cat	9685	13	2	0.85	346.17	31.47	0.769230769	92	9	104474415	2426387554	85
GCA_018350195.2	Mammalia	Carnivora	Mammalia	Panthera_tigris	tiger	9694	14	2	0.86	1151.43	95.95	0.785714286	140	12	74391967	2408695688	78
GCA_018350215.1	Mammalia	Carnivora	Mammalia	Panthera_leo	lion	9689	13	2	0.85	1185.03	107.73	0.692307692	109	11	77781637	2297568983	76
GCA_019023105.1	Aves	Passeriformes	Aves	Diglossa_brunneiventris	black-throated_flowerpiercer	547948	10	2	0.8	42.46	5.31	0.8	1570	44	7273401	1079473785	30
GCA_019176425.1	Actinopteri	Elopiformes	Actinopteri	Megalops_atlanticus	tarpon	7932	5	2	0.8	746.53	186.63	0.8	1076	17	17756893	990029801	128.5
GCA_019425775.1	Lepidosauria	Testudines	Testudines	Rafetus_swinhoei	Swinhoes_soft-shelled_turtle	904230	8	2	0.62	683.48	136.7	0.875	1125	21	30963999	2237949466	40
GCA_019703515.2	Actinopteri	Cypriniformes	Actinopteri	Myxocyprinus_asiaticus	Chinese_sucker	70543	9	2	0.56	30.84	6.17	0.555555556	577	26	35119607	2340864798	62
GCA_019924945.1	Mammalia	Carnivora	Mammalia	Felis_chaus	jungle_cat	61376	13	2	0.77	328.9	32.89	0.846153846	110	9	91188488	2428304365	49
GCA_020142125.1	Lepidosauria	Squamata	Squamata	Phrynosoma_platyrhinos	Desert_horned_lizard	52577	10	2	0.7	325.52	46.5	0.6	263607	45868	12043	1901839624	21053.7
GCA_020171115.1	Mammalia	Carnivora	Mammalia	Neogale_vison	American_mink	452646	14	2	0.86	1210.12	100.84	0.571428571	183	6	220349319	2681215271	21
GCA_020184715.1	Actinopteri	Cypriniformes	Actinopteri	Danio_rerio	zebrafish	7955	7	2	0.43	17.03	4.26	0.571428571	165	22	21088021	1401249944	190
GCA_020615455.1	Actinopteri	Salmoniformes	Actinopteri	Coregonus_clupeaformis	lake_whitefish	59861	8	2	0.5	59.08	14.77	0.5	8493	274	2177185	2753287365	20
GCA_020740725.1	Aves	Passeriformes	Aves	Corvus_hawaiiensis	hawaiian_crow	134902	9	2	0.89	32.03	4	0.888888889	482	15	23064755	1151611379	29.61
GCA_021018805.1	Aves	Passeriformes	Aves	Prinia_subflava	tawny-flanked_prinia	208062	13	2	0.92	57.93	4.83	0.923076923	876	38	7984634	1123328946	50
GCA_021184085.1	Actinopteri	Salmoniformes	Actinopteri	Oncorhynchus_gorbuscha	pink_salmon	8017	8	2	0.62	87.76	17.55	0.625	24240	385	1451475	2690283663	44
GCA_021613375.1	Actinopteri	Characiformes	Actinopteri	Megaleporinus_macrocephalus	bony_fishes	327003	11	2	0.82	56.88	6.32	0.818181818	1353	58	5013076	1282030338	69.9
GCA_021613505.1	Mammalia	Perissodactyla	Mammalia	Equus_quagga	plains_zebra	89248	24	2	0.75	784.36	43.58	0.833333333	27132	1625	427941	2500930762	48
GCA_022355385.1	Mammalia	Carnivora	Mammalia	Mustela_nigripes	black-footed_ferret	77151	13	2	0.85	321.76	29.25	0.615384615	53614	4716	148763	2498532951	85
GCA_022682495.1	Mammalia	Chiroptera	Mammalia	Desmodus_rotundus	common_vampire_bat	9430	8	2	0.75	922	153.67	0.375	1184	86	6762714	2113489943	32
GCA_022758105.1	Actinopteri	Siluriformes	Actinopteri	Pangasianodon_gigas	Mekong_giant_catfish	30993	6	2	0.33	15.07	5.02	0.166666667	289843	5481	40537	827231152	44.3
GCA_022837055.1	Mammalia	Carnivora	Mammalia	Prionailurus_viverrinus	fishing_cat	61388	14	2	0.86	1168.68	97.39	0.714285714	255	12	68766634	2461562329	30
GCA_022985145.1	Actinopteri	Siluriformes	Actinopteri	Pangasius_djambal	bony_fishes	1691987	6	2	0.33	7.2	2.4	0.166666667	422525	7500	28811	844539323	42.2
GCA_023065955.2	Mammalia	Carnivora	Mammalia	Ursus_arctos	brown_bear	9644	18	2	0.89	1355.93	84.75	0.722222222	611	22	35674000	2423401459	32
GCA_023159225.1	Mammalia	Rodentia	Mammalia	Perognathus_longimembris	Pacific_pocket_mouse	214514	26	2	0.88	1367.99	59.48	0.692307692	7987	73	7389774	2212099196	23
GCA_023373465.1	Actinopteri	Salmoniformes	Actinopteri	Oncorhynchus_keta	chum_salmon	8018	9	2	0.56	91.1	18.22	0.555555556	17498	280	2022835	2556477726	29
GCA_023375975.1	Actinopteri	Characiformes	Actinopteri	Astyanax_mexicanus	Mexican_tetra	7994	18	2	0.83	91.15	6.08	0.888888889	123	11	47087582	1373169186	35
GCA_023634145.1	Actinopteri	Salmoniformes	Actinopteri	Thymallus_thymallus	grayling	36185	9	2	0.44	88.11	22.03	0.444444444	1938	212	2277286	1760576121	66
GCA_023721935.1	Mammalia	Carnivora	Mammalia	Panthera_uncia	snow_leopard	29064	13	2	0.85	1043.81	94.89	0.769230769	26422	3996	179517	2433989369	31.94
GCA_023851605.1	Mammalia	Pilosa	Mammalia	Tamandua_tetradactyla	southern_tamandua	48850	6	2	0.83	432.51	86.5	0.5	7866	1464	547310	2898984517	66.47
GCA_023856395.1	Mammalia	Rodentia	Mammalia	Phodopus_sungorus	rodents	10044	31	2	0.87	1572.82	58.25	0.806451613	96357	10842	53079	2119204330	85
GCA_024291935.2	Mammalia	Artiodactyla	Mammalia	Okapia_johnstoni	okapi	86973	16	2	0.81	1302.32	100.18	0.625	3732	13	61700678	2387734228	73
GCA_024666655.1	Actinopteri	NA	Actinopteri	Dascyllus_trimaculatus	three_spot_damselfish	50790	6	2	0.83	223.14	44.63	0.833333333	3567	221	1014029	910763285	277
GCA_025201925.1	Lepidosauria	Testudines	Testudines	Gopherus_flavomarginatus	Mexican_gopher_tortoise	286002	10	2	0.6	728.11	121.35	0.8	2483	96	6917139	2460542086	57.78
GCA_026979565.1	Aves	Passeriformes	Aves	Vidua_chalybeata	birds	81927	7	2	1	30.94	4.42	1	635	21	15819291	1080440577	55
GCA_027244095.1	Lepidosauria	Squamata	Squamata	Hemicordylus_capensis	graceful_crag_lizard	884348	21	2	0.86	418.73	23.26	0.80952381	86	6	160691000	2294751221	43
GCA_027475565.2	Mammalia	Carnivora	Mammalia	Acinonyx_jubatus	cheetah	32536	10	2	0.8	1125.75	140.72	0.6	217	9	96827784	2377417351	50
GCA_027477595.1	Aves	Passeriformes	Aves	Haemorhous_mexicanus	house_finch	30427	19	2	1	178.8	9.41	1	478	22	16787335	1148216196	36.85
GCA_027887155.1	Lepidosauria	Testudines	Testudines	Malaclemys_terrapin	diamondback_terrapin	2991368	8	2	0.75	117.14	19.52	0.75	217	11	75591180	2211221380	30.26
GCA_028017835.1	Lepidosauria	Testudines	Testudines	Emys_orbicularis	European_pond_turtle	82168	8	2	0.75	664.59	110.76	0.75	254	9	91255289	2309740635	30.12
GCA_028018385.1	Mammalia	Carnivora	Mammalia	Neofelis_nebulosa	Clouded_leopard	61452	13	2	0.77	166.39	16.64	0.923076923	215	16	51579577	2468361932	32.2
GCA_028533065.1	Mammalia	Chiroptera	Mammalia	Trachops_cirrhosus	bats	148073	18	2	0.5	670.58	74.51	0.611111111	432766	9424	60077	2179537627	106
GCA_028533085.1	Mammalia	Primates	Mammalia	Varecia_variegata	ruffed_lemur	9455	20	2	0.6	1079.49	89.96	0.5	1029863	15936	40155	2424021081	74
GCA_028533215.1	Mammalia	Artiodactyla	Mammalia	Babyrousa_celebensis	North_Sulawesi_babirusa	1303000	14	2	0.79	1333.08	121.19	0.642857143	743099	11838	52664	2571103617	72
GCA_028533245.1	Mammalia	Carnivora	Mammalia	Helarctos_malayanus	Malayan_sun_bear	9634	16	2	0.81	1170.26	90.02	0.6875	762462	9389	73706	2486327345	105
GCA_028533255.1	Mammalia	Perissodactyla	Mammalia	Tapirus_terrestris	Brazilian_tapir	9801	18	2	0.78	384.49	27.46	0.888888889	1749853	14413	46059	2848289233	86
GCA_028533295.1	Mammalia	Carnivora	Mammalia	Felis_nigripes	black-footed_cat	61379	13	2	0.85	1067.49	97.04	0.692307692	286425	14170	50736	2454720760	77
GCA_028533335.1	Mammalia	Carnivora	Mammalia	Chrysocyon_brachyurus	maned_wolf	68728	14	2	0.86	1168.71	97.39	0.714285714	157193	7429	91425	2338097569	86
GCA_028533395.1	Mammalia	Chiroptera	Mammalia	Rousettus_madagascariensis	Madagascan_rousette	77223	13	2	0.77	635.82	63.58	0.461538462	1491090	8162	63903	2344104132	92
GCA_028533765.1	Mammalia	Chiroptera	Mammalia	Pteropus_rufus	Malagasy_flying_fox	196297	14	2	0.71	759.13	75.91	0.214285714	483369	2680	213999	2094173032	105
GCA_028533885.1	Mammalia	Carnivora	Mammalia	Nasua_narica	White-nosed_coati	352831	16	2	0.88	1158.89	82.78	0.625	1127599	10510	64559	2610174539	105
GCA_028534055.1	Mammalia	Primates	Mammalia	Eulemur_mongoz	mongoose_lemur	34828	18	2	0.67	967.66	80.64	0.555555556	1106606	16804	38022	2476385662	103
GCA_028534125.1	Mammalia	Artiodactyla	Mammalia	Lama_glama	llama	9844	12	2	0.75	948.1	105.34	0.416666667	1096291	5862	93318	2351761190	119
GCA_028534165.1	Mammalia	Rodentia	Mammalia	Coendou_prehensilis	rodents	187985	25	2	0.72	1972	109.56	0.6	1798555	20912	32746	2849765846	89
GCA_028551375.1	Mammalia	Carnivora	Mammalia	Tremarctos_ornatus	spectacled_bear	9638	17	2	0.88	1231.27	82.08	0.647058824	217262	5804	117282	2342007988	147
GCA_028551515.1	Mammalia	Primates	Mammalia	Pithecia_pithecia	white-faced_saki	43777	22	2	0.77	1535.71	90.34	0.590909091	1370502	15314	53327	3051940974	79
GCA_028627135.1	Mammalia	Diprotodontia	Mammalia	Pseudochirops_cupreus	coppery_ringtail_possum	37702	49	2	0.61	1903.86	63.46	0.673469388	1136014	34608	27966	3579892125	79
GCA_028627145.1	Mammalia	Chiroptera	Mammalia	Eidolon_dupreanum	Malagasy_straw-colored_fruit_bat	58063	14	2	0.86	714.04	59.5	0.5	1209684	4524	109255	2294267257	137
GCA_028644305.1	Mammalia	Rodentia	Mammalia	Xerus_rutilus	unstriped_ground_squirrel	226860	18	2	0.83	1483.04	98.87	0.611111111	1164041	12206	58140	2750758914	112
GCA_028646485.1	Mammalia	Carnivora	Mammalia	Cryptoprocta_ferox	fossa	94188	14	2	0.86	1252.49	104.37	0.571428571	213093	5431	124286	2373352832	78
GCA_028646515.1	Mammalia	Diprotodontia	Mammalia	Pseudochirops_corinnae	golden_ringtail_possum	65629	44	2	0.64	2117.6	75.63	0.522727273	635686	35895	26949	3503377836	75
GCA_029410595.1	Mammalia	Carnivora	Mammalia	Martes_flavigula	yellow-throated_marten	74864	15	2	0.93	1181.41	84.39	0.733333333	213	12	68603938	2448703571	107.96
GCA_029783895.1	Actinopteri	Cypriniformes	Actinopteri	Triplophysa_bombifrons	bony_fishes	1652672	5	2	0.8	8.48	2.12	0.8	609	18	12651899	656195002	40
GCA_030014155.1	Actinopteri	Siluriformes	Actinopteri	Tachysurus_vachellii	bony_fishes	175792	7	2	0.43	13	3.25	0.428571429	368	21	13298322	692104899	60
GCA_030014385.1	Actinopteri	Siluriformes	Actinopteri	Trichomycterus_rosablanca	bony_fishes	2290929	8	2	0.75	94.45	15.74	0.75	547	24	13074164	1045025885	40
GCA_030015415.1	Mammalia	Chiroptera	Mammalia	Cynopterus_sphinx	Indian_short-nosed_fruit_bat	9400	15	2	0.87	774.46	59.57	0.666666667	207	9	84235024	1857070059	104.17
GCA_030020295.1	Archosauria	Crocodylia	Crocodylia	Gavialis_gangeticus	Gharial	94835	7	2	0.71	58.7	11.74	0.714285714	278	10	84235120	2328538659	35
GCA_900700375.2	Actinopteri	Clupeiformes	Actinopteri	Denticeps_clupeoides	denticle_herring	299321	9	2	0.89	43.27	5.41	0.888888889	925	53	3059612	567417970	63
GCA_901765095.2	Amphibia	Gymnophiona	Gymnophiona	Microcaecilia_unicolor	caecilians	1415580	28	2	0.93	1824.34	70.17	1	3530	366	3661507	4685939421	53
GCA_901933205.1	Aves	Passeriformes	Aves	Camarhynchus_parvulus	birds	87175	5	2	0.8	9.68	2.42	0.6	1530	19	16035651	1051609828	31
GCA_902655055.2	Mammalia	Carnivora	Mammalia	Lutra_lutra	Eurasian_river_otter	9657	12	2	0.92	1161.91	105.63	0.666666667	229	23	30403456	2438458878	63
GCA_903797595.2	Aves	Passeriformes	Aves	Erithacus_rubecula	European_robin	37610	11	2	0.91	77.08	7.71	0.909090909	2109	52	5585877	1086738418	41
GCA_903798145.1	Actinopteri	Cypriniformes	Actinopteri	Danio_aesculapii	bony_fishes	1142201	8	2	0.75	26.7	4.45	0.75	2163	252	1517104	1381485597	52
GCA_903798195.1	Actinopteri	Cypriniformes	Actinopteri	Danio_kyathit	bony_fishes	242068	8	2	0.75	26.52	4.42	0.75	3259	376	1264270	1708446541	51
GCA_905319855.2	Mammalia	Carnivora	Mammalia	Canis_lupus	gray_wolf	9612	17	2	0.88	1437.22	95.81	0.764705882	248	25	34375412	2447463909	28
GCA_910950805.1	Aves	Passeriformes	Aves	Acrocephalus_scirpaceus	Eurasian_reed_warbler	126889	14	2	0.93	78.45	6.03	0.928571429	1079	21	12742779	1075083815	200
GCA_922984935.2	Mammalia	Carnivora	Mammalia	Meles_meles	Eurasian_badger	9662	17	2	0.88	1301.42	86.76	0.764705882	639	12	75210923	2738694574	85
GCA_000001635.9	Mammalia	Rodentia	Mammalia	Mus_musculus	house_mouse	10090	35	3	0.89	1842.5	59.44	0.8	306	15	59462871	2728222451	NA
GCA_000003025.6	Mammalia	Artiodactyla	Mammalia	Sus_scrofa	pig	9823	15	3	0.8	414.99	34.58	0.733333333	1118	15	48231277	2501912388	65
GCA_000241765.5	Lepidosauria	Testudines	Testudines	Chrysemys_picta_bellii	western_painted_turtle	8478	8	3	0.62	102.6	17.1	0.625	259085	29019	21334	2480260873	19.2
GCA_000317375.1	Mammalia	Rodentia	Mammalia	Microtus_ochrogaster	prairie_vole	79684	43	3	0.91	1559.74	39.99	0.88372093	187012	29205	21250	2287340943	94
GCA_000409795.2	Mammalia	Primates	Mammalia	Chlorocebus_sabaeus	green_monkey	60711	30	3	0.9	997.13	36.93	0.733333333	162724	7735	90449	2789656328	95
GCA_000803125.3	Mammalia	Artiodactyla	Mammalia	Camelus_dromedarius	Arabian_camel	9838	11	3	0.82	355.83	39.54	0.272727273	53085	2637	236391	2169363382	65
GCA_001039535.1	Mammalia	Artiodactyla	Mammalia	Ovis_canadensis	bighorn_sheep	112262	16	3	0.81	640.4	49.26	0.4375	1181796	85029	8067	2590545282	12
GCA_001704415.2	Mammalia	Artiodactyla	Mammalia	Capra_hircus	goat	9925	21	3	0.86	688.98	38.28	0.666666667	30378	32	26244591	2922617086	50
GCA_002863925.1	Mammalia	Perissodactyla	Mammalia	Equus_caballus	horse	9796	24	3	0.92	809.32	36.79	0.833333333	10987	462	1502753	2506966135	88
GCA_003668045.2	Mammalia	Rodentia	Mammalia	Cricetulus_griseus	Chinese_hamster	10029	35	3	0.86	856.55	28.55	0.771428571	4014	251	2711962	2366634374	31
GCA_003704135.2	Mammalia	Rodentia	Mammalia	Peromyscus_polionotus	oldfield_mouse	369710	31	3	0.84	1252.34	48.17	0.774193548	318482	52263	13217	2645110392	290
GCA_004119915.2	Actinopteri	NA	Actinopteri	Collichthys_lucidus	big_head_croaker	240159	7	3	0.86	328.99	54.83	0.285714286	2911	210	1098566	877615421	100
GCA_004329235.1	Lepidosauria	Squamata	Squamata	Podarcis_muralis	Common_wall_lizard	64176	37	3	0.95	243.45	6.96	0.891891892	6246	622	714612	1511020169	100
GCA_004664715.2	Mammalia	Rodentia	Mammalia	Peromyscus_leucopus	white-footed_mouse	10041	33	3	0.88	1023.11	35.28	0.878787879	4148	198	3487364	2475180836	60
GCA_005887515.3	Mammalia	Artiodactyla	Mammalia	Bos_grunniens	domestic_yak	30521	14	3	0.79	547.61	49.78	0.5	989	20	44716738	2831460571	239
GCA_006229205.1	Mammalia	Carnivora	Mammalia	Suricata_suricatta	meerkat	37032	16	3	0.88	337.02	24.07	0.625	129036	8917	75409	2353578744	50
GCA_006542625.1	Mammalia	Primates	Mammalia	Nomascus_leucogenys	northern_white-cheeked_gibbon	61853	21	3	0.86	669.02	37.17	0.666666667	2761	72	12782853	2843982884	79.7
GCA_007646695.3	Mammalia	Dasyuromorphia	Mammalia	Thylacinus_cynocephalus	Tasmanian_wolf	9275	14	3	0.79	649.04	59	0.714285714	440913	60358	15023	3376725167	50
GCA_008782695.1	Mammalia	Artiodactyla	Mammalia	Muntiacus_muntjak	muntjak	9888	24	3	0.83	649.33	32.47	0.625	49270	3442	215534	2573529099	41
GCA_009760805.1	Mammalia	Lagomorpha	Mammalia	Lepus_timidus	Mountain_hare	62621	25	3	0.88	881.28	40.06	0.68	221138	32946	18458	2703257108	77
GCA_009764595.1	Aves	Passeriformes	Aves	Geothlypis_trichas	common_yellowthroat	135433	20	3	0.95	123.25	6.49	0.95	1757	82	3247339	1078128490	52.11
GCA_009806435.2	Mammalia	Lagomorpha	Mammalia	Oryctolagus_cuniculus	rabbit	9986	30	3	0.9	627.95	23.26	0.8	21335	2279	337730	2841507030	40
GCA_009819535.1	Lepidosauria	Squamata	Squamata	Lacerta_agilis	lizards_and_snakes	80427	28	3	0.96	143.2	5.3	0.857142857	408	57	6613248	1391404169	63.42
GCA_011064425.1	Mammalia	Rodentia	Mammalia	Rattus_rattus	black_rat	10117	37	3	0.86	1290.74	40.34	0.783783784	7847	371	1635336	2382787281	130
GCA_011100555.2	Mammalia	Primates	Mammalia	Callithrix_jacchus	white-tufted-ear_marmoset	9483	23	3	0.87	1632.46	81.62	0.652173913	2398	60	13222669	2874864526	63.44
GCA_011762505.1	Mammalia	Rodentia	Mammalia	Arvicanthis_niloticus	Nile_rat	61156	39	3	0.9	1393.59	39.82	0.820512821	3219	56	11143170	2496761438	60.95
GCA_011800845.1	Lepidosauria	Squamata	Squamata	Zootoca_vivipara	common_lizard	8524	30	3	0.8	217.89	9.08	0.7	43102	1762	219893	1464300591	70
GCA_013496395.1	Mammalia	Artiodactyla	Mammalia	Giraffa_tippelskirchi	even-toed_ungulates	439328	14	3	0.86	567.34	47.28	0.642857143	254257	29063	25031	2490075762	88.4
GCA_014523465.1	Mammalia	Artiodactyla	Mammalia	Ovis_orientalis	Asiatic_mouflon	469796	18	3	0.83	699.38	46.63	0.611111111	385	23	42163491	2652567896	80
GCA_014905855.1	Mammalia	Primates	Mammalia	Homo_sapiens	human	9606	23	3	0.91	923.13	43.96	0.782608696	1071	32	23601496	3085782898	1167
GCA_015220715.1	Actinopteri	Characiformes	Actinopteri	Pygocentrus_nattereri	red-bellied_piranha	42514	14	3	0.86	315.8	26.32	0.571428571	358	29	12898870	1222050449	77.77
GCA_015227675.2	Mammalia	Rodentia	Mammalia	Rattus_norvegicus	Norway_rat	10116	36	3	0.89	1546.37	48.32	0.805555556	757	27	29198295	2647915728	92
GCA_015711505.1	Mammalia	Lagomorpha	Mammalia	Sylvilagus_bachmani	brush_rabbit	365149	26	3	0.73	1266.15	66.64	0.730769231	575173	12875	58367	2686383908	125
GCA_016432855.1	Actinopteri	Salmoniformes	Actinopteri	Salvelinus_namaycush	lake_trout	8040	12	3	0.67	807.52	100.94	0.916666667	7385	252	1804090	2345513378	89
GCA_016432865.2	Mammalia	Dasyuromorphia	Mammalia	Antechinus_flavipes	yellow-footed_antechinus	38775	21	3	0.86	623.55	34.64	0.761904762	1104	16	51843704	3192661299	100
GCA_016772045.1	Mammalia	Artiodactyla	Mammalia	Ovis_aries	sheep	9940	19	3	0.84	701.08	43.82	0.578947368	226	24	43178051	2628146905	55
GCA_016881025.1	Mammalia	Rodentia	Mammalia	Ictidomys_tridecemlineatus	thirteen-lined_ground_squirrel	43179	19	3	0.84	856.62	53.54	0.684210526	153544	14011	44127	2478965571	8356
GCA_018296145.1	Actinopteri	Salmoniformes	Actinopteri	Oncorhynchus_tshawytscha	Chinook_salmon	74940	13	3	0.62	730.56	91.32	0.923076923	9983	202	2884253	2294859190	130
GCA_019175285.1	Lepidosauria	Squamata	Squamata	Sceloporus_undulatus	fence_lizard	8520	23	3	0.7	279.29	16.43	0.565217391	93150	7321	75501	1905484175	4859
GCA_019903745.2	Mammalia	Artiodactyla	Mammalia	Rangifer_tarandus	reindeer	86327	20	3	0.8	594.36	37.15	0.55	44531	4144	168825	2577110347	154
GCA_019923935.1	Mammalia	Artiodactyla	Mammalia	Bubalus_bubalis	water_buffalo	89462	20	3	0.85	693	40.76	0.7	685	85	9586610	2622460639	572
GCA_020276665.1	Mammalia	Artiodactyla	Mammalia	Muntiacus_crinifrons	black_muntjac	71854	24	3	0.88	664.31	31.63	0.666666667	1232	33	25225000	2489495709	122
GCA_020497125.1	Lepidosauria	Testudines	Testudines	Mauremys_mutica	yellowpond_turtle	74926	11	3	0.73	945.46	118.18	0.727272727	1636	50	15010728	2484367879	99.81
GCA_020740605.1	Mammalia	Primates	Mammalia	Lemur_catta	Ring-tailed_lemur	9447	27	3	0.89	1593.33	66.39	0.62962963	395	20	32529614	2245601549	20.81
GCA_020740685.1	Mammalia	Rodentia	Mammalia	Jaculus_jaculus	lesser_Egyptian_jerboa	51337	26	3	0.85	1579.78	71.81	0.692307692	716	39	22104564	2863865261	61
GCA_020745825.3	Aves	Passeriformes	Aves	Agelaius_phoeniceus	red-winged_blackbird	39638	12	3	0.92	72.51	6.59	0.833333333	516	13	22833505	1188547179	38
GCA_020826845.1	Mammalia	Perissodactyla	Mammalia	Diceros_bicornis	black_rhinoceros	77932	27	3	0.89	895.75	37.32	0.814814815	1290	31	28468213	3005519209	30.57
GCA_020854095.1	Mammalia	Dasyuromorphia	Mammalia	Dasyurus_viverrinus	eastern_quoll	9279	21	3	0.86	581.88	32.33	0.761904762	507	72	13753271	3139221772	30
GCA_021442165.1	Mammalia	Perissodactyla	Mammalia	Ceratotherium_simum	northern_white_rhinoceros	310713	27	3	0.89	927.67	38.65	0.814814815	842	47	16022912	2495808350	75
GCA_021498465.1	Mammalia	Primates	Mammalia	Hylobates_pileatus	pileated_gibbon	9589	22	3	0.86	779.49	41.03	0.636363636	1567	44	17385161	2851401333	52.94
GCA_021498475.1	Mammalia	Primates	Mammalia	Saguinus_midas	Midas_tamarin	30586	22	3	0.82	698.52	38.81	0.590909091	3987	69	10987047	2968536278	52.7
GCA_022539315.2	Aves	Passeriformes	Aves	Serinus_canaria	Common_canary	9135	7	3	1	32.08	4.58	0.428571429	1739	27	12206373	1050352878	NA
GCA_023065765.1	Mammalia	Artiodactyla	Mammalia	Hexaprotodon_liberiensis	pygmy_hippopotamus	56798	17	3	0.76	1300.2	92.87	0.823529412	386	33	20244513	2374626208	61
GCA_023699985.2	Mammalia	Artiodactyla	Mammalia	Odocoileus_virginianus	white-tailed_deer	9874	21	3	0.86	660.24	36.68	0.666666667	717	32	21776300	2424209659	150
GCA_023898255.1	Mammalia	Primates	Mammalia	Nycticebus_bengalensis	Bengal_slow_loris	261741	20	3	0.85	845.77	49.75	0.7	4349	46	19794679	2856254458	53.88
GCA_024139225.1	Mammalia	Eulipotyphla	Mammalia	Suncus_etruscus	white-toothed_pygmy_shrew	109475	29	3	0.9	1691.51	62.65	0.827586207	1154	133	5042816	2471666657	142.65
GCA_024166365.1	Mammalia	Proboscidea	Mammalia	Elephas_maximus	Asiatic_elephant	99487	21	3	0.86	1150.37	63.91	0.761904762	190	13	87987108	3401247148	43
GCA_024500485.1	Mammalia	Carnivora	Mammalia	Vulpes_ferrilata	Tibetan_sand_fox	561074	17	3	0.88	594.79	39.65	0.647058824	379	17	52909674	2379658649	274.51
GCA_025594165.1	Mammalia	Rodentia	Mammalia	Tamias_sibiricus	Siberian_chipmunk	64680	20	3	0.9	923.48	51.3	0.8	4483	68	9422552	2643750606	174
GCA_025860055.1	Actinopteri	Cypriniformes	Actinopteri	Xyrauchen_texanus	razorback_sucker	154827	10	3	0.7	56.57	8.08	0.6	3619	113	5095822	2186823573	59.3
GCA_026122505.1	Lepidosauria	Testudines	Testudines	Aldabrachelys_gigantea	Aldabra_giant_tortoise	167804	16	3	0.81	1262.45	97.11	0.8125	1041	12	58656949	2373370604	21
GCA_027172205.1	Lepidosauria	Squamata	Squamata	Podarcis_raffonei	Aeolian_wall_lizard	65483	28	3	0.93	177.84	6.84	0.821428571	57	10	61439401	1513131503	31.05
GCA_027406575.1	Mammalia	Primates	Mammalia	Nycticebus_coucang	slow_loris	9470	22	3	0.86	916.67	48.25	0.727272727	302	23	41197715	2917154053	31.63
GCA_027409185.1	Mammalia	Dermoptera	Mammalia	Cynocephalus_volans	Philippine_flying_lemur	110931	18	3	0.83	833.1	55.54	0.611111111	247	12	69195939	2814434834	31.83
GCA_027563665.1	Mammalia	Chiroptera	Mammalia	Antrozous_pallidus	pallid_bat	9440	18	3	0.89	1238.4	77.4	0.777777778	326	17	41887785	2126460045	120
GCA_027574615.1	Mammalia	Chiroptera	Mammalia	Eptesicus_fuscus	big_brown_bat	29078	28	3	0.93	1488.51	57.25	0.75	123	13	49033427	2008057866	95
GCA_027579445.1	Aves	Passeriformes	Aves	Ammospiza_nelsoni	birds	2857394	14	3	0.93	66.99	5.15	0.928571429	292	27	12036358	1185463352	34.27
GCA_027580195.1	Mammalia	Artiodactyla	Mammalia	Bos_mutus	wild_yak	72004	22	3	0.86	741.73	39.04	0.727272727	2284	21	38284421	2630431830	287.36
GCA_027595985.1	Mammalia	Eulipotyphla	Mammalia	Sorex_araneus	European_shrew	42254	53	3	0.96	824.42	16.17	0.943396226	1492	182	4024507	2405993548	35.71
GCA_027887145.1	Aves	Passeriformes	Aves	Ammodramus_caudacutus	birds	69262	14	3	0.93	69.32	5.33	0.928571429	645	39	8252193	1241209685	34.18
GCA_028018845.1	Aves	Passeriformes	Aves	Melospiza_georgiana	birds	44398	20	3	0.95	105.97	5.58	0.95	276	36	10446106	1162015399	31.58
GCA_028533165.1	Mammalia	Primates	Mammalia	Leontopithecus_rosalia	golden_lion_tamarin	30588	21	3	0.62	516.38	39.72	0.380952381	401755	14587	55757	2874530362	78
GCA_028533385.1	Mammalia	Carnivora	Mammalia	Panthera_onca	jaguar	9690	14	3	0.79	1009.33	84.11	0.642857143	466954	14196	51083	2498323642	104
GCA_028533875.1	Mammalia	Carnivora	Mammalia	Mungos_mungo	banded_mongoose	210652	17	3	0.65	1149.02	95.75	0.705882353	614368	10683	60614	2494883117	77
GCA_028534135.1	Mammalia	Carnivora	Mammalia	Potos_flavus	kinkajou	29067	17	3	0.88	1064	70.93	0.705882353	878264	10176	65113	2465739417	132
GCA_028551405.1	Mammalia	Rodentia	Mammalia	Uromys_caudimaculatus	giant_uromys	36800	36	3	0.69	1331.44	53.26	0.666666667	611178	14440	49660	2615851634	122
GCA_028583425.1	Lepidosauria	Squamata	Squamata	Eublepharis_macularius	Leopard_gecko	481883	22	3	0.91	243.44	12.17	0.909090909	137	9	80105973	2237397408	30
GCA_028583565.1	Mammalia	Artiodactyla	Mammalia	Ovis_ammon_polii	argali	230172	16	3	0.81	695.82	53.52	0.5	200	14	74870268	2664279918	131.44
GCA_028626985.1	Mammalia	Diprotodontia	Mammalia	Vombatus_ursinus	common_wombat	29139	25	3	0.72	895.28	49.74	0.68	685857	11796	74778	3341345253	71
GCA_028627215.1	Mammalia	Diprotodontia	Mammalia	Macropus_giganteus	eastern_gray_kangaroo	9317	37	3	0.62	583.2	25.36	0.594594595	1081779	22825	41690	3535619686	70
GCA_028646465.1	Mammalia	Perissodactyla	Mammalia	Rhinoceros_unicornis	greater_Indian_rhinoceros	9809	22	3	0.86	976.25	51.38	0.772727273	306900	6990	105810	2631998212	74
GCA_028646535.1	Mammalia	Carnivora	Mammalia	Procyon_lotor	raccoon	9654	15	3	0.87	1021.35	78.57	0.666666667	877198	20058	34230	2525713215	86
GCA_028646575.1	Mammalia	Diprotodontia	Mammalia	Pseudocheirus_occidentalis	Western_ringtail_oppossum	656515	45	3	0.47	792.98	37.76	0.822222222	1001302	39426	24464	3603728918	60
GCA_028646595.1	Mammalia	Diprotodontia	Mammalia	Phalanger_gymnotis	marsupials	65615	43	3	0.56	965.8	40.24	0.558139535	1222713	34298	28067	3623972075	69
GCA_028769735.1	Aves	Passeriformes	Aves	Zonotrichia_leucophrys	birds	44393	13	3	1	111.38	8.57	1	4137	26	14148922	1125514508	50
GCA_028858775.1	Mammalia	Primates	Mammalia	Pan_troglodytes	chimpanzee	9598	26	3	0.92	740.96	30.87	0.769230769	1500	12	94528342	3225356997	70
GCA_028878055.1	Mammalia	Primates	Mammalia	Symphalangus_syndactylus	siamang	9590	22	3	0.86	728.14	38.32	0.636363636	109	12	111498993	3198446238	81
GCA_028885625.1	Mammalia	Primates	Mammalia	Pongo_pygmaeus	Bornean_orangutan	9600	26	3	0.88	1007.34	43.8	0.692307692	1593	13	90555683	3249335160	62
GCA_028885655.1	Mammalia	Primates	Mammalia	Pongo_abelii	Sumatran_orangutan	9601	24	3	0.88	911.87	43.42	0.625	334	16	59577911	2994913325	102
GCA_029281585.1	Mammalia	Primates	Mammalia	Gorilla_gorilla	western_lowland_gorilla	9595	25	3	0.88	878.11	39.91	0.72	675	12	118427599	3600562452	76
GCA_029289425.1	Mammalia	Primates	Mammalia	Pan_paniscus	pygmy_chimpanzee	9597	24	3	0.88	827.01	39.38	0.708333333	451	10	141811947	3271621005	64
GCA_029407905.2	Mammalia	Artiodactyla	Mammalia	Bubalus_carabanensis	carabao	346063	18	3	0.89	704.76	44.05	0.777777778	136	12	91172394	2898492518	34
GCA_029448725.1	Actinopteri	Salmoniformes	Actinopteri	Salvelinus_fontinalis	brook_trout	8038	10	3	0.6	821.02	136.84	0.8	6739	490	1231776	2496185110	120
GCA_029890205.1	Mammalia	Rodentia	Mammalia	Acomys_cahirinus	Egyptian_spiny_mouse	10068	30	3	0.9	1004.69	37.21	0.833333333	123	18	55022522	2270846306	45
GCA_029931775.1	Lepidosauria	Squamata	Squamata	Euleptes_europaea	tarantolino	460621	52	3	0.98	670.46	13.15	0.980769231	744	20	26991305	1781916107	38
GCA_030014295.1	Mammalia	Proboscidea	Mammalia	Loxodonta_africana	African_savanna_elephant	9785	22	3	0.86	1142.34	60.12	0.727272727	1111	15	82653632	3540893228	43
GCA_030028045.1	Mammalia	Artiodactyla	Mammalia	Hippopotamus_amphibius_kiboko	hippopotamus	575201	11	3	0.82	1333.64	133.36	0.727272727	582	18	50348260	2538242855	33
GCA_030035585.1	Mammalia	Sirenia	Mammalia	Dugong_dugon	dugong	29137	11	3	0.82	426.52	47.39	0.363636364	294	17	57632671	3158488110	32
GCA_030035675.1	Lepidosauria	Squamata	Squamata	Rhineura_floridana	Florida_worm_lizard	261503	11	3	0.91	217.26	21.73	0.636363636	319	38	18156940	2307436586	38.35
GCA_901001135.2	Amphibia	Gymnophiona	Gymnophiona	Rhinatrema_bivittatum	two-lined_caecilian	194408	16	3	0.88	472.63	33.76	0.625	4901	489	3216284	5319239186	43
GCA_902362185.1	Actinopteri	Gonorynchiformes	Actinopteri	Chanos_chanos	milkfish	29144	7	3	1	198.03	28.29	1	1940	366	508005	637484823	68
GCA_902635505.1	Mammalia	Dasyuromorphia	Mammalia	Sarcophilus_harrisii	Tasmanian_devil	9305	19	3	0.84	599.67	37.48	0.736842105	277	76	115082	26277846	88
GCA_902686445.2	Mammalia	Rodentia	Mammalia	Sciurus_carolinensis	gray_squirrel	30640	27	3	0.89	1250.13	52.09	0.777777778	2576	52	13975867	2815397268	74
GCA_902686455.2	Mammalia	Rodentia	Mammalia	Sciurus_vulgaris	Eurasian_red_squirrel	55149	25	3	0.88	1305.8	59.35	0.8	1808	51	16333633	2878607543	23
GCA_902713425.2	Actinopteri	Acipenseriformes	Actinopteri	Acipenser_ruthenus	sterlet	7906	12	3	0.5	118.52	19.75	0.666666667	2164	65	8776027	1899810788	61
GCA_903992535.2	Mammalia	Rodentia	Mammalia	Arvicola_amphibius	Eurasian_water_vole	1047088	45	3	0.91	1863.9	45.46	0.844444444	1085	127	5392280	2297766297	45
GCA_903992545.1	Mammalia	Chiroptera	Mammalia	Pipistrellus_pipistrellus	common_pipistrelle	59474	35	3	0.94	1249.02	37.85	0.857142857	1868	108	4446752	1763439233	62
GCA_903995435.1	Mammalia	Rodentia	Mammalia	Acomys_russatus	golden_spiny_mouse	60746	32	3	0.91	928.19	32.01	0.8125	1502	145	4450755	2301522284	58
GCA_905237065.2	Actinopteri	Salmoniformes	Actinopteri	Salmo_salar	Atlantic_salmon	8030	12	3	0.67	188.22	23.53	0.333333333	4222	33	28058890	2756584103	70
GCA_907164435.1	Mammalia	Rodentia	Mammalia	Acomys_dimidiatus	rodents	60744	30	3	0.83	829.95	33.2	0.733333333	127573	20276	33040	2302401611	80
GCA_949820135.1	Mammalia	Lagomorpha	Mammalia	Sylvilagus_floridanus	eastern_cottontail	9988	31	3	0.9	694.02	24.79	0.709677419	415	26	34907720	2848420111	26
GCA_950295315.1	Mammalia	Eulipotyphla	Mammalia	Erinaceus_europaeus	western_European_hedgehog	9365	24	3	0.96	832.43	36.19	0.833333333	4935	818	999919	2720701264	31
GCA_951640355.1	Mammalia	Chiroptera	Mammalia	Eptesicus_nilssonii	northern_bat	59451	27	3	0.93	1477.6	59.1	0.740740741	1630	256	2474537	2064119045	33
GCA_000247795.2	Mammalia	Artiodactyla	Mammalia	Bos_indicus	zebu_cattle	9915	20	4	0.8	842.15	49.54	0.65	253770	25227	28375	2673965444	52
GCA_002263795.3	Mammalia	Artiodactyla	Mammalia	Bos_taurus	cattle	9913	21	4	0.81	743.2	41.29	0.714285714	2343	32	25896116	2711209831	80
GCA_002776525.5	Mammalia	Primates	Mammalia	Piliocolobus_tephrosceles	Ugandan_red_Colobus	591936	22	4	0.77	595.08	35	0.5	88792	8269	100421	2993041957	38.61
GCA_003255815.1	Mammalia	Primates	Mammalia	Theropithecus_gelada	gelada	9565	28	4	0.86	922.78	38.45	0.571428571	35108	2649	310061	2889630685	56
GCA_003339765.3	Mammalia	Primates	Mammalia	Macaca_mulatta	Rhesus_monkey	9544	29	4	0.9	968.54	37.25	0.689655172	3182	22	46608966	2971331530	NA
GCA_007399415.1	Lepidosauria	Testudines	Testudines	Gopherus_evgoodei	Goodes_thornscrub_tortoise	1825980	11	4	0.82	1147.76	127.53	0.818181818	933	51	13026736	2298564209	58
GCA_007565055.1	Mammalia	Primates	Mammalia	Rhinopithecus_roxellana	golden_snub-nosed_monkey	61622	24	4	0.88	883.76	42.08	0.541666667	6089	151	5723610	3038477066	100
GCA_008632895.1	Mammalia	Rodentia	Mammalia	Mastomys_coucha	southern_multimammate_mouse	35658	31	4	0.87	890.4	32.98	0.774193548	146741	22479	30483	2507184835	73
GCA_008728515.2	Mammalia	Primates	Mammalia	Papio_anubis	olive_baboon	9555	29	4	0.86	887.18	35.49	0.620689655	15215	545	1465768	2869802739	60
GCA_011100635.1	Mammalia	Diprotodontia	Mammalia	Trichosurus_vulpecula	common_brushtail	9337	44	4	0.93	1261.62	30.77	0.931818182	2007	218	4314688	3359347707	60.73
GCA_013265735.3	Actinopteri	Salmoniformes	Actinopteri	Oncorhynchus_mykiss	rainbow_trout	8022	16	4	0.75	765.43	63.79	0.4375	1229	41	15579713	2341688614	111.6
GCA_016161935.1	Lepidosauria	Testudines	Testudines	Mauremys_reevesii	Reevess_turtle	260615	13	4	0.54	1191.58	148.95	0.538461538	628	24	33352699	2367607229	96.7
GCA_016433145.1	Mammalia	Didelphimorphia	Mammalia	Gracilinanus_agilis	Agile_Gracile_Mouse_Opossum	191870	32	4	0.88	829.52	29.63	0.8125	125012	13336	73170	3701033721	100
GCA_016801065.1	Lepidosauria	Squamata	Squamata	Sceloporus_tristichus	plateau_fence_lizard	190870	19	4	0.84	262.2	15.42	0.789473684	46004	5779	91782	1815771249	25615.7
GCA_019320065.1	Mammalia	Artiodactyla	Mammalia	Cervus_canadensis	even-toed_ungulates	1574408	23	4	0.83	591.01	29.55	0.608695652	6828	803	914577	2526613007	686
GCA_019393635.1	Mammalia	Microbiotheria	Mammalia	Dromiciops_gliroides	monito_del_monte	33562	25	4	0.92	837.21	36.4	0.88	277	27	38230856	3303199800	63
GCA_020226075.1	Mammalia	Artiodactyla	Mammalia	Hydropotes_inermis	Chinese_water_deer	9883	17	4	0.76	544.88	38.92	0.588235294	56897	5613	131414	2540444434	76
GCA_020976825.1	Mammalia	Artiodactyla	Mammalia	Odocoileus_hemionus	mule_deer	9872	21	4	0.76	441.57	25.97	0.714285714	6036	26	28570879	2609301826	90
GCA_021498455.1	Mammalia	Primates	Mammalia	Colobus_guereza	mantled_guereza	33548	26	4	0.88	937.95	40.78	0.653846154	3154	54	15612012	2963339203	57.62
GCA_023091745.2	Mammalia	Artiodactyla	Mammalia	Budorcas_taxicolor	takin	37181	19	4	0.79	664.27	41.52	0.684210526	1515	15	68053581	2851654952	24
GCA_026956025.1	Mammalia	Primates	Mammalia	Macaca_cyclopis	Taiwan_macaque	78449	28	4	0.89	945.2	37.81	0.678571429	1008	113	7139826	2846042475	115
GCA_027579735.1	Amphibia	Anura	Anura	Bombina_bombina	fire-bellied_toad	8345	91	4	0.96	6218.23	71.47	0.967032967	9446	737	3759931	10019663791	92.75
GCA_027887165.1	Mammalia	Didelphimorphia	Mammalia	Monodelphis_domestica	gray_short-tailed_opossum	13616	24	4	0.88	710.22	33.82	0.708333333	2268	244	3910714	3586166573	32.9
GCA_028451465.1	Mammalia	Rodentia	Mammalia	Erethizon_dorsatum	North_American_porcupine	34844	27	4	0.93	1846.73	73.87	0.740740741	393	35	19239546	2432147792	115.21
GCA_028551445.1	Mammalia	Primates	Mammalia	Miopithecus_talapoin	talapoin	36231	29	4	0.72	759.42	36.16	0.448275862	696051	10958	76031	2969301606	110
GCA_028571685.1	Mammalia	Hyracoidea	Mammalia	Heterohyrax_brucei	yellow-spotted_hyrax	77598	30	4	0.93	1505.42	53.76	0.8	338	14	78495281	3488059404	35.04
GCA_028583105.1	Mammalia	Diprotodontia	Mammalia	Macropus_fuliginosus	western_gray_kangaroo	9316	31	4	0.48	458.16	30.54	0.322580645	1491687	29936	30299	3638522883	64
GCA_028627265.1	Mammalia	Primates	Mammalia	Cercopithecus_mitis	blue_monkey	36225	25	4	0.8	1267.08	63.35	0.52	1456707	27123	28335	3104799808	83
GCA_028645565.1	Mammalia	Primates	Mammalia	Papio_papio	Guinea_baboon	100937	31	4	0.74	798.11	34.7	0.64516129	493925	17598	44968	2908029665	117
GCA_028658305.1	Mammalia	Rodentia	Mammalia	Pachyuromys_duprasi	fat-tailed_gerbil	298894	27	4	0.85	729.35	31.71	0.62962963	551819	13048	47672	2488923329	82
GCA_900094665.2	Mammalia	Rodentia	Mammalia	Mus_caroli	Ryukyu_mouse	10089	36	4	0.89	780.5	24.39	0.805555556	136881	21586	30921	2552832562	60
GCA_900095145.2	Mammalia	Rodentia	Mammalia	Mus_pahari	shrew_mouse	10093	36	4	0.86	1761.13	56.81	0.694444444	133720	22851	29465	2475012951	74
GCA_901001165.2	Actinopteri	Salmoniformes	Actinopteri	Salmo_trutta	river_trout	8032	14	4	0.71	817.17	81.72	0.642857143	5378	294	1703178	2371880186	68
GCA_903995425.1	Mammalia	Rodentia	Mammalia	Onychomys_torridus	southern_grasshopper_mouse	38674	33	4	0.88	1048.46	36.15	0.696969697	5088	308	2276141	2468394440	59
GCA_910594005.1	Mammalia	Artiodactyla	Mammalia	Cervus_elaphus	red_deer	9860	24	4	0.83	632.24	30.11	0.708333333	184	17	68741660	2886603524	30
GCA_921997135.2	Mammalia	Rodentia	Mammalia	Mus_spretus	western_wild_mouse	10096	35	4	0.89	837.63	27.02	0.8	733	87	10023970	2546544102	40
GCA_944319715.1	Mammalia	Rodentia	Mammalia	Heterocephalus_glaber	naked_mole-rat	10181	19	4	0.95	1373.28	76.29	0.684210526	2224	200	3438577	2500150936	58
GCA_949786385.1	Mammalia	Rodentia	Mammalia	Onychomys_leucogaster	northern_grasshopper_mouse	38668	35	4	0.86	1249.14	40.29	0.771428571	1239	43	19200283	3152994889	40
GCA_949786405.1	Mammalia	Rodentia	Mammalia	Onychomys_arenicola	Chihuahuan_grasshopper_mouse	38679	35	4	0.86	1268.47	40.92	0.771428571	844	31	26219289	2871851351	40
GCA_949786415.1	Mammalia	Rodentia	Mammalia	Peromyscus_eremicus	cactus_mouse	42410	39	4	0.87	1189.09	33.97	0.820512821	6899	436	1332236	2916547091	40
GCA_000004195.4	Amphibia	Anura	Anura	Xenopus_tropicalis	tropical_clawed_frog	8364	50	5	0.96	475.64	9.91	0.94	851	32	14634335	1451301209	111.5
GCA_000978405.1	Mammalia	Artiodactyla	Mammalia	Capra_aegagrus	wild_goat	9923	22	5	0.82	721.48	37.97	0.590909091	368693	39764	19347	2828873048	83.54
GCA_003704035.3	Mammalia	Rodentia	Mammalia	Peromyscus_maniculatus	prairie_deer_mouse	230844	35	5	0.86	1050.53	33.89	0.514285714	155966	23323	30111	2512439762	115
GCA_012559485.3	Mammalia	Primates	Mammalia	Macaca_fascicularis	crab-eating_macaque	9541	29	5	0.9	911.14	35.04	0.551724138	1006	31	26251577	2800899072	201
GCA_015741225.1	Mammalia	Rodentia	Mammalia	Hydrochoerus_hydrochaeris	capybara	10149	31	5	0.77	1805.19	72.21	0.64516129	384170	8795	78808	2590838763	74
GCA_017591445.1	Mammalia	Artiodactyla	Mammalia	Giraffa_camelopardalis	giraffe	2740528	22	5	0.86	936.57	49.29	0.318181818	50203	61	11323477	2441480433	54
GCA_019279795.1	Ceratodontoidei	Ceratodontiformes	Ceratodontoidei	Protopterus_annectens	West_African_lungfish	7888	18	5	0.83	1874.67	124.98	0.666666667	74228	6864	1603140	40054341269	50
GCA_027358695.2	Amphibia	Anura	Anura	Spea_bombifrons	plains_spadefoot_toad	233779	64	5	0.98	474.58	7.53	0.96875	1516	115	2001516	785569511	35.45
GCA_028372415.1	Mammalia	Diprotodontia	Mammalia	Notamacropus_eugenii	tammar_wallaby	9315	36	5	0.94	1225.62	36.05	0.805555556	830	60	15255043	3448908279	30.4
GCA_028533205.1	Mammalia	Diprotodontia	Mammalia	Lagorchestes_hirsutus	rufous_hare-wallaby	65632	29	5	0.86	856.39	34.26	0.793103448	631689	16076	57452	3381150672	93
GCA_947179515.1	Mammalia	Rodentia	Mammalia	Apodemus_sylvaticus	European_woodmouse	10129	38	5	0.87	1108.52	32.6	0.815789474	10863	1683	424995	2392986241	25
GCA_000090745.2	Lepidosauria	Squamata	Squamata	Anolis_carolinensis	green_anole	28377	43	6	0.93	455.45	11.39	0.860465116	41987	6217	79867	1799143587	7.1
GCA_004786255.1	Amphibia	Anura	Anura	Pyxicephalus_adspersus	frogs_and_toads	30357	98	6	0.99	3879.29	39.99	0.93877551	117078	12581	30445	1563367516	189
GCA_019447015.1	Amphibia	Anura	Anura	Hymenochirus_boettgeri	Congo_dwarf_clawed_frog	247094	45	6	0.87	2571.08	65.93	0.711111111	42213	956	783846	3210867089	110
GCA_027917425.1	Amphibia	Anura	Anura	Gastrophryne_carolinensis	eastern_narrow-mouthed_toad	8429	31	6	0.9	1196.92	42.75	0.806451613	2747	248	4962642	4336248441	29.62
GCA_905171775.1	Amphibia	Anura	Anura	Rana_temporaria	common_frog	8407	202	7	0.99	4873.23	24.37	0.881188119	2411	196	6264810	4111422596	63
GCA_017654675.1	Amphibia	Anura	Anura	Xenopus_laevis	African_clawed_frog	8355	50	8	1	764.39	15.29	0.62	716	35	22451507	2742469346	28.5
GCA_028390025.1	Amphibia	Anura	Anura	Pseudophryne_corroboree	corroboree_frog	495146	184	8	0.98	12811.22	71.17	0.913043478	5826	353	6819095	8872758793	26.91
GCA_029499605.1	Amphibia	Anura	Anura	Hyla_sarda	Sardinian_treefrog	327740	126	8	0.98	5085.04	41.01	0.896825397	5771	271	3809262	4142159359	30
GCA_905171765.1	Amphibia	Anura	Anura	Bufo_bufo	common_toad	8384	106	8	0.97	5234.5	50.82	0.839622642	5501	350	3959750	5044744194	64
GCA_014858855.1	Amphibia	Anura	Anura	Bufo_gargarizans	Asiatic_toad	30331	131	9	0.95	5877.44	47.4	0.847328244	4621	749	1738317	4545482719	103
GCA_018994145.1	Amphibia	Anura	Anura	Leptobrachium_ailaonicum	Yunnan_mustache_toad	428466	102	9	0.97	4592.94	46.39	0.901960784	15899	1180	821125	3535795546	78
GCA_024363595.1	Amphibia	Anura	Anura	Xenopus_borealis	Kenyan_clawed_frog	8354	50	9	0.96	984.22	20.5	0.44	255128	25746	21213	2747450723	50
GCA_028564925.1	Amphibia	Anura	Anura	Lithobates_sylvaticus	wood_frog	45438	248	10	1	10243.04	41.3	0.85483871	18246	499	2498674	5150352190	120
GCA_029206835.1	Amphibia	Anura	Anura	Rana_muscosa	mountain_yellow-legged_frog	160500	180	10	0.99	9228.52	51.85	0.838888889	9672	569	4644276	10160103425	30
GCA_029574335.1	Amphibia	Anura	Anura	Rana_kukunoris	plateau_brown_frog	670907	211	10	0.97	4682.28	22.84	0.815165877	6555	817	1704296	4830730561	90.61
GCA_009667805.1	Amphibia	Anura	Anura	Leptobrachium_leishanense	Leishan_spiny_toad	445787	135	11	0.98	3020.16	22.88	0.866666667	8584	489	1946319	3549060464	80.3
GCA_027789765.1	Amphibia	Anura	Anura	Dendropsophus_ebraccatus	hourglass_treefrog	150705	246	12	0.99	5257.3	21.63	0.825203252	3003	65	8808153	2214937069	69.99
GCA_026652325.1	Amphibia	Caudata	Caudata	Pleurodeles_waltl	Iberian_ribbed_newt	8319	68	13	0.76	4246.98	81.67	0.779411765	1189	125	45590032	20300798037	40
GCA_002915635.3	Amphibia	Caudata	Caudata	Ambystoma_mexicanum	axolotl	8296	70	15	0.63	6059.39	137.71	0.7	211437	35415	217996	28206905576	30
GCA_019512145.1	Amphibia	Anura	Anura	Engystomops_pustulosus	Tungara_frog	76066	185	27	0.72	2117.05	15.92	0.464864865	125761	2139	305357	2555516698	103
GCA_019857665.1	Amphibia	Anura	Anura	Eleutherodactylus_coqui	Puerto_Rican_coqui	57060	191	39	0.58	2499.11	22.72	0.523560209	480031	54726	10856	2789347782	240
GCA_000146605.4	Aves	Galliformes	Aves	Meleagris_gallopavo	turkey	9103	2	NA	NA	NA	NA	NA	250220	11318	27076	1115474681	35
GCA_000238955.5	Actinopteri	Cichliformes	Actinopteri	Maylandia_zebra	zebra_mbuna	106582	1	NA	NA	NA	NA	NA	2331	189	1407748	957485262	65
GCA_000242695.1	Actinopteri	Semionotiformes	Actinopteri	Lepisosteus_oculatus	spotted_gar	7918	3	NA	NA	NA	NA	NA	45200	3307	68337	945878036	677.5
GCA_000523025.1	Actinopteri	Pleuronectiformes	Actinopteri	Cynoglossus_semilaevis	tongue_sole	244447	0	NA	NA	NA	NA	NA	62912	4682	27008	470199494	NA
GCA_000633615.2	Actinopteri	Cyprinodontiformes	Actinopteri	Poecilia_reticulata	guppy	8081	2	NA	NA	NA	NA	NA	40144	4423	41913	731622281	110
GCA_001444195.3	Actinopteri	Cyprinodontiformes	Actinopteri	Xiphophorus_couchianus	Monterrey_platyfish	32473	1	NA	NA	NA	NA	NA	297	17	15315838	688541509	77
GCA_001465895.2	Actinopteri	Cyprinodontiformes	Actinopteri	Nothobranchius_furzeri	turquoise_killifish	105023	1	NA	NA	NA	NA	NA	74941	12601	19950	1242518059	100
GCA_001577835.2	Aves	Galliformes	Aves	Coturnix_japonica	Japanese_quail	93934	2	NA	NA	NA	NA	NA	9642	515	511217	927656957	73
GCA_001640805.2	Actinopteri	NA	Actinopteri	Lates_calcarifer	barramundi_perch	8187	2	NA	NA	NA	NA	NA	3671	101	1379868	673814222	60
GCA_001649575.2	Actinopteri	Cyprinodontiformes	Actinopteri	Kryptolebias_marmoratus	mangrove_rivulus	37003	2	NA	NA	NA	NA	NA	26467	2935	57646	680655669	72.75
GCA_001746935.2	Aves	Passeriformes	Aves	Setophaga_coronata	myrtle_warbler	1037456	1	NA	NA	NA	NA	NA	69223	5943	43576	1022651334	100
GCA_001858045.3	Actinopteri	Cichliformes	Actinopteri	Oreochromis_niloticus	Nile_tilapia	8128	1	NA	NA	NA	NA	NA	3010	96	2923640	1005681550	44
GCA_001887795.1	Aves	Columbiformes	Aves	Columba_livia	rock_pigeon	8932	1	NA	NA	NA	NA	NA	77053	10897	27697	1018016946	60
GCA_001904815.2	Actinopteri	Pleuronectiformes	Actinopteri	Paralichthys_olivaceus	Japanese_flounder	8255	1	NA	NA	NA	NA	NA	38614	5224	30544	545775252	118
GCA_002078875.2	Aves	Galliformes	Aves	Numida_meleagris	helmeted_guineafowl	8996	2	NA	NA	NA	NA	NA	16014	1259	234926	1043264150	100
GCA_002234675.1	Actinopteri	Beloniformes	Actinopteri	Oryzias_latipes	Japanese_medaka	8090	1	NA	NA	NA	NA	NA	516	88	2530934	734057086	0.99
GCA_002775205.2	Actinopteri	Cyprinodontiformes	Actinopteri	Xiphophorus_maculatus	southern_platyfish	8083	1	NA	NA	NA	NA	NA	258	25	9181372	704321165	83
GCA_002837175.5	Mammalia	Artiodactyla	Mammalia	Physeter_catodon	sperm_whale	9755	1	NA	NA	NA	NA	NA	133555	16949	42877	2496225537	248
GCA_002922805.2	Actinopteri	Beloniformes	Actinopteri	Oryzias_melastigma	Indian_medaka	30732	1	NA	NA	NA	NA	NA	56275	6936	30057	778703520	82
GCA_003331165.2	Actinopteri	Cyprinodontiformes	Actinopteri	Xiphophorus_hellerii	green_swordtail	8084	1	NA	NA	NA	NA	NA	746	28	7084538	732906125	68
GCA_003368295.1	Actinopteri	Cypriniformes	Actinopteri	Carassius_auratus	goldfish	7957	10	NA	NA	NA	NA	NA	8463	513	821153	1820635050	71
GCA_003400415.2	Lepidosauria	Squamata	Squamata	Crotalus_viridis	prairie_rattlesnake	8742	1	NA	NA	NA	NA	NA	166667	22243	14888	1340198908	1000
GCA_003829775.2	Aves	Passeriformes	Aves	Junco_hyemalis	dark-eyed_junco	40217	3	NA	NA	NA	NA	NA	52253	3470	75757	1031540353	66.67
GCA_003999625.1	Actinopteri	Beloniformes	Actinopteri	Oryzias_javanicus	javanese_ricefish	123683	1	NA	NA	NA	NA	NA	751	65	3558013	809679899	76.5
GCA_004010195.1	Chondrichthyes	Orectolobiformes	Chondrichthyes	Chiloscyllium_plagiosum	whitespotted_bambooshark	36176	0	NA	NA	NA	NA	NA	255432	23073	40597	3556477427	280
GCA_004023545.1	Actinopteri	Acropomatiformes	Actinopteri	Lateolabrax_maculatus	spotted_sea_bass	315492	2	NA	NA	NA	NA	NA	22801	3547	42653	519239411	302
GCA_004027225.2	Aves	Psittaciformes	Aves	Strigops_habroptila	Kakapo	2489341	1	NA	NA	NA	NA	NA	456	40	9454087	1148597545	76.1
GCA_004354835.1	Actinopteri	Perciformes	Actinopteri	Perca_flavescens	yellow_perch	8167	1	NA	NA	NA	NA	NA	1097	61	4268950	877456336	137.7
GCA_005281545.1	Actinopteri	Perciformes	Actinopteri	Epinephelus_lanceolatus	giant_grouper	310571	2	NA	NA	NA	NA	NA	22226	1795	159800	1087415941	133
GCA_006182925.3	Actinopteri	Pleuronectiformes	Actinopteri	Reinhardtius_hippoglossoides	Greenland_flounder	111784	2	NA	NA	NA	NA	NA	2049	59	3108829	598525361	60
GCA_006386435.1	Actinopteri	Perciformes	Actinopteri	Epinephelus_moara	kelp_grouper	300413	2	NA	NA	NA	NA	NA	37521	3350	76174	1030477684	381
GCA_007364275.2	Actinopteri	Cichliformes	Actinopteri	Archocentrus_centrarchus	flier_cichlid	63155	1	NA	NA	NA	NA	NA	926	129	2146538	932930362	76
GCA_007896545.1	Actinopteri	Cyprinodontiformes	Actinopteri	Kryptolebias_hermaphroditus	bony_fishes	1747188	2	NA	NA	NA	NA	NA	32872	4242	46411	683986837	166
GCA_008315115.2	Actinopteri	Perciformes	Actinopteri	Sander_lucioperca	pikeperch	283035	2	NA	NA	NA	NA	NA	870	39	6663498	901238333	360
GCA_008658365.1	Aves	Charadriiformes	Aves	Alca_torda	razorbill	28689	2	NA	NA	NA	NA	NA	322	23	18221265	1178492568	64.69
GCA_008692025.1	Mammalia	Artiodactyla	Mammalia	Phocoena_sinus	vaquita	42100	0	NA	NA	NA	NA	NA	272	39	20218762	2371524154	67.26
GCA_008692095.1	Actinopteri	Perciformes	Actinopteri	Etheostoma_spectabile	orangethroat_darter	54343	1	NA	NA	NA	NA	NA	104340	5510	26023	854806606	172
GCA_009733165.1	Lepidosauria	Squamata	Squamata	Naja_naja	Indian_cobra	35670	0	NA	NA	NA	NA	NA	13805	1397	302474	1768535092	60
GCA_009764475.2	Chondrichthyes	Rhinopristiformes	Chondrichthyes	Pristis_pectinata	smalltooth_sawfish	685728	0	NA	NA	NA	NA	NA	870	39	17009522	2267840987	61.91
GCA_009764565.4	Lepidosauria	Testudines	Testudines	Dermochelys_coriacea	leatherback_sea_turtle	27794	1	NA	NA	NA	NA	NA	706	89	7029801	2164762090	63.68
GCA_009769465.1	Aves	Musophagiformes	Aves	Tauraco_erythrolophus	red-crested_turaco	121530	3	NA	NA	NA	NA	NA	484	29	11927027	1252271553	65.99
GCA_009769525.1	Aves	Ciconiiformes	Aves	Pterocles_gutturalis	yellow-throated_sandgrouse	240206	1	NA	NA	NA	NA	NA	331	37	12131577	1127422757	70.94
GCA_009769535.1	Lepidosauria	Squamata	Squamata	Thamnophis_elegans	Western_terrestrial_garter_snake	35005	0	NA	NA	NA	NA	NA	1883	83	4620601	1672190305	62.12
GCA_009769545.1	Actinopteri	Perciformes	Actinopteri	Cyclopterus_lumpus	lumpfish	8103	2	NA	NA	NA	NA	NA	395	35	4950682	572885595	55.96
GCA_009769605.1	Aves	Bucerotiformes	Aves	Bucorvus_abyssinicus	Abyssinian_ground-hornbill	153643	2	NA	NA	NA	NA	NA	316	29	12039478	1132597561	66
GCA_009769625.2	Aves	Anseriformes	Aves	Cygnus_olor	mute_swan	8869	3	NA	NA	NA	NA	NA	622	39	8308965	1134186642	60.23
GCA_009819775.1	Aves	Phoenicopteriformes	Aves	Phoenicopterus_ruber	American_flamingo	9218	1	NA	NA	NA	NA	NA	370	26	14700712	1246226932	61.27
GCA_009819825.1	Aves	Cariamiformes	Aves	Cariama_cristata	Red-legged_seriema	54380	2	NA	NA	NA	NA	NA	304	28	13514148	1215245693	50.93
GCA_009873245.3	Mammalia	Artiodactyla	Mammalia	Balaenoptera_musculus	Blue_whale	9771	2	NA	NA	NA	NA	NA	973	103	6315640	2374868943	51.16
GCA_010909765.2	Chondrichthyes	Rajiformes	Chondrichthyes	Amblyraja_radiata	thorny_skate	386614	0	NA	NA	NA	NA	NA	4672	445	1462921	2558784953	128.24
GCA_010993605.1	Hyperoartia	Petromyzontiformes	Hyperoartia	Petromyzon_marinus	sea_lamprey	7757	0	NA	NA	NA	NA	NA	2364	102	2540784	1089050413	62.36
GCA_011074415.1	Aves	Anseriformes	Aves	Stictonetta_naevosa	freckled_duck	45637	2	NA	NA	NA	NA	NA	27664	2155	136958	1132698962	60
GCA_011075105.1	Aves	Anseriformes	Aves	Heteronetta_atricapilla	birds	555264	3	NA	NA	NA	NA	NA	25704	1955	151401	1151880818	60
GCA_011076525.1	Aves	Anseriformes	Aves	Nettapus_auritus	birds	658922	2	NA	NA	NA	NA	NA	31007	2843	105147	1134546692	60
GCA_011077185.1	Aves	Anseriformes	Aves	Oxyura_jamaicensis	ruddy_duck	8884	3	NA	NA	NA	NA	NA	28026	2313	128592	1147585764	60
GCA_011125445.2	Actinopteri	Cyprinodontiformes	Actinopteri	Fundulus_heteroclitus	mummichog	8078	2	NA	NA	NA	NA	NA	3847	608	587965	1203505739	40
GCA_011421415.1	Aves	Passeriformes	Aves	Poecile_atricapillus	Black-capped_chickadee	48891	3	NA	NA	NA	NA	NA	33479	2589	109509	1047807048	120
GCA_011762595.1	Mammalia	Artiodactyla	Mammalia	Tursiops_truncatus	common_bottlenose_dolphin	9739	0	NA	NA	NA	NA	NA	1036	72	9729386	2378522213	63.7
GCA_011952075.1	Actinopteri	Centrarchiformes	Actinopteri	Siniperca_knerii	big-eye_mandarin_fish	214812	1	NA	NA	NA	NA	NA	21421	2678	77506	723564461	40
GCA_011952105.1	Actinopteri	Centrarchiformes	Actinopteri	Coreoperca_whiteheadi	bony_fishes	228250	1	NA	NA	NA	NA	NA	22691	2491	76587	712451466	40
GCA_012275295.1	Aves	Psittaciformes	Aves	Melopsittacus_undulatus	budgerigar	13146	1	NA	NA	NA	NA	NA	1148	19	16636420	1171617451	61.11
GCA_012411365.1	Actinopteri	Siluriformes	Actinopteri	Ameiurus_melas	black_bullhead	219545	3	NA	NA	NA	NA	NA	806	36	7408031	868496679	57
GCA_012432095.1	Actinopteri	Cypriniformes	Actinopteri	Onychostoma_macrolepis	bony_fishes	369639	4	NA	NA	NA	NA	NA	969	24	10809623	886569841	93.85
GCA_013036085.2	Actinopteri	Cyprinodontiformes	Actinopteri	Poecilia_formosa	Amazon_molly	48698	1	NA	NA	NA	NA	NA	1973	180	1104733	674607737	30
GCA_013103735.1	Actinopteri	Perciformes	Actinopteri	Etheostoma_cragini	Arkansas_darter	417921	1	NA	NA	NA	NA	NA	39716	3912	45088	643078674	208.6
GCA_013358685.1	Actinopteri	Lophiiformes	Actinopteri	Antennarius_maculatus	warty_frogfish	882753	2	NA	NA	NA	NA	NA	374	17	10114706	549949511	141
GCA_013358815.1	Actinopteri	Gymnotiformes	Actinopteri	Electrophorus_electricus	electric_eel	8005	0	NA	NA	NA	NA	NA	315	25	7062559	589358956	52.97
GCA_013358895.1	Actinopteri	Cichliformes	Actinopteri	Oreochromis_aureus	blue_tilapia	47969	1	NA	NA	NA	NA	NA	1026	65	4182292	1005575223	85
GCA_013377495.2	Aves	Anseriformes	Aves	Cygnus_atratus	black_swan	8868	3	NA	NA	NA	NA	NA	698	12	28995010	1124233768	90
GCA_013435755.1	Actinopteri	Cichliformes	Actinopteri	Amphilophus_citrinellus	Midas_cichlid	61819	1	NA	NA	NA	NA	NA	8624	67	3839513	961230971	89
GCA_014132575.2	Actinopteri	Perciformes	Actinopteri	Gasterosteus_nipponicus	bony_fishes	1778380	2	NA	NA	NA	NA	NA	3718	230	544634	599537287	17.8
GCA_014621495.2	Hyperoartia	Petromyzontiformes	Hyperoartia	Entosphenus_tridentatus	Pacific_lamprey	245074	0	NA	NA	NA	NA	NA	204728	10026	19580	927744424	43
GCA_014839685.1	Actinopteri	Cyprinodontiformes	Actinopteri	Anableps_anableps	largescale_foureyes	195821	2	NA	NA	NA	NA	NA	140	17	17460000	867632993	58.8
GCA_014839995.1	Actinopteri	Beloniformes	Actinopteri	Xenentodon_cancila	freshwater_garfish	129108	0	NA	NA	NA	NA	NA	1782	83	2195850	736214936	62.8
GCA_014905685.2	Actinopteri	Cyprinodontiformes	Actinopteri	Nematolebias_whitei	Rio_pearlfish	451745	2	NA	NA	NA	NA	NA	119519	15690	19984	1218316901	53.63
GCA_015220075.1	Aves	Falconiformes	Aves	Falco_rusticolus	gyrfalcon	120794	2	NA	NA	NA	NA	NA	768	24	15323486	1195847496	44.28
GCA_015237465.2	Lepidosauria	Testudines	Testudines	Chelonia_mydas	Green_sea_turtle	8469	1	NA	NA	NA	NA	NA	6797	1134	454332	1896142417	60
GCA_015343265.1	Actinopteri	Tetraodontiformes	Actinopteri	Pao_palembangensis	humpback_puffer	1820603	0	NA	NA	NA	NA	NA	5690	29	3269158	356041988	393
GCA_015708825.1	Hyperoartia	Petromyzontiformes	Hyperoartia	Lethenteron_reissneri	Far_Eastern_brook_lamprey	7753	0	NA	NA	NA	NA	NA	5232	152	1412731	1063012140	96.13
GCA_016128335.2	Aves	Casuariiformes	Aves	Dromaius_novaehollandiae	emu	8790	3	NA	NA	NA	NA	NA	1306	25	15904022	1247435561	70
GCA_016699485.1	Aves	Galliformes	Aves	Gallus_gallus	chicken	9031	3	NA	NA	NA	NA	NA	677	18	18834961	1053332251	102.01
GCA_016735935.1	Actinopteri	Gobiiformes	Actinopteri	Mugilogobius_chulae	yellowstripe_goby	88201	1	NA	NA	NA	NA	NA	3837	344	701221	1003362100	164
GCA_016835505.1	Cladistia	Polypteriformes	Cladistia	Polypterus_senegalus	gray_bichir	55291	1	NA	NA	NA	NA	NA	13022	185	4528139	3673880163	64
GCA_016859285.1	Actinopteri	Istiophoriformes	Actinopteri	Xiphias_gladius	swordfish	8245	3	NA	NA	NA	NA	NA	1931	36	5252707	691780295	79
GCA_016859345.1	Actinopteri	Istiophoriformes	Actinopteri	Istiophorus_platypterus	Indo-Pacific_sailfish	13575	2	NA	NA	NA	NA	NA	636	17	11851605	614147335	62
GCA_017589495.2	Actinopteri	Clupeiformes	Actinopteri	Alosa_alosa	allis_shad	278164	3	NA	NA	NA	NA	NA	2631	207	1188980	854464681	140
GCA_017591415.1	Actinopteri	Amiiformes	Actinopteri	Amia_calva	bowfin	7924	1	NA	NA	NA	NA	NA	76892	10038	21103	831019635	22887.4
GCA_017639245.1	Aves	Psittaciformes	Aves	Myiopsitta_monachus	monk_parakeet	176066	1	NA	NA	NA	NA	NA	643	14	22647286	1168583304	67
GCA_017639355.1	Aves	Psittaciformes	Aves	Amazona_aestiva	blue-fronted_amazon	12930	2	NA	NA	NA	NA	NA	74646	11634	26168	1130393257	60
GCA_017639515.1	Chondrichthyes	Lamniformes	Chondrichthyes	Carcharodon_carcharias	great_white_shark	13397	0	NA	NA	NA	NA	NA	3358	145	6544962	4286311191	66.84
GCA_017639555.1	Aves	Ciconiiformes	Aves	Ciconia_maguari	birds	52777	2	NA	NA	NA	NA	NA	385	18	23757428	1239437416	88.32
GCA_017639745.1	Actinopteri	Atheriniformes	Actinopteri	Melanotaenia_boesemani	Boesemans_rainbowfish	1250792	2	NA	NA	NA	NA	NA	533	28	9299978	865592457	60
GCA_018139145.2	Aves	Accipitriformes	Aves	Gymnogyps_californianus	California_condor	33616	2	NA	NA	NA	NA	NA	1174	19	17075888	1240248578	20
GCA_018320785.1	Actinopteri	Labriformes	Actinopteri	Cheilinus_undulatus	humphead_wrasse	241271	3	NA	NA	NA	NA	NA	330	21	16477222	1173472134	77
GCA_018340385.1	Actinopteri	Cypriniformes	Actinopteri	Cyprinus_carpio	common_carp	7962	7	NA	NA	NA	NA	NA	19838	229	1558716	1680134903	184.8
GCA_018466805.1	Actinopteri	Syngnathiformes	Actinopteri	Hippocampus_abdominalis	big-belly_seahorse	109274	0	NA	NA	NA	NA	NA	330	18	8410403	444667964	121.41
GCA_018492685.1	Actinopteri	Clupeiformes	Actinopteri	Alosa_sapidissima	American_shad	34773	3	NA	NA	NA	NA	NA	1713	165	1565278	903581644	33
GCA_018555375.2	Actinopteri	Anguilliformes	Actinopteri	Anguilla_rostrata	American_eel	7938	3	NA	NA	NA	NA	NA	2074	50	5018377	975288912	42
GCA_018697195.1	Aves	Passeriformes	Aves	Certhia_americana	birds	186443	3	NA	NA	NA	NA	NA	36642	2090	143071	1113356413	80
GCA_018749465.1	Actinopteri	Cypriniformes	Actinopteri	Paracanthobrama_guichenoti	bony_fishes	291819	3	NA	NA	NA	NA	NA	28649	152	1965784	1087759805	150
GCA_018812025.1	Actinopteri	Cypriniformes	Actinopteri	Megalobrama_amblycephala	Wuchang_bream	75352	3	NA	NA	NA	NA	NA	1334	109	2576066	1109888616	25
GCA_018831695.1	Actinopteri	Cypriniformes	Actinopteri	Puntigrus_tetrazona	Sumatra_barb	1606681	3	NA	NA	NA	NA	NA	4785	131	1423374	730818536	150
GCA_019155185.1	Actinopteri	Cypriniformes	Actinopteri	Beaufortia_kweichowensis	bony_fishes	241442	2	NA	NA	NA	NA	NA	688	24	5533578	448565924	232
GCA_019176455.1	Actinopteri	Pleuronectiformes	Actinopteri	Solea_senegalensis	Senegalese_sole	28829	1	NA	NA	NA	NA	NA	2599	138	1188264	603535267	25
GCA_019453435.1	Actinopteri	Gobiiformes	Actinopteri	Rhinogobius_similis	barecheek_goby	1263952	1	NA	NA	NA	NA	NA	1373	167	1569660	890097861	79
GCA_019473425.1	Lepidosauria	Squamata	Squamata	Hydrophis_cyanocinctus	Asian_annulated_sea_snake	8686	0	NA	NA	NA	NA	NA	2399	27	18985681	1980712740	318
GCA_019677235.1	Actinopteri	Centrarchiformes	Actinopteri	Micropterus_salmoides	largemouth_bass	27706	1	NA	NA	NA	NA	NA	872	38	5969793	877669248	100
GCA_019740435.1	Actinopteri	Cyprinodontiformes	Actinopteri	Gambusia_affinis	western_mosquitofish	33528	1	NA	NA	NA	NA	NA	218	17	12906370	680166006	109
GCA_019802545.1	Actinopteri	Syngnathiformes	Actinopteri	Phyllopteryx_taeniolatus	common_seadragon	161469	1	NA	NA	NA	NA	NA	974	18	12818866	668103038	141
GCA_019802595.1	Actinopteri	Syngnathiformes	Actinopteri	Syngnathoides_biaculeatus	alligator_pipefish	300417	1	NA	NA	NA	NA	NA	286	13	18018000	636519225	82
GCA_019924925.1	Actinopteri	Cypriniformes	Actinopteri	Ctenopharyngodon_idella	grass_carp	7959	3	NA	NA	NA	NA	NA	181	17	19319444	893215104	175
GCA_019925145.1	Actinopteri	Cypriniformes	Actinopteri	Hypophthalmichthys_nobilis	bighead_carp	7965	0	NA	NA	NA	NA	NA	84	14	23572016	857045951	70
GCA_020085105.1	Actinopteri	Centrarchiformes	Actinopteri	Siniperca_chuatsi	mandarin_fish	119488	1	NA	NA	NA	NA	NA	158	14	20478450	718820513	140
GCA_020510985.1	Actinopteri	Cichliformes	Actinopteri	Pholidichthys_leucotaenia	bony_fishes	390368	2	NA	NA	NA	NA	NA	21561	3801	134817	1865716438	98.18
GCA_020745735.1	Chondrichthyes	Orectolobiformes	Chondrichthyes	Hemiscyllium_ocellatum	epaulette_shark	170820	0	NA	NA	NA	NA	NA	7549	107	7868162	4149461884	148.57
GCA_020745775.1	Aves	Pelecaniformes	Aves	Theristicus_caerulescens	plumbeous_ibis	1118847	2	NA	NA	NA	NA	NA	192	10	37098842	1203372763	123.5
GCA_020800305.1	Aves	Gruiformes	Aves	Porphyrio_hochstetteri	South_Island_takahe	439704	2	NA	NA	NA	NA	NA	501	31	13461271	1270294353	36.82
GCA_021018895.1	Actinopteri	Carangiformes	Actinopteri	Seriola_aureovittata	bony_fishes	2871759	2	NA	NA	NA	NA	NA	181	14	17994190	647095223	165
GCA_021288785.3	Mammalia	Carnivora	Mammalia	Mirounga_angustirostris	Northern_elephant_seal	9716	3	NA	NA	NA	NA	NA	182391	8920	76189	2366166981	125
GCA_021292245.1	Actinopteri	Centrarchiformes	Actinopteri	Micropterus_dolomieu	smallmouth_bass	147949	1	NA	NA	NA	NA	NA	49601	4983	46775	829587215	50
GCA_021462225.2	Actinopteri	Cyprinodontiformes	Actinopteri	Girardinichthys_multiradiatus	bony_fishes	208333	1	NA	NA	NA	NA	NA	480	25	13818222	1150004004	33
GCA_021464625.1	Actinopteri	Gobiiformes	Actinopteri	Proterorhinus_semilunaris	tubenose_goby	322563	1	NA	NA	NA	NA	NA	467	30	7924916	864621867	36
GCA_021554675.1	Actinopteri	Cypriniformes	Actinopteri	Leuciscus_idus	ide	69811	3	NA	NA	NA	NA	NA	476	49	6028738	1104046756	28
GCA_021869965.1	Chondrichthyes	Orectolobiformes	Chondrichthyes	Rhincodon_typus	whale_shark	259920	0	NA	NA	NA	NA	NA	111998	15962	48454	2881325413	46.7
GCA_022379125.1	Actinopteri	Pleuronectiformes	Actinopteri	Scophthalmus_maximus	turbot	52904	2	NA	NA	NA	NA	NA	28	10	25762658	538234718	265
GCA_022458985.1	Actinopteri	Mugiliformes	Actinopteri	Mugil_cephalus	flathead_mullet	48193	0	NA	NA	NA	NA	NA	469	14	20153794	634849760	406
GCA_022539355.2	Actinopteri	Pleuronectiformes	Actinopteri	Hippoglossus_stenolepis	Pacific_halibut	195615	2	NA	NA	NA	NA	NA	1184	38	4638087	602165188	91
GCA_022817975.1	Actinopteri	Cypriniformes	Actinopteri	Hypophthalmichthys_molitrix	silver_carp	13095	3	NA	NA	NA	NA	NA	109302	10535	21629	825236645	80
GCA_022828995.1	Actinopteri	Cypriniformes	Actinopteri	Vimba_vimba	vimba_bream	155067	3	NA	NA	NA	NA	NA	436	44	7031647	1054310786	27
GCA_022829025.1	Actinopteri	Cypriniformes	Actinopteri	Squalius_cephalus	European_chub	8284	3	NA	NA	NA	NA	NA	201	24	15051122	1039907101	42
GCA_022829085.1	Actinopteri	Cypriniformes	Actinopteri	Abramis_brama	common_bream	38527	3	NA	NA	NA	NA	NA	279	35	10167936	1067396354	26
GCA_023029165.1	Actinopteri	Cypriniformes	Actinopteri	Gobiocypris_rarus	bony_fishes	143606	3	NA	NA	NA	NA	NA	452	27	11968494	1134099513	62
GCA_023343835.1	Aves	Galliformes	Aves	Lagopus_muta	rock_ptarmigan	64668	2	NA	NA	NA	NA	NA	375	19	17905263	1026771810	57.75
GCA_023376895.1	Actinopteri	Cypriniformes	Actinopteri	Aspiorhynchus_laticeps	big-head_schizothoracin	748366	5	NA	NA	NA	NA	NA	8038	490	611818	1583238279	204.65
GCA_023566125.1	Actinopteri	Perciformes	Actinopteri	Zingel_zingel	zingel	210855	1	NA	NA	NA	NA	NA	1063	26	10133874	919352573	44
GCA_023566225.1	Actinopteri	Cypriniformes	Actinopteri	Romanogobio_albipinnatus	white-finned_gudgeon	260767	3	NA	NA	NA	NA	NA	438	37	12526464	1428567521	36
GCA_023566465.1	Actinopteri	Perciformes	Actinopteri	Cottus_gobio	bullhead	100952	2	NA	NA	NA	NA	NA	309	21	10505243	645607472	44
GCA_023631565.1	Actinopteri	Perciformes	Actinopteri	Gymnocephalus_cernua	ruffe	57865	2	NA	NA	NA	NA	NA	583	26	10943015	904342373	36
GCA_023634085.1	Aves	Falconiformes	Aves	Falco_cherrug	Saker_falcon	345164	2	NA	NA	NA	NA	NA	541	20	21245687	1309385023	35.49
GCA_023634155.1	Aves	Falconiformes	Aves	Falco_peregrinus	peregrine_falcon	8954	2	NA	NA	NA	NA	NA	357	24	15744644	1311598859	28
GCA_023638135.1	Aves	Falconiformes	Aves	Falco_biarmicus	lanner_falcon	345155	2	NA	NA	NA	NA	NA	555	13	24892811	1285492283	28
GCA_023718395.1	Actinopteri	Cypriniformes	Actinopteri	Leucaspius_delineatus	sunbleak	58323	3	NA	NA	NA	NA	NA	418	51	6550053	1153514525	44
GCA_023724105.1	Actinopteri	Cypriniformes	Actinopteri	Carassius_gibelio	silver_crucian_carp	101364	6	NA	NA	NA	NA	NA	12937	135	3484223	1949148655	45
GCA_023856365.1	Actinopteri	Osteoglossiformes	Actinopteri	Brienomyrus_brachyistius	bony_fishes	42636	2	NA	NA	NA	NA	NA	1659	63	4190077	988088817	20
GCA_023969325.1	Actinopteri	Beloniformes	Actinopteri	Oryzias_curvinotus	bony_fishes	104658	1	NA	NA	NA	NA	NA	1579	155	1405576	842020597	81.04
GCA_023974075.1	Actinopteri	Perciformes	Actinopteri	Chaenocephalus_aceratus	blackfin_icefish	36190	1	NA	NA	NA	NA	NA	3856	169	1500626	1065596499	75
GCA_024217435.4	Actinopteri	Syngnathiformes	Actinopteri	Syngnathus_scovelli	Gulf_pipefish	161590	1	NA	NA	NA	NA	NA	507	11	15551623	428417373	80
GCA_024256425.2	Actinopteri	Siluriformes	Actinopteri	Clarias_gariepinus	North_African_catfish	13013	3	NA	NA	NA	NA	NA	48	12	33715535	969620777	100
GCA_024294585.1	Lepidosauria	Squamata	Squamata	Vipera_latastei	snakes	246179	1	NA	NA	NA	NA	NA	825	11	44839567	1631568913	31.51
GCA_024416835.2	Actinopteri	Gobiiformes	Actinopteri	Perccottus_glenii	Chinese_sleeper	284583	0	NA	NA	NA	NA	NA	541	40	4646325	760890035	100
GCA_024453875.1	Actinopteri	Cypriniformes	Actinopteri	Scardinius_erythrophthalmus	rudd	58319	3	NA	NA	NA	NA	NA	528	65	5525349	1135838337	26
GCA_024489055.1	Actinopteri	Cypriniformes	Actinopteri	Chanodichthys_erythropterus	predatory_carp	933992	3	NA	NA	NA	NA	NA	231	18	23286394	1085510300	117
GCA_024500275.1	Actinopteri	Syngnathiformes	Actinopteri	Phycodurus_eques	leafy_seadragon	693459	1	NA	NA	NA	NA	NA	1614	14	16851628	666496123	76
GCA_024679245.1	Actinopteri	Cypriniformes	Actinopteri	Pseudorasbora_parva	stone_moroko	51549	3	NA	NA	NA	NA	NA	577	74	4648668	1228852188	22
GCA_024760905.1	Actinopteri	Siluriformes	Actinopteri	Plotosus_lineatus	striped_eel_catfish	243562	4	NA	NA	NA	NA	NA	111	13	36883020	1333861300	93
GCA_025388735.1	Aves	Anseriformes	Aves	Anser_cygnoides	Swan_goose	8845	3	NA	NA	NA	NA	NA	1385	15	21589146	1278045749	300
GCA_025434085.3	Actinopteri	Syngnathiformes	Actinopteri	Hippocampus_zosterae	dwarf_seahorse	109293	1	NA	NA	NA	NA	NA	292	10	22513697	544521268	80
GCA_025583725.1	Aves	Anseriformes	Aves	Anser_indicus	Bar-headed_goose	8846	3	NA	NA	NA	NA	NA	1429	55	5739385	1129455536	85
GCA_025617405.1	Actinopteri	Perciformes	Actinopteri	Perca_schrenkii	Balkhash_perch	210850	2	NA	NA	NA	NA	NA	2019	77	3162456	908140262	60
GCA_026213295.1	Actinopteri	Gadiformes	Actinopteri	Gadus_chalcogrammus	walleye_pollock	1042646	0	NA	NA	NA	NA	NA	2984	508	358862	629936721	61.77
GCA_026259375.1	Actinopteri	Pleuronectiformes	Actinopteri	Verasper_variegatus	spotted_halibut	82366	2	NA	NA	NA	NA	NA	79	11	22761669	564012525	100
GCA_026419915.1	Aves	Accipitriformes	Aves	Harpia_harpyja	harpy_eagle	202280	2	NA	NA	NA	NA	NA	664	26	16799191	1351447071	54
GCA_026419965.1	Mammalia	Artiodactyla	Mammalia	Kogia_breviceps	pygmy_sperm_whale	27615	0	NA	NA	NA	NA	NA	723	20	42780423	2555838840	23
GCA_026929865.2	Actinopteri	Uranoscopiformes	Actinopteri	Hyperoplus_lanceolatus	great_sand-eel	508657	2	NA	NA	NA	NA	NA	970	12	31308663	808503845	40
GCA_026937815.1	Actinopteri	Perciformes	Actinopteri	Etheostoma_perlongum	Waccamaw_darter	655342	1	NA	NA	NA	NA	NA	2095	101	2285889	788650210	141
GCA_027409825.1	Actinopteri	Scombriformes	Actinopteri	Scomber_japonicus	chub_mackerel	13676	3	NA	NA	NA	NA	NA	1932	46	4898551	828681152	49.19
GCA_027422405.1	Actinopteri	Cypriniformes	Actinopteri	Ptychobarbus_kaznakovi	bony_fishes	263525	4	NA	NA	NA	NA	NA	2552	305	528209	713574997	181.32
GCA_027422415.1	Actinopteri	Cypriniformes	Actinopteri	Schizothorax_lantsangensis	bony_fishes	343527	4	NA	NA	NA	NA	NA	1111	106	2343183	972415673	240.52
GCA_027422435.1	Actinopteri	Cypriniformes	Actinopteri	Schizopygopsis_pylzovi	bony_fishes	263523	4	NA	NA	NA	NA	NA	2801	82	2575971	933587705	187.27
GCA_027474115.1	Actinopteri	Cypriniformes	Actinopteri	Schizopygopsis_malacanthus	bony_fishes	361645	4	NA	NA	NA	NA	NA	959	127	1898558	913106877	259.48
GCA_027475355.1	Actinopteri	Clupeiformes	Actinopteri	Coilia_nasus	Japanese_grenadier_anchovy	365059	3	NA	NA	NA	NA	NA	149	13	26648257	851665587	43
GCA_027564155.1	Actinopteri	Cypriniformes	Actinopteri	Gymnocypris_eckloni	Yellow_River_scaleless_carp	334712	4	NA	NA	NA	NA	NA	1291	104	2001950	948071110	136
GCA_027574665.1	Aves	Eurypygiformes	Aves	Rhynochetos_jubatus	kagu	54386	2	NA	NA	NA	NA	NA	448	36	10485863	1331454348	35.71
GCA_027579695.1	Actinopteri	Siluriformes	Actinopteri	Neoarius_graeffei	lesser_salmon_catfish	443677	3	NA	NA	NA	NA	NA	372	50	14859289	2341916362	33.08
GCA_027580175.1	Actinopteri	Centrarchiformes	Actinopteri	Siniperca_scherzeri	leopard_mandarin_fish	228252	1	NA	NA	NA	NA	NA	405	15	16036871	740538212	127.3
GCA_027596085.2	Actinopteri	Perciformes	Actinopteri	Anoplopoma_fimbria	sablefish	229290	3	NA	NA	NA	NA	NA	8212	60	2569385	653543715	73
GCA_027942865.1	Actinopteri	Atheriniformes	Actinopteri	Odontesthes_bonariensis	pejerrey	219752	2	NA	NA	NA	NA	NA	471	29	9831534	945823896	30
GCA_028020825.1	Aves	Caprimulgiformes	Aves	Podargus_strigoides	tawny_frogmouth	8905	2	NA	NA	NA	NA	NA	1241	27	11637970	1271141449	27.7
GCA_028021215.1	Mammalia	Artiodactyla	Mammalia	Eschrichtius_robustus	grey_whale	9764	1	NA	NA	NA	NA	NA	983	20	39209000	2982434994	29.61
GCA_028022735.1	Aves	Accipitriformes	Aves	Gypaetus_barbatus	lammergeier	33610	2	NA	NA	NA	NA	NA	491	24	18064636	1365299843	27.32
GCA_028031935.1	Actinopteri	Cypriniformes	Actinopteri	Paedocypris_micromegethes	bony_fishes	1093616	3	NA	NA	NA	NA	NA	40802	1881	63146	421346737	194
GCA_028389875.1	Aves	Rheiformes	Aves	Rhea_pennata	lesser_rhea	8795	2	NA	NA	NA	NA	NA	307	19	19335416	1269000025	32.9
GCA_028500815.1	Aves	Charadriiformes	Aves	Rissa_tridactyla	black-legged_kittiwake	75485	3	NA	NA	NA	NA	NA	956	22	18169445	1268441171	33
GCA_028564815.1	Mammalia	Artiodactyla	Mammalia	Eubalaena_glacialis	North_Atlantic_right_whale	27606	1	NA	NA	NA	NA	NA	1142	25	37467374	2832194838	32
GCA_028583405.1	Actinopteri	Perciformes	Actinopteri	Pogonophryne_albipinna	bony_fishes	1090488	2	NA	NA	NA	NA	NA	3897	294	962244	1074502020	70
GCA_028641065.1	Chondrichthyes	Rajiformes	Chondrichthyes	Leucoraja_erinacea	little_skate	7782	0	NA	NA	NA	NA	NA	2600	108	5310386	2190861671	150
GCA_028641955.1	Actinopteri	NA	Actinopteri	Protonibea_diacanthus	bony_fishes	335060	3	NA	NA	NA	NA	NA	20389	38	4776643	635688566	887.8
GCA_028646385.1	Mammalia	Artiodactyla	Mammalia	Steno_bredanensis	rough-toothed_dolphin	46167	0	NA	NA	NA	NA	NA	266806	11190	59977	2331324105	95
GCA_028858705.1	Aves	Gruiformes	Aves	Grus_americana	Whooping_crane	9117	3	NA	NA	NA	NA	NA	1191	11	28324902	1257837975	232.6
GCA_028858755.1	Aves	Psittaciformes	Aves	Ara_ararauna	blue-and-yellow_macaw	9226	2	NA	NA	NA	NA	NA	353	10	38811057	1224360198	38.95
GCA_029224185.1	Actinopteri	Chaetodontiformes	Actinopteri	Karalla_daura	goldstripe_ponyfish	334402	1	NA	NA	NA	NA	NA	1141	82	1950773	632467793	41
GCA_029620275.1	Actinopteri	Cypriniformes	Actinopteri	Acrossocheilus_wenchowensis	bony_fishes	1279364	4	NA	NA	NA	NA	NA	1059	117	2432960	971289456	125
GCA_029633865.1	Actinopteri	Lampriformes	Actinopteri	Lampris_incognitus	smalleye_Pacific_opah	2546036	1	NA	NA	NA	NA	NA	3659	379	917127	1482357630	32
GCA_029692045.1	Actinopteri	Anguilliformes	Actinopteri	Conger_conger	European_conger	82655	2	NA	NA	NA	NA	NA	4043	197	1398550	1005908649	38
GCA_029692085.1	Actinopteri	Anguilliformes	Actinopteri	Gymnothorax_javanicus	giant_moray	473457	1	NA	NA	NA	NA	NA	1292	26	24488841	2124863002	49
GCA_029721515.1	Actinopteri	Perciformes	Actinopteri	Synanceia_verrucosa	stonefish	51996	2	NA	NA	NA	NA	NA	2325	19	12009665	691852649	160
GCA_029853015.1	Actinopteri	Perciformes	Actinopteri	Chelidonichthys_spinosus	red_gurnard	450224	1	NA	NA	NA	NA	NA	406	17	13767766	624711834	262.51
GCA_029931835.1	Actinopteri	Perciformes	Actinopteri	Etheostoma_nigrum	Johnny_darter	54337	1	NA	NA	NA	NA	NA	6012	215	825597	764018257	32
GCA_029959045.1	Actinopteri	Gobiiformes	Actinopteri	Taenioides_sp._WSHXM2023	bony_fishes	3041818	1	NA	NA	NA	NA	NA	287	15	19050754	773284556	100
GCA_030012505.1	Lepidosauria	Testudines	Testudines	Eretmochelys_imbricata	hawksbill_sea_turtle	27787	1	NA	NA	NA	NA	NA	303	9	82034986	2296226205	81
GCA_030020395.1	Mammalia	Pholidota	Mammalia	Manis_pentadactyla	Chinese_pangolin	143292	2	NA	NA	NA	NA	NA	1045	27	25547713	2840181150	30.11
GCA_030035685.1	Chondrichthyes	Myliobatiformes	Chondrichthyes	Mobula_birostris	giant_manta	1983395	0	NA	NA	NA	NA	NA	3300	100	8612779	3634101053	32
GCA_900246225.5	Actinopteri	Cichliformes	Actinopteri	Astatotilapia_calliptera	eastern_happy	8154	1	NA	NA	NA	NA	NA	739	58	4438245	880445568	48
GCA_900324465.3	Actinopteri	Anabantiformes	Actinopteri	Anabas_testudineus	climbing_perch	64144	1	NA	NA	NA	NA	NA	317	25	7055436	555658509	68
GCA_900496995.4	Aves	Accipitriformes	Aves	Aquila_chrysaetos	golden_eagle	223781	2	NA	NA	NA	NA	NA	372	19	21924221	1233704830	60
GCA_900634415.1	Actinopteri	Perciformes	Actinopteri	Cottoperca_gobio	bony_fishes	56716	2	NA	NA	NA	NA	NA	11565	1403	107516	671265480	75
GCA_900634625.2	Actinopteri	NA	Actinopteri	Parambassis_ranga	Indian_glassy_fish	210632	2	NA	NA	NA	NA	NA	1678	31	5080925	551029983	101
GCA_900634795.4	Actinopteri	Anabantiformes	Actinopteri	Betta_splendens	Siamese_fighting_fish	158456	1	NA	NA	NA	NA	NA	3872	320	302508	441035931	48
GCA_900700415.2	Actinopteri	Clupeiformes	Actinopteri	Clupea_harengus	Atlantic_herring	7950	4	NA	NA	NA	NA	NA	3714	198	1006413	786325606	75
GCA_900747795.4	Cladistia	Polypteriformes	Cladistia	Erpetoichthys_calabaricus	reedfish	27687	1	NA	NA	NA	NA	NA	1600	155	6772339	3613551144	58
GCA_900963305.2	Actinopteri	Carangiformes	Actinopteri	Echeneis_naucrates	live_sharksucker	173247	1	NA	NA	NA	NA	NA	178	17	12371513	544229243	62
GCA_901699155.2	Aves	Columbiformes	Aves	Streptopelia_turtur	birds	177155	1	NA	NA	NA	NA	NA	1246	87	3790373	1178816852	44
GCA_901709675.2	Actinopteri	Syngnathiformes	Actinopteri	Syngnathus_acus	greater_pipefish	161584	1	NA	NA	NA	NA	NA	130	11	11959915	324331233	96
GCA_902148845.1	Actinopteri	Blenniiformes	Actinopteri	Salarias_fasciatus	jewelled_blenny	181472	2	NA	NA	NA	NA	NA	805	86	2597836	797507141	96
GCA_902167405.1	Actinopteri	Gadiformes	Actinopteri	Gadus_morhua	Atlantic_cod	8049	2	NA	NA	NA	NA	NA	3595	622	278226	584119146	83
GCA_902459505.2	Amphibia	Gymnophiona	Gymnophiona	Geotrypetes_seraphini	caecilians	260995	3	NA	NA	NA	NA	NA	597	53	20656571	3779430017	67
GCA_902713615.2	Chondrichthyes	Carcharhiniformes	Chondrichthyes	Scyliorhinus_canicula	smaller_spotted_catshark	7830	0	NA	NA	NA	NA	NA	7773	614	1862211	4220389930	63
GCA_902827115.2	Actinopteri	Perciformes	Actinopteri	Pseudochaenichthys_georgianus	South_Georgia_icefish	52239	1	NA	NA	NA	NA	NA	4129	434	656910	1026205435	93
GCA_905171665.2	Actinopteri	Carangiformes	Actinopteri	Trachurus_trachurus	Atlantic_horse_mackerel	36212	2	NA	NA	NA	NA	NA	375	35	6490592	801243942	105
GCA_910596095.1	Actinopteri	Scombriformes	Actinopteri	Thunnus_maccoyii	southern_bluefin_tuna	8240	1	NA	NA	NA	NA	NA	153	13	26803536	782423979	46
GCA_914725855.1	Actinopteri	Scombriformes	Actinopteri	Thunnus_albacares	yellowfin_tuna	8236	2	NA	NA	NA	NA	NA	640	55	4118720	786643039	45
GCA_929443795.2	Aves	Accipitriformes	Aves	Accipiter_gentilis	Northern_goshawk	8957	2	NA	NA	NA	NA	NA	638	27	17712854	1398030142	34
GCA_936440315.1	Actinopteri	Cypriniformes	Actinopteri	Barbus_barbus	barbel	40830	6	NA	NA	NA	NA	NA	200	29	22843665	1584929904	47
GCA_937001465.1	Mammalia	Artiodactyla	Mammalia	Orcinus_orca	killer_whale	9733	0	NA	NA	NA	NA	NA	571	16	45583382	2647351467	34
GCA_947247035.1	Lepidosauria	Squamata	Squamata	Vipera_ursinii	snakes	103942	1	NA	NA	NA	NA	NA	9587	1568	216874	1180062022	28
GCA_947347685.1	Actinopteri	Pleuronectiformes	Actinopteri	Pleuronectes_platessa	European_plaice	8262	2	NA	NA	NA	NA	NA	1427	118	1477112	687388084	35
GCA_947461875.1	Aves	Accipitriformes	Aves	Haliaeetus_albicilla	white-tailed_eagle	8969	2	NA	NA	NA	NA	NA	612	85	4576000	1320298205	49
GCA_949152265.1	Actinopteri	Cypriniformes	Actinopteri	Phoxinus_phoxinus	Eurasian_minnow	58324	3	NA	NA	NA	NA	NA	4949	747	360429	925610136	30
GCA_949357685.1	Actinopteri	Cypriniformes	Actinopteri	Gobio_gobio	gudgeon	27704	3	NA	NA	NA	NA	NA	1277	170	2576923	1460679231	34
GCA_949606895.1	Actinopteri	Perciformes	Actinopteri	Notothenia_rossii	marbled_rockcod	101497	2	NA	NA	NA	NA	NA	5100	770	383412	1042906029	24
GCA_949628215.1	Aves	Suliformes	Aves	Phalacrocorax_aristotelis	European_shag	126867	1	NA	NA	NA	NA	NA	9752	1626	191789	1080507657	42
GCA_949752795.1	Mammalia	Artiodactyla	Mammalia	Hyperoodon_ampullatus	northern_bottlenose_whale	48744	0	NA	NA	NA	NA	NA	1855	266	3126546	2828760712	28
GCA_949774975.1	Mammalia	Artiodactyla	Mammalia	Lagenorhynchus_albirostris	white-beaked_dolphin	27610	0	NA	NA	NA	NA	NA	1480	237	3398034	2544835795	33
GCA_949987535.1	Mammalia	Artiodactyla	Mammalia	Balaenoptera_acutorostrata	minke_whale	9767	0	NA	NA	NA	NA	NA	21272	3229	228078	2590401380	30
GCA_949987555.1	Actinopteri	Stomiiformes	Actinopteri	Borostomias_antarcticus	large-eye_snaggletooth	473354	1	NA	NA	NA	NA	NA	5761	455	404732	788134964	68
GCA_951216825.1	Actinopteri	Myctophiformes	Actinopteri	Electrona_antarctica	bony_fishes	206093	0	NA	NA	NA	NA	NA	5080	355	1002537	1427445741	43
