# Supplementary material for: Rapid expansion and specialization of the TAS2R bitter taste receptor family in amphibians
Source: PLoS Genet. 2025 Jan 31;21(1):e1011533. doi: 10.1371/journal.pgen.1011533 (PMC11798467; doi:10.1371/journal.pgen.1011533)
Supplement: S3 Data — Newick tree file underlying Fig 2, with receptors named as shown in S1 Data (“pipeline” tab, “tree_name” column). (TXT) [file pgen.1011533.s033.txt]

(zebrafish_ora1_NP_001124140.1:0.9034035559,zebrafish_ora2_NP_001091865.1:0.9878189778,(((zebrafish_ora_5XP_002663506.1:1.4044949740,zebrafish_ora6_XP_003200835.2:1.6073986695)/1:0.7792995540,((((((((((((((((((Dr-T2R1:0.0126072829,GCA_020184715.1_Actinopteri_1:0.0125905165)/1:0.0083735945,GCA_903798145.1_Actinopteri_1:0.0041779446)/0.333:0.0000026438,GCA_903798195.1_Actinopteri_1:0.0083918407)/1:0.1118740862,((((GCA_018749465.1_Actinopteri_1:0.0153520222,GCA_024679245.1_Actinopteri_1:0.0300808379)/0.889:0.0064781498,GCA_023029165.1_Actinopteri_1:0.0155743345)/0.998:0.0125141423,(GCA_023566225.1_Actinopteri_1:0.0040855452,GCA_949357685.1_Actinopteri_1:0.0124251855)/1:0.0453447588)/1:0.0406869634,((((GCA_021554675.1_Actinopteri_1:0.0041571620,((GCA_022829025.1_Actinopteri_1:0.0041534468,GCA_949152265.1_Actinopteri_1:0.0296555951)/0.333:0.0000023965,GCA_022828995.1_Actinopteri_1:0.0168528852)/0.996:0.0041667249)/0.333:0.0000028554,GCA_023718395.1_Actinopteri_1:0.0000010060)/0.333:0.0000010059,GCA_024453875.1_Actinopteri_1:0.0000010060)/0.333:0.0000026327,GCA_022829085.1_Actinopteri_1:0.0041561876)/1:0.0425537545)/0.942:0.0089392725)/0.934:0.0083335766,(GCA_019924925.1_Actinopteri_1:0.0059349360,GCA_022817975.1_Actinopteri_1:0.0370107057)/0.999:0.0159291550)/0.778:0.0065129024,(GCA_018812025.1_Actinopteri_1:0.0038721319,GCA_024489055.1_Actinopteri_1:0.0127843370)/1:0.0108922079)/0.998:0.0285878884,((((((((GCA_003368295.1_Actinopteri_1:0.0000020720,GCA_023724105.1_Actinopteri_1:0.0041021622)/1:0.0499615745,GCA_012432095.1_Actinopteri_1:0.0091545893)/0.713:0.0069781866,(((GCA_023376895.1_Actinopteri_1:0.0041012202,GCA_023376895.1_Actinopteri_2:0.0041052758)/0.996:0.0041043170,GCA_027422415.1_Actinopteri_1:0.0000010060)/1:0.0206902619,(((GCA_027474115.1_Actinopteri_1:0.0248115763,GCA_027564155.1_Actinopteri_1:0.0000020029)/0.971:0.0082037359,GCA_027422435.1_Actinopteri_1:0.0164816573)/1:0.0120518019,GCA_027422405.1_Actinopteri_1:0.0135994528)/1:0.0484322508)/0.935:0.0055733272)/0.994:0.0103585241,(GCA_029620275.1_Actinopteri_1:0.0183697737,GCA_936440315.1_Actinopteri_1:0.0273225084)/0.939:0.0082148923)/0.929:0.0052494961,GCA_018340385.1_Actinopteri_1:0.0285149912)/0.992:0.0073704700,GCA_018831695.1_Actinopteri_1:0.0463386143)/0.333:0.0000022052,(GCA_018340385.1_Actinopteri_2:0.0460191851,((GCA_003368295.1_Actinopteri_2:0.0000010060,GCA_023724105.1_Actinopteri_2:0.0000010060)/0.333:0.0000010059,GCA_003368295.1_Actinopteri_3:0.0203075024)/1:0.0867543276)/1:0.0310526681)/0.998:0.0174200616,GCA_022985175.1_Actinopteri_1:0.0421270660)/1:0.0544526247)/1:0.0706567633,(((((((GCA_008369825.1_Actinopteri_1:0.0299510738,(GCA_008369825.1_Actinopteri_2:0.0072671559,GCA_008369825.1_Actinopteri_3:0.0981666757)/0.477:0.0072483714)/1:0.0351526771,(GCA_015846415.1_Actinopteri_1:0.0090654664,GCA_029783895.1_Actinopteri_1:0.0294097429)/0.872:0.0185011027)/1:0.1170491942,GCA_024868665.1_Actinopteri_1:0.0861114816)/1:0.0571758413,GCA_947034865.1_Actinopteri_1:0.0764512872)/1:0.1320174324,(GCA_027580225.1_Actinopteri_1:0.0720853967,GCA_027580225.1_Actinopteri_2:0.1205419003)/1:0.4257098557)/1:0.0682589630,(((GCA_015846415.1_Actinopteri_2:0.0297100011,GCA_029783895.1_Actinopteri_2:0.0221017667)/1:0.0535816103,GCA_947034865.1_Actinopteri_2:0.1442638753)/0.976:0.0263063836,GCA_024868665.1_Actinopteri_2:0.0393367500)/0.999:0.0381326161)/1:0.0573495600,GCA_019155185.1_Actinopteri_1:0.0912516494)/1:0.1547010821)/0.506:0.0502936897,GCA_028031935.1_Actinopteri_1:0.6997445311)/0.968:0.0777651171,((GCA_019703515.2_Actinopteri_1:0.0565118866,GCA_025860055.1_Actinopteri_1:0.0845894004)/1:0.0757506527,(GCA_019703515.2_Actinopteri_2:0.0611682740,GCA_025860055.1_Actinopteri_2:0.1762353017)/1:0.0775848732)/1:0.1452843124)/1:0.3140085505,((((((((GCA_001660625.3_Actinopteri_1:0.0126532764,GCA_023375685.2_Actinopteri_1:0.0041961384)/0.709:0.0041712565,GCA_012411365.1_Actinopteri_1:0.0296540965)/1:0.0299596107,GCA_023630585.1_Actinopteri_1:0.0615693144)/0.997:0.0161800229,(GCA_019097595.1_Actinopteri_1:0.0166259925,(GCA_022655615.1_Actinopteri_1:0.0215541890,GCA_030014155.1_Actinopteri_1:0.0170512286)/1:0.0440346968)/1:0.0427655505)/0.98:0.0100414367,(((GCA_022758105.1_Actinopteri_1:0.0000010060,GCA_027358585.1_Actinopteri_1:0.0041804489)/1:0.0126361498,GCA_022985145.1_Actinopteri_1:0.0212085572)/1:0.0110689270,(GCA_027579695.1_Actinopteri_1:0.1008734415,(GCA_024256425.2_Actinopteri_1:0.0974913509,GCA_024760905.1_Actinopteri_1:0.2567055958)/1:0.0346905859)/0.927:0.0112459956)/0.992:0.0052667761)/0.336:0.0012361949,GCA_014805685.1_Actinopteri_1:0.0977287362)/0.863:0.0396466384,GCA_030014385.1_Actinopteri_1:0.3032608128)/1:0.0615390072,(((GCA_015220715.1_Actinopteri_1:0.1095211824,GCA_021613375.1_Actinopteri_1:0.0892971970)/0.966:0.0275684705,GCA_017165825.1_Actinopteri_1:0.2486503391)/0.762:0.0158423332,GCA_023375975.1_Actinopteri_1:0.1229768480)/1:0.0846052983)/1:0.2099701725)/1:0.1045795274,GCA_902362185.1_Actinopteri_1:0.3891169093)/1:0.2447377367,(((((((((((((((((GCA_000238955.5_Actinopteri_1:0.0044415754,GCA_900246225.5_Actinopteri_1:0.0089932427)/1:0.0460801380,GCA_013358895.1_Actinopteri_1:0.0000023783)/0.457:0.0044086340,GCA_001858045.3_Actinopteri_1:0.0000023122)/1:0.2700558514,(GCA_007364275.2_Actinopteri_1:0.0209160666,GCA_013435755.1_Actinopteri_1:0.0000010060)/1:0.2053537242)/1:0.1070212705,GCA_020510985.1_Actinopteri_1:0.2004574781)/1:0.0782733532,((((((((GCA_000633615.2_Actinopteri_1:0.0529943310,GCA_013036085.2_Actinopteri_1:0.0465275749)/0.999:0.0258496242,((GCA_001444195.3_Actinopteri_1:0.0084817094,(GCA_002775205.2_Actinopteri_1:0.0042199118,GCA_003331165.2_Actinopteri_1:0.0042547880)/0.919:0.0042740572)/1:0.0604077226,GCA_019740435.1_Actinopteri_1:0.0423995539)/1:0.0254231583)/1:0.0621416817,GCA_014839685.1_Actinopteri_1:0.0785642401)/0.634:0.0381960252,GCA_011125445.2_Actinopteri_1:0.2992134597)/0.962:0.0398981557,GCA_021462225.2_Actinopteri_1:0.1857441092)/1:0.1635489312,(((GCA_001649575.2_Actinopteri_1:0.0000026341,GCA_007896545.1_Actinopteri_1:0.0041676407)/1:0.1362451609,GCA_014905685.2_Actinopteri_1:0.1595943087)/1:0.0802124314,GCA_001465895.2_Actinopteri_1:0.2128039018)/1:0.0580476132)/0.903:0.0334342578,((GCA_002234675.1_Actinopteri_1:0.0148074370,GCA_023969325.1_Actinopteri_1:0.0239204864)/1:0.0791505108,(GCA_002922805.2_Actinopteri_1:0.0284035569,GCA_003999625.1_Actinopteri_1:0.0666673259)/0.913:0.0235700203)/1:0.4156159974)/0.916:0.0248911942,(GCA_027942865.1_Actinopteri_1:0.1649926229,(GCA_017639745.1_Actinopteri_1:0.1842921589,(GCA_902685375.1_Actinopteri_1:0.2382161242,GCA_933228915.1_Actinopteri_1:0.1495923086)/0.999:0.0566784850)/1:0.1096552240)/0.999:0.0488388650)/1:0.1194759985)/0.796:0.0492195203,(GCA_900634775.2_Actinopteri_1:0.1617517202,GCA_902148845.1_Actinopteri_1:0.2050354742)/1:0.0772403267)/0.703:0.0372574684,(((((GCA_003047355.2_Actinopteri_1:0.0000010060,GCA_022539595.1_Actinopteri_1:0.0000010060)/1:0.0289935904,GCA_027123335.1_Actinopteri_1:0.0136325549)/1:0.0288319155,GCA_021347895.1_Actinopteri_1:0.0271021539)/1:0.0497947062,GCA_024666655.1_Actinopteri_1:0.0651040545)/1:0.1965896933,GCA_900634625.2_Actinopteri_1:0.2227731735)/0.755:0.0394483718)/0.997:0.0354238086,((((((((((GCA_000972845.2_Actinopteri_1:0.0451747231,(GCA_004119915.2_Actinopteri_1:0.0142937164,GCA_004119915.2_Actinopteri_2:0.0000020884)/1:0.1005528121)/1:0.0561521835,GCA_014183145.1_Actinopteri_1:0.0408636966)/0.933:0.0108614700,((GCA_014281875.1_Actinopteri_1:0.0215269506,GCA_023373845.1_Actinopteri_1:0.0000010060)/1:0.0290656714,GCA_028641955.1_Actinopteri_1:0.0133789835)/1:0.0331740793)/0.861:0.0121287958,GCA_946959425.1_Actinopteri_1:0.0037491207)/1:0.2055853637,((GCA_013358685.1_Actinopteri_1:0.1518282430,(GCA_020091685.1_Actinopteri_1:0.1081017440,((GCA_009762535.1_Actinopteri_1:0.1101786151,(GCA_020745685.1_Actinopteri_1:0.0474359860,GCA_947650265.1_Actinopteri_1:0.0957128736)/1:0.0753848206)/0.999:0.0267514929,GCA_018320785.1_Actinopteri_1:0.0911894607)/1:0.1133799047)/0.968:0.0199124328)/0.997:0.0239664342,GCA_904848185.1_Actinopteri_1:0.1719629324)/0.538:0.0264247198)/0.695:0.0137695048,(GCA_017976325.1_Actinopteri_1:0.0803233588,(GCA_020382885.1_Actinopteri_1:0.1584634028,(GCA_003711565.2_Actinopteri_1:0.0389596936,GCA_901000725.3_Actinopteri_1:0.0000020791)/1:0.3046065090)/0.885:0.0305497231)/0.998:0.0365711561)/1:0.0504676662,(((((GCA_005281545.1_Actinopteri_1:0.0084824830,(GCA_006386435.1_Actinopteri_1:0.0084884903,GCA_011397635.1_Actinopteri_1:0.0042266636)/0.991:0.0042408696)/0.333:0.0000027151,GCA_013133815.1_Actinopteri_1:0.0127333486)/0.669:0.0038959348,GCA_026686955.1_Actinopteri_1:0.0259374955)/1:0.0454708783,GCA_008729295.2_Actinopteri_1:0.1031082325)/1:0.0574048012,(((((GCA_009769545.1_Actinopteri_1:0.0532719830,GCA_029220125.1_Actinopteri_1:0.1264766208)/1:0.0353303763,((GCA_028022725.1_Actinopteri_1:0.0507973490,GCA_949748355.1_Actinopteri_1:0.0281616450)/1:0.0347666345,GCA_910591455.2_Actinopteri_1:0.0314829029)/1:0.0685976027)/0.617:0.0055902816,(GCA_910589615.1_Actinopteri_1:0.0539716676,GCA_023566465.1_Actinopteri_1:0.1145138315)/0.997:0.0216387000)/0.995:0.0106022435,(GCA_027596085.2_Actinopteri_1:0.1326812015,((((GCA_014132575.2_Actinopteri_1:0.0000010060,GCA_016920845.1_Actinopteri_1:0.0084997413)/1:0.0494996940,GCA_949316345.1_Actinopteri_1:0.0600142141)/1:0.0369247647,GCA_021346845.1_Actinopteri_1:0.1033034862)/1:0.1153463157,GCA_029853015.1_Actinopteri_1:0.2923922337)/1:0.0604029718)/0.886:0.0171900675)/1:0.0282767708,((((GCA_014673565.1_Actinopteri_1:0.0216612555,GCA_015220745.1_Actinopteri_1:0.0129816614)/1:0.0926370111,GCA_029721515.1_Actinopteri_1:0.2139582026)/1:0.0427611103,((((GCA_023974075.1_Actinopteri_1:0.0079468896,GCA_902827115.2_Actinopteri_1:0.0079672010)/1:0.0137204379,GCA_028583405.1_Actinopteri_1:0.0085038907)/0.997:0.0181499721,GCA_949606895.1_Actinopteri_1:0.0177553320)/1:0.1316729053,GCA_900634415.1_Actinopteri_1:0.1310242986)/1:0.0459620395)/0.653:0.0107256140,((((GCA_004354835.1_Actinopteri_1:0.0291297892,GCA_025617405.1_Actinopteri_1:0.0175211916)/0.999:0.0140951237,GCA_023631565.1_Actinopteri_1:0.0596320558)/0.992:0.0101377024,(GCA_008315115.2_Actinopteri_1:0.0154478369,GCA_023566125.1_Actinopteri_1:0.0725069227)/0.89:0.0145912157)/0.988:0.0197459206,(GCA_008692095.1_Actinopteri_1:0.0288551916,((GCA_026937815.1_Actinopteri_1:0.0084824480,GCA_029931835.1_Actinopteri_1:0.0040274339)/1:0.0388341387,GCA_013103735.1_Actinopteri_1:0.0333721816)/0.528:0.0041716316)/1:0.0441659463)/1:0.1960884264)/0.929:0.0081722457)/0.858:0.0197095812)/1:0.0411767758)/0.439:0.0055242376,(((((GCA_011952075.1_Actinopteri_1:0.0213140983,GCA_020085105.1_Actinopteri_1:0.0127265502)/1:0.0086700005,GCA_027580175.1_Actinopteri_1:0.0040826323)/1:0.0767029837,GCA_011952105.1_Actinopteri_1:0.1020118879)/0.894:0.0192820279,(GCA_021292245.1_Actinopteri_1:0.0095441620,GCA_019677235.1_Actinopteri_1:0.0075606968)/1:0.1912582699)/0.967:0.0192012618,(GCA_004023545.1_Actinopteri_1:0.1399603837,GCA_023238725.1_Actinopteri_1:0.2402362290)/0.903:0.0240765756)/0.994:0.0157552944)/1:0.0329216976,((GCA_027409825.1_Actinopteri_1:0.2438474537,(GCA_029490765.1_Actinopteri_1:0.0415462224,(GCA_910596095.1_Actinopteri_1:0.0000023682,GCA_914725855.1_Actinopteri_1:0.0082852544)/1:0.0581464432)/1:0.0747066844)/1:0.1072221985,((GCA_020466265.1_Actinopteri_1:0.0445163097,GCA_902148855.1_Actinopteri_1:0.0768602995)/1:0.2061078939,((((GCA_009829125.3_Actinopteri_1:0.0620557227,GCA_029959045.1_Actinopteri_1:0.0408185704)/1:0.0295713494,GCA_019453435.1_Actinopteri_1:0.0997840589)/0.999:0.0501252187,GCA_021464625.1_Actinopteri_1:0.2987491145)/1:0.0584521371,GCA_020698575.1_Actinopteri_1:0.1361887279)/1:0.2431533861)/1:0.1172487464)/0.999:0.0439000150)/0.921:0.0101997065,(((((GCA_001640805.2_Actinopteri_1:0.1681422283,GCA_016801845.1_Actinopteri_1:0.2195309504)/0.995:0.0373337825,(((GCA_021018895.1_Actinopteri_1:0.0910170955,GCA_905171665.2_Actinopteri_1:0.1795870749)/0.986:0.0267581328,GCA_900963305.2_Actinopteri_1:0.2346773496)/0.605:0.0192360314,GCA_019176455.1_Actinopteri_1:0.3541272922)/0.977:0.0209755717)/0.884:0.0211232139,(((((GCA_006182925.3_Actinopteri_1:0.0212824047,GCA_026259375.1_Actinopteri_1:0.0256122032)/0.887:0.0041787715,GCA_022539355.2_Actinopteri_1:0.0084469433)/0.881:0.0071117573,((GCA_016801935.1_Actinopteri_1:0.0038620193,GCA_949316205.1_Actinopteri_1:0.0045279574)/1:0.0518986015,GCA_947347685.1_Actinopteri_1:0.0400287794)/1:0.0792480775)/1:0.0387891675,GCA_001904815.2_Actinopteri_1:0.0984621809)/1:0.0733337232,GCA_022379125.1_Actinopteri_1:0.1430275886)/1:0.0569471185)/0.899:0.0080966493,(GCA_016859345.1_Actinopteri_1:0.1336905369,GCA_016859285.1_Actinopteri_1:0.0929361117)/1:0.0443402344)/0.566:0.0059757503,((GCA_016801885.1_Actinopteri_1:0.0042537899,GCA_017976425.1_Actinopteri_1:0.0041263043)/1:0.1509350891,(GCA_900324485.3_Actinopteri_1:0.3850952832,(GCA_900324465.3_Actinopteri_1:0.1823565596,GCA_900634795.4_Actinopteri_1:0.5524447209)/1:0.1580599688)/0.925:0.0415813161)/1:0.0398488484)/1:0.0503865449)/0.666:0.0176626395)/0.999:0.0421782324,(GCA_026122265.1_Actinopteri_1:0.0392373084,((GCA_026929865.2_Actinopteri_1:0.0000010060,GCA_949357725.1_Actinopteri_1:0.0000010060)/1:0.0168677418,GCA_949987685.1_Actinopteri_1:0.0041985232)/0.65:0.0059805961)/1:0.2500275601)/0.962:0.0417698797,(((((GCA_019802545.1_Actinopteri_1:0.0058518091,GCA_024500275.1_Actinopteri_1:0.0274453418)/1:0.0491112368,GCA_019802595.1_Actinopteri_1:0.1106581918)/1:0.0255013890,((GCA_024217435.4_Actinopteri_1:0.0250710685,GCA_901709675.2_Actinopteri_1:0.0000025878)/1:0.0752366189,GCA_025434085.3_Actinopteri_1:0.0935588319)/1:0.0344930163)/1:0.0607698744,GCA_027744805.2_Actinopteri_1:0.1276132207)/1:0.1148988000,GCA_027744825.1_Actinopteri_1:0.3653946367)/0.962:0.0368510284)/0.998:0.0572475193,GCA_902500255.1_Actinopteri_1:0.2921540025)/1:0.0594089237,GCA_902150065.1_Actinopteri_1:0.2259885701)/1:0.0644933984,GCA_902167405.1_Actinopteri_1:0.4581496137)/1:0.0970488014,GCA_017639675.1_Actinopteri_1:0.3714583613)/0.985:0.0634390585,GCA_021917145.1_Actinopteri_1:0.4176481071)/1:0.0997509918,((((GCA_002021735.2_Actinopteri_1:0.0084474470,((GCA_018296145.1_Actinopteri_1:0.0042209702,(GCA_006149115.2_Actinopteri_1:0.0000020449,GCA_021184085.1_Actinopteri_1:0.0085117410)/0.999:0.0042298990)/0.333:0.0000028369,(GCA_023373465.1_Actinopteri_1:0.0127183781,GCA_013265735.3_Actinopteri_1:0.0127114032)/0.333:0.0000022129)/0.333:0.0000020322)/0.947:0.0043072063,((GCA_002910315.2_bony_fishes_fishes_CM009405.1_20767093-20768070:0.0084168890,(GCA_016432855.1_Actinopteri_1:0.0042060987,GCA_029448725.1_Actinopteri_1:0.0000010060)/0.333:0.0000010059)/1:0.0127254405,(GCA_901001165.2_Actinopteri_1:0.0084655478,GCA_905237065.2_Actinopteri_1:0.0084922063)/1:0.0169874409)/0.847:0.0041749699)/1:0.0282672522,(GCA_020615455.1_Actinopteri_1:0.0084644503,GCA_902810595.1_Actinopteri_1:0.0085396723)/1:0.0427759191)/0.835:0.0140047031,GCA_023634145.1_Actinopteri_1:0.0365219389)/1:0.1754979408)/1:0.2020996578)/1:0.0944682103,(((((((GCA_013347855.1_Actinopteri_1:0.0042392145,GCA_018555375.2_Actinopteri_1:0.0000010060)/0.333:0.0000025556,GCA_025169545.1_Actinopteri_1:0.0127531218)/1:0.1363484880,((GCA_022702415.1_Actinopteri_1:0.0000000000,GCA_022702515.1_Actinopteri_1:0.0000000000):0.0000010060,GCA_022702525.1_Actinopteri_1:0.0000010060)/1:0.1464907842)/1:0.0420789634,GCA_029692085.1_Actinopteri_1:0.1576797001)/0.965:0.0265454421,GCA_029692045.1_Actinopteri_1:0.0922161058)/1:0.1315901876,GCA_022829145.1_Actinopteri_1:0.2128305278)/1:0.1142516520,(GCA_013368585.1_Actinopteri_1:0.0177948470,GCA_019176425.1_Actinopteri_1:0.0725134788)/1:0.1855053490)/1:0.1422149552)/0.926:0.0598999144,(GCA_023856365.1_Actinopteri_1:0.3081850487,GCA_900964775.1_Actinopteri_1:0.4041152830)/1:0.1356073100)/1:0.1826815980,(GCA_000242695.1_Actinopteri_1:0.2649082993,GCA_017591415.1_Actinopteri_1:0.3958154728)/0.996:0.1165573180)/1:0.3605076820,(GCA_017654505.1_Actinopteri_1:0.0364458956,GCA_902713425.2_Actinopteri_1:0.0761206740)/0.997:0.2608537134)/1:1.5261210306,(((((((Amme-T2R1:0.0469560778,GCA_002915635.3_Caudata_43:0.0552613889)/1:0.2872608785,(GCA_026652325.1_Caudata_1:0.2828229674,(GCA_026652325.1_Caudata_2:0.0818401862,GCA_026652325.1_Caudata_3:0.0287949884)/1:0.5255910450)/0.928:0.0439575872)/0.837:0.0703376375,GCA_002915635.3_Caudata_42:0.3283185138)/1:0.4398055844,(Miun-T2R1GeneID_115457448:0.0000010060,GCA_901765095.2_Gymnophiona_1:0.0000010060)/1:0.9972377894)/1:0.5745189252,(GCA_019279795.1_Ceratodontoidei_1:0.7123918597,GCA_019279795.1_Ceratodontoidei_2:0.8049301647)/1:0.7379784669)/1:0.4575211297,((GCA_000242695.1_Actinopteri_2:0.9905339189,(GCA_017654505.1_Actinopteri_2:0.2043469351,(GCA_902713425.2_Actinopteri_2:0.0366064556,GCA_902713425.2_Actinopteri_3:0.0636297174)/1:0.2993816947)/1:0.3043451681)/1:0.9041955640,(((((((((((((((Dr-T2R2:0.0000010060,GCA_020184715.1_Actinopteri_2:0.0041615385)/1:0.0573069786,GCA_903798145.1_Actinopteri_2:0.0407714694)/0.698:0.0051603162,GCA_903798195.1_Actinopteri_2:0.0096322618)/1:0.1266698037,(((Dr-T2R5:0.0074640519,GCA_020184715.1_Actinopteri_3:0.0000010060)/1:0.0283790109,GCA_903798145.1_Actinopteri_3:0.0218748762)/0.791:0.0080208507,GCA_903798195.1_Actinopteri_3:0.0000028679)/1:0.1540244813)/1:0.1424059469,(((((((GCA_003368295.1_Actinopteri_4:0.0000010060,GCA_023724105.1_Actinopteri_3:0.0000010060)/0.333:0.0000010059,GCA_003368295.1_Actinopteri_5:0.0042712511)/1:0.0556184634,GCA_018340385.1_Actinopteri_3:0.0411751380)/1:0.0460897201,GCA_018831695.1_Actinopteri_2:0.1324427467)/0.816:0.0131731990,(((GCA_012432095.1_Actinopteri_2:0.0258764246,GCA_029620275.1_Actinopteri_2:0.0131972961)/1:0.0438464146,((GCA_027474115.1_Actinopteri_2:0.0185396981,(GCA_027422435.1_Actinopteri_2:0.0128933669,GCA_027564155.1_Actinopteri_2:0.0042946486)/0.427:0.0029194742)/0.941:0.0085513511,GCA_027422405.1_Actinopteri_2:0.0056433531)/1:0.0696269391)/0.88:0.0085801870,((GCA_023376895.1_Actinopteri_3:0.0259317564,GCA_027422415.1_Actinopteri_2:0.0042273631)/1:0.0511751947,(GCA_936440315.1_Actinopteri_2:0.0407023622,GCA_936440315.1_Actinopteri_3:0.0733349060)/0.57:0.0080146658)/0.48:0.0052767298)/0.909:0.0091639644)/1:0.0318436868,(GCA_022985175.1_Actinopteri_2:0.1268333201,((GCA_003368295.1_Actinopteri_6:0.0000010060,GCA_023724105.1_Actinopteri_4:0.0000010060)/1:0.0973015042,GCA_018340385.1_Actinopteri_4:0.0726692305)/1:0.0601622147)/0.835:0.0165799152)/1:0.1571956759,(((((GCA_018749465.1_Actinopteri_2:0.0233449073,GCA_023029165.1_Actinopteri_2:0.0577316011)/0.978:0.0127153932,GCA_024679245.1_Actinopteri_2:0.0563472782)/0.99:0.0133496031,(GCA_023566225.1_Actinopteri_2:0.0212051381,GCA_949357685.1_Actinopteri_2:0.0325527553)/1:0.0669034042)/1:0.0357860118,((GCA_021554675.1_Actinopteri_2:0.0350699488,(((GCA_023718395.1_Actinopteri_2:0.0037636153,GCA_024453875.1_Actinopteri_2:0.0000010060)/1:0.0328252740,GCA_022829025.1_Actinopteri_2:0.0344282560)/1:0.0174824550,(GCA_022828995.1_Actinopteri_2:0.0110113520,GCA_022829085.1_Actinopteri_2:0.0254258156)/1:0.0130104669)/0.863:0.0081771875)/1:0.0639785575,GCA_949152265.1_Actinopteri_2:0.0591543957)/1:0.0393078746)/1:0.0397074387,(((GCA_018812025.1_Actinopteri_2:0.0237759759,GCA_024489055.1_Actinopteri_2:0.0382166536)/1:0.0298031933,GCA_019924925.1_Actinopteri_2:0.0247938569)/0.423:0.0034225433,GCA_022817975.1_Actinopteri_2:0.0333308768)/1:0.0617354424)/1:0.0654466677)/1:0.0940246593)/1:0.1073398002,GCA_028031935.1_Actinopteri_2:0.3617796648)/1:0.0973116535,((GCA_019703515.2_Actinopteri_3:0.0488906201,GCA_025860055.1_Actinopteri_3:0.0531835047)/0.994:0.0761079646,GCA_025860055.1_Actinopteri_4:0.1539378224)/1:0.2230858737)/0.471:0.0506955091,((((((GCA_008369825.1_Actinopteri_4:0.0466306670,GCA_015846415.1_Actinopteri_3:0.0087000859)/0.598:0.0042529737,GCA_029783895.1_Actinopteri_3:0.0170576370)/1:0.0622770176,GCA_024868665.1_Actinopteri_3:0.0343050618)/1:0.0416898880,GCA_947034865.1_Actinopteri_3:0.0706822386)/0.939:0.0283578545,GCA_027580225.1_Actinopteri_3:0.2829258823)/0.917:0.0315573792,GCA_019155185.1_Actinopteri_2:0.0968519888)/1:0.2167294308)/1:0.4889671155,(((GCA_015220715.1_Actinopteri_2:0.1948131170,GCA_021613375.1_Actinopteri_2:0.2323903573)/1:0.1364389663,GCA_017165825.1_Actinopteri_2:0.3765813555)/1:0.1311772190,GCA_023375975.1_Actinopteri_2:0.4356036896)/1:0.2984263133)/0.846:0.0739923447,GCA_902362185.1_Actinopteri_2:0.6516684616)/1:0.1755019168,((((GCA_017589495.2_Actinopteri_1:0.0084865871,GCA_018492685.1_Actinopteri_1:0.0000027095)/1:0.2928176451,GCA_900700415.2_Actinopteri_1:0.2833440977)/0.973:0.0899521805,GCA_027475355.1_Actinopteri_1:0.5241904933)/1:0.3468407503,GCA_900700375.2_Actinopteri_1:0.5451956898)/1:0.1621828515)/1:0.1955572730,(((((((((((((GCA_000972845.2_Actinopteri_2:0.0089802734,GCA_004119915.2_Actinopteri_3:0.0612377910)/1:0.0473700226,(GCA_023373845.1_Actinopteri_2:0.0348600221,GCA_028641955.1_Actinopteri_2:0.0182737521)/1:0.0269057097)/0.683:0.0094587014,GCA_014183145.1_Actinopteri_2:0.0372562678)/1:0.1676598135,GCA_900880675.2_Actinopteri_1:0.1324009973)/1:0.0297900420,((((((GCA_020745685.1_Actinopteri_2:0.0407366864,GCA_947650265.1_Actinopteri_2:0.1926125925)/1:0.0818831963,GCA_018320785.1_Actinopteri_2:0.2232869574)/1:0.0574569337,GCA_009762535.1_Actinopteri_2:0.1702478095)/1:0.0548253954,(((GCA_021347895.1_Actinopteri_2:0.0599059781,(GCA_022539595.1_Actinopteri_2:0.0397930763,GCA_027123335.1_Actinopteri_2:0.0228172157)/1:0.0354190377)/1:0.0940326399,(GCA_024666655.1_Actinopteri_2:0.0044160627,GCA_024666655.1_Actinopteri_3:0.0094639474)/1:0.1073164319)/1:0.1525954792,((GCA_003711565.2_Actinopteri_2:0.0047027792,(GCA_004026145.2_Actinopteri_1:0.0000021560,GCA_901000725.3_Actinopteri_2:0.0046450159)/0.679:0.0045936427)/1:0.3466803089,GCA_009823395.1_Actinopteri_1:0.6175486551)/0.999:0.1020937924)/0.994:0.0423021985)/0.812:0.0162876562,GCA_027596085.2_Actinopteri_2:0.3425656981)/0.966:0.0335142239,GCA_008729295.2_Actinopteri_2:0.1883000559)/0.333:0.0000023343)/1:0.0126179614,(GCA_016859285.1_Actinopteri_2:0.1940042322,GCA_027409825.1_Actinopteri_2:0.2202442584)/0.487:0.0095941162)/0.59:0.0094240959,GCA_001640805.2_Actinopteri_2:0.0882172694)/0.994:0.0322457319,(GCA_016801885.1_Actinopteri_2:0.0295677975,GCA_017976425.1_Actinopteri_2:0.0286605380)/1:0.0775101082)/1:0.2817835494,GCA_029633865.1_Actinopteri_1:0.8329683280)/1:0.2036854120,(GCA_021917145.1_Actinopteri_2:0.0257779078,GCA_023658055.1_Actinopteri_1:0.0460967698)/1:0.3881432970)/0.927:0.0756673975,(GCA_017639675.1_Actinopteri_2:0.0355541327,GCA_017639675.1_Actinopteri_3:0.0466154236)/1:0.5106040944)/0.976:0.1032146546,(((((((GCA_002021735.2_Actinopteri_2:0.0131473009,GCA_013265735.3_Actinopteri_2:0.0146232142)/0.333:0.0000027913,GCA_018296145.1_Actinopteri_2:0.0132040509)/0.333:0.0000029665,(GCA_006149115.2_Actinopteri_2:0.0176787280,(GCA_023373465.1_Actinopteri_2:0.0087582777,GCA_021184085.1_Actinopteri_2:0.0264360491)/0.999:0.0088330920)/0.874:0.0043084319)/1:0.0146609197,((GCA_002910315.2_bony_fishes_fishes_CM009405.1_16736492-16737457:0.0000000000,GCA_029448725.1_Actinopteri_2:0.0000000000):0.0000010060,GCA_016432855.1_Actinopteri_2:0.0000010060)/0.999:0.0043892605)/0.333:0.0000030020,(GCA_901001165.2_Actinopteri_2:0.0131979319,GCA_905237065.2_Actinopteri_2:0.0131766358)/1:0.0176253187)/0.989:0.0126240817,GCA_023634145.1_Actinopteri_2:0.0386431463)/0.99:0.0314093943,(GCA_020615455.1_Actinopteri_2:0.0131621233,GCA_902810595.1_Actinopteri_2:0.0000020158)/0.442:0.0067376664)/1:0.3568973097)/1:0.3151890760,((GCA_018136845.1_Actinopteri_1:0.2521954847,GCA_900964775.1_Actinopteri_2:0.1975731025)/1:0.3010124207,GCA_023856365.1_Actinopteri_2:0.6530859682)/1:0.3109115233)/0.963:0.1049832349)/0.523:0.0563447495,((((((GCA_013347855.1_Actinopteri_2:0.0098181131,GCA_018555375.2_Actinopteri_2:0.0000010060)/0.974:0.0098200741,GCA_025169545.1_Actinopteri_2:0.0000020140)/1:0.1949020879,((GCA_022702415.1_Actinopteri_2:0.0000010060,GCA_022702525.1_Actinopteri_2:0.0000010060)/0.997:0.0134439505,GCA_022702515.1_Actinopteri_2:0.0000026503)/1:0.2159558628)/1:0.2085149771,GCA_022829145.1_Actinopteri_2:0.3003452629)/1:0.2099606356,(GCA_013368585.1_Actinopteri_2:0.1623441367,GCA_019176425.1_Actinopteri_2:0.1008270347)/1:0.3942383181)/1:0.2794256697,((GCA_013368585.1_Actinopteri_3:0.1095204285,GCA_019176425.1_Actinopteri_3:0.0918043078)/1:0.4428838094,GCA_022829145.1_Actinopteri_3:0.5650712337)/0.951:0.0919371278)/1:0.1525763324)/1:0.6631581633,GCA_000242695.1_Actinopteri_3:0.6715584264)/0.468:0.0922299433,((GCA_017654505.1_Actinopteri_3:0.0565960501,(GCA_902713425.2_Actinopteri_4:0.0404187996,((GCA_902713425.2_Actinopteri_5:0.0177141408,GCA_902713425.2_Actinopteri_6:0.0178238545)/0.985:0.0096847946,GCA_902713425.2_Actinopteri_7:0.0216618463)/0.86:0.0170440386)/1:0.1445997756)/0.993:0.0619854446,GCA_017654505.1_Actinopteri_4:0.1446466494)/1:0.5021072417)/1:1.1630943828)/1:0.3412018543)/0.915:0.2028671306,(((((((((((((((GCA_030020295.1_Crocodylia_1:1.5070963989,((((GCA_009819535.1_Squamata_1:0.1351861742,GCA_027172205.1_Squamata_1:0.1500395748)/0.789:0.0145040785,GCA_011800845.1_Squamata_1:0.0543743893)/1:0.4311888918,GCA_030035675.1_Squamata_1:0.3750540560)/1:0.2048734653,GCA_029931775.1_Squamata_1:0.7624135333)/0.927:0.2131006251)/1:0.4613973793,GCA_027244095.1_Squamata_1:0.5759893658)/1:0.5442481640,((((((((Rhma-T2R30:0.0739950184,(GCA_014858855.1_Anura_1:0.0357810155,GCA_905171765.1_Anura_1:0.0099422227)/1:0.0389961099)/1:0.1539925642,(GCA_019512145.1_Anura_1:0.1304514852,GCA_029499605.1_Anura_1:0.2784605100)/0.991:0.0907857915)/1:0.3351531352,(GCA_028564925.1_Anura_1:0.0647587910,(GCA_029206835.1_Anura_1:0.0589766502,(GCA_029574335.1_Anura_1:0.0634987335,GCA_905171775.1_Anura_1:0.0315989361)/1:0.0441394281)/0.844:0.0198947348)/1:0.5095353552)/1:0.1521995152,(((GCA_027358695.2_Anura_1:0.3620746784,(GCA_009667805.1_Anura_1:0.0315243738,GCA_018994145.1_Anura_1:0.0081667061)/1:0.7766946841)/0.997:0.1373385997,GCA_027358695.2_Anura_2:0.7411848834)/0.0919:0.0837353457,GCA_009667805.1_Anura_2:1.0486906856)/1:0.1835735300)/1:0.1919792388,GCA_027579735.1_Anura_1:0.8893579713)/1:0.5082472978,(((((Rhma-T2R31:0.2441704481,(GCA_019512145.1_Anura_2:0.3305606837,GCA_027789765.1_Anura_1:0.3744645195)/0.547:0.0348488238)/1:0.3677593870,GCA_004786255.1_Anura_1:0.7977211018)/1:0.2837811867,((((Rhma-T2R32:0.3313540409,(((GCA_029499605.1_Anura_2:0.2739751729,GCA_029499605.1_Anura_3:0.2572876580)/1:0.0905884616,(GCA_027789765.1_Anura_2:0.2977282127,GCA_027789765.1_Anura_3:0.2841783926)/1:0.1291840046)/0.585:0.0427004179,(GCA_019512145.1_Anura_3:0.2725127833,GCA_019512145.1_Anura_4:0.3378426833)/1:0.3388853623)/0.984:0.0813575983)/1:0.2966813814,((((Rhma-T2R33:0.0046006600,Rhma-T2R34:0.0000010060)/1:0.1132283946,(GCA_014858855.1_Anura_2:0.0401570828,GCA_905171765.1_Anura_2:0.0630789281)/1:0.0544831990)/1:0.1434203808,(GCA_027789765.1_Anura_4:0.3336264529,GCA_019512145.1_Anura_5:0.4447315608)/0.995:0.0611080836)/0.887:0.0333599609,GCA_029499605.1_Anura_4:0.2288072902)/1:0.2179030890)/1:0.2178809389,(((GCA_028564925.1_Anura_2:0.1126456897,GCA_029574335.1_Anura_2:0.0920863658)/1:0.5681513574,((((GCA_028564925.1_Anura_3:0.0145851152,GCA_028564925.1_Anura_4:0.0136492287)/1:0.1030441243,GCA_029206835.1_Anura_2:0.0385725513)/1:0.0426951589,(GCA_029574335.1_Anura_3:0.0531433232,GCA_905171775.1_Anura_2:0.0434075063)/0.967:0.0257538039)/1:0.2837555143,GCA_004786255.1_Anura_2:0.2925683068)/1:0.3370552306)/1:0.1700083767,GCA_028390025.1_Anura_1:0.5736247711)/0.987:0.0992995479)/1:0.3235568796,(((((GCA_009667805.1_Anura_3:0.3744708176,GCA_009667805.1_Anura_4:0.3941100614)/0.99:0.0962051490,GCA_009667805.1_Anura_5:0.3390141804)/1:0.2886984013,GCA_009667805.1_Anura_6:0.6293576700)/1:0.1997289410,GCA_027358695.2_Anura_3:0.8880398478)/0.998:0.1423761606,GCA_027358695.2_Anura_4:0.5957228738)/1:0.2062249350)/0.565:0.0768286221)/0.969:0.1925920730,GCA_027579735.1_Anura_2:1.4137207616)/1:0.5238369236,(((((((((((Rhma-T2R56:0.0417838196,((((GCA_905171765.1_Anura_3:0.0201911022,GCA_905171765.1_Anura_4:0.0403588536)/1:0.0152209639,(GCA_905171765.1_Anura_5:0.0000010060,GCA_905171765.1_Anura_6:0.0050077736)/1:0.0564506904)/0.956:0.0052707604,GCA_905171765.1_Anura_7:0.0458311454)/0.923:0.0133099621,GCA_014858855.1_Anura_3:0.0913694834)/1:0.0565756846)/1:0.1978669866,GCA_019512145.1_Anura_6:0.3448657211)/0.919:0.0522606366,GCA_029499605.1_Anura_5:0.2310539395)/0.999:0.0833148696,(GCA_027789765.1_Anura_5:0.1098625523,GCA_027789765.1_Anura_6:0.2525233636)/0.999:0.0767491538)/1:0.6166967914,((GCA_028564925.1_Anura_5:0.0511029820,(GCA_028564925.1_Anura_6:0.0049846026,GCA_028564925.1_Anura_7:0.0000010060)/1:0.0208570939)/0.993:0.0838683012,((GCA_029574335.1_Anura_4:0.1098769283,GCA_905171775.1_Anura_3:0.0794346304)/0.999:0.0392286969,GCA_029206835.1_Anura_3:0.0852341465)/0.975:0.0562629558)/1:0.5031200569)/1:0.3479485278,(((GCA_019512145.1_Anura_7:0.4114417106,GCA_027789765.1_Anura_7:0.5023645201)/0.902:0.0952653808,GCA_019512145.1_Anura_8:0.3418853788)/1:0.7397268948,((((((((((GCA_028390025.1_Anura_2:0.0103135339,GCA_028390025.1_Anura_3:0.0485513510)/0.8:0.0137747142,((((GCA_028390025.1_Anura_4:0.0048181450,GCA_028390025.1_Anura_5:0.0048417831)/1:0.0243288548,GCA_028390025.1_Anura_6:0.0294082380)/1:0.0193716795,GCA_028390025.1_Anura_7:0.0048464786)/0.994:0.0048099209,GCA_028390025.1_Anura_8:0.0096805146)/1:0.0196734116)/0.976:0.0113027833,GCA_028390025.1_Anura_9:0.1301614507)/1:0.0311850447,GCA_028390025.1_Anura_10:0.3159038087)/0.996:0.0346176875,(((GCA_028390025.1_Anura_11:0.0155813352,GCA_028390025.1_Anura_12:0.0387563680)/0.999:0.0227674432,(GCA_028390025.1_Anura_13:0.0260776449,GCA_028390025.1_Anura_14:0.0290928618)/1:0.0282091544)/1:0.1322196080,(GCA_028390025.1_Anura_15:0.0679799702,(GCA_028390025.1_Anura_16:0.0217940644,GCA_028390025.1_Anura_17:0.0550653319)/1:0.0939925673)/1:0.0941414675)/0.999:0.0188268813)/1:0.0343543091,(GCA_028390025.1_Anura_18:0.0987383497,GCA_028390025.1_Anura_19:0.1311474885)/1:0.0913440889)/0.943:0.0137148787,(GCA_028390025.1_Anura_20:0.1737907795,((GCA_028390025.1_Anura_21:0.1418727336,GCA_028390025.1_Anura_22:0.1468196761)/0.999:0.0626136057,(GCA_028390025.1_Anura_23:0.0796267581,GCA_028390025.1_Anura_24:0.1437108308)/1:0.0687643069)/0.993:0.0518599401)/0.994:0.0282345129)/0.999:0.0264986124,(GCA_028390025.1_Anura_25:0.0575134983,(GCA_028390025.1_Anura_26:0.0283690603,GCA_028390025.1_Anura_27:0.0509298374)/0.462:0.0206283188)/1:0.0831921924)/0.98:0.0158379710,(GCA_028390025.1_Anura_28:0.1970959971,(GCA_028390025.1_Anura_29:0.0306520274,((GCA_028390025.1_Anura_30:0.0238761900,GCA_028390025.1_Anura_31:0.0099386645)/0.973:0.0100772857,GCA_028390025.1_Anura_32:0.0171569916)/0.963:0.0057537047)/1:0.0824699111)/0.999:0.0236566256)/0.382:0.0061375084,((((GCA_028390025.1_Anura_33:0.0263333202,GCA_028390025.1_Anura_34:0.0237132836)/1:0.0261610098,GCA_028390025.1_Anura_35:0.0305122162)/1:0.0407574379,GCA_028390025.1_Anura_36:0.0669476482)/1:0.0614980872,GCA_028390025.1_Anura_37:0.1070374512)/0.998:0.0376222235)/1:0.8794656090)/0.989:0.2336638117)/0.689:0.0934141469,(((Rhma-T2R64:0.1087675697,GCA_014858855.1_Anura_4:0.0910578270)/1:0.3703014408,GCA_027789765.1_Anura_8:0.4176723586)/1:0.7990758550,(((((((GCA_028564925.1_Anura_8:0.0712244187,(GCA_028564925.1_Anura_9:0.0208759897,GCA_028564925.1_Anura_10:0.0209740429)/1:0.0562907390)/1:0.1362414339,GCA_029206835.1_Anura_4:0.1387936450)/1:0.1254174812,(GCA_029574335.1_Anura_5:0.1280162063,GCA_029206835.1_Anura_5:0.1235089340)/1:0.1252058985)/1:0.0574862372,(((((GCA_029574335.1_Anura_6:0.0772245704,GCA_029574335.1_Anura_7:0.1038294359)/1:0.0452677134,(GCA_905171775.1_Anura_4:0.0792418657,GCA_029574335.1_Anura_8:0.1182596801)/0.987:0.0132253239)/0.999:0.0180824603,(((GCA_905171775.1_Anura_5:0.0945331967,GCA_029206835.1_Anura_6:0.0550751700)/0.997:0.0143191828,(GCA_029206835.1_Anura_7:0.0884959971,GCA_029206835.1_Anura_8:0.0295645307)/1:0.0294923676)/1:0.0288151349,GCA_029206835.1_Anura_9:0.0602317430)/1:0.0366995493)/0.991:0.0312146255,((GCA_029574335.1_Anura_9:0.1157416090,(GCA_029574335.1_Anura_10:0.1180879726,GCA_905171775.1_Anura_6:0.1101553357)/1:0.1261874748)/0.804:0.0272731216,GCA_029574335.1_Anura_11:0.1396333759)/0.77:0.0198636880)/1:0.1352548466,(GCA_029574335.1_Anura_12:0.0895020290,GCA_905171775.1_Anura_7:0.0433813333)/1:0.2146830220)/1:0.0578203408)/0.999:0.0918863664,((GCA_029574335.1_Anura_13:0.2115438339,GCA_029206835.1_Anura_10:0.0754111868)/1:0.0937957111,(GCA_905171775.1_Anura_8:0.1207859700,GCA_029206835.1_Anura_11:0.1111728266)/1:0.0949967437)/1:0.1924144293)/1:0.3328622177,(GCA_028564925.1_Anura_11:0.1452652578,((GCA_029574335.1_Anura_14:0.0448307716,GCA_905171775.1_Anura_9:0.0579937493)/0.997:0.0300725040,GCA_029206835.1_Anura_12:0.0978007526)/0.989:0.0544595170)/1:0.6459791528)/0.99:0.1929409264,(GCA_029574335.1_Anura_15:0.3657437474,GCA_029206835.1_Anura_13:0.1861675192)/1:0.6729626323)/1:0.3532602583)/1:0.2393354450)/0.774:0.0683600376,((((GCA_027917425.1_Anura_1:0.4124738956,GCA_027917425.1_Anura_2:0.4832169475)/1:0.5931745678,((((((((GCA_028564925.1_Anura_12:0.0603618142,GCA_028564925.1_Anura_13:0.0581282157)/1:0.1723326791,GCA_029206835.1_Anura_14:0.1094033513)/1:0.0705191822,((GCA_028564925.1_Anura_14:0.0400187101,GCA_028564925.1_Anura_15:0.0649604037)/1:0.2251059157,(((GCA_028564925.1_Anura_16:0.0245952972,GCA_028564925.1_Anura_17:0.0149458595)/1:0.1445776471,(GCA_029206835.1_Anura_15:0.1404107820,GCA_029574335.1_Anura_16:0.1733353527)/0.854:0.0255012125)/1:0.1836111084,GCA_028564925.1_Anura_18:0.3112086169)/0.923:0.0255825772)/0.738:0.0235326156)/0.995:0.0227167636,(((GCA_028564925.1_Anura_19:0.1431613402,GCA_029206835.1_Anura_16:0.1831199651)/0.986:0.0289563585,(GCA_028564925.1_Anura_20:0.0782205139,(GCA_028564925.1_Anura_21:0.0809885997,GCA_028564925.1_Anura_22:0.0403453052)/1:0.0505750362)/1:0.0859103571)/1:0.0397622596,(GCA_028564925.1_Anura_23:0.2303566886,(GCA_905171775.1_Anura_10:0.1602783307,GCA_029206835.1_Anura_17:0.1140161636)/0.993:0.0382459258)/1:0.0564071031)/0.519:0.0143015986)/0.606:0.0259805740,GCA_028564925.1_Anura_24:0.1888182270)/0.833:0.0271380786,(((((GCA_029574335.1_Anura_17:0.1077614074,GCA_029574335.1_Anura_18:0.1624223066)/1:0.0602201360,GCA_029574335.1_Anura_19:0.2195138257)/0.598:0.0364386167,((GCA_029574335.1_Anura_20:0.0699104271,GCA_905171775.1_Anura_11:0.0710635973)/1:0.1527492524,(GCA_029574335.1_Anura_21:0.1012515482,GCA_905171775.1_Anura_12:0.1151446425)/1:0.2869075517)/0.95:0.0526254815)/0.988:0.0364991086,((GCA_029574335.1_Anura_22:0.1954665608,GCA_029206835.1_Anura_18:0.1439703258)/0.761:0.0218163010,GCA_905171775.1_Anura_13:0.1683879911)/1:0.1386322243)/0.898:0.0239192555,(GCA_029206835.1_Anura_19:0.0980927268,(GCA_029206835.1_Anura_20:0.1155581235,GCA_905171775.1_Anura_14:0.1891919355)/0.997:0.0532443325)/1:0.0434455865)/0.994:0.0175831527)/0.943:0.0321090024,((GCA_028564925.1_Anura_25:0.0051657127,GCA_028564925.1_Anura_26:0.0095211904)/1:0.1461735970,(GCA_029574335.1_Anura_23:0.1123377980,GCA_029206835.1_Anura_21:0.0683165169)/0.796:0.0138403892)/1:0.0947336485)/1:0.2038658664,(GCA_004786255.1_Anura_3:0.0495034497,GCA_004786255.1_Anura_4:0.0692979022)/1:0.4378033498)/1:0.3028765943)/1:0.2686215405,((((((((((GCA_028390025.1_Anura_38:0.0692349426,GCA_028390025.1_Anura_39:0.0092787083)/0.91:0.0254792199,GCA_028390025.1_Anura_40:0.0185809475)/1:0.4468884159,(((((GCA_028390025.1_Anura_41:0.0547888333,GCA_028390025.1_Anura_42:0.0508554023)/0.999:0.0291865121,GCA_028390025.1_Anura_43:0.0608771142)/1:0.1047649269,((GCA_028390025.1_Anura_44:0.0783570635,GCA_028390025.1_Anura_45:0.0886949531)/1:0.0716496147,GCA_028390025.1_Anura_46:0.1766535643)/1:0.0572318896)/0.987:0.0256760023,GCA_028390025.1_Anura_47:0.1407649376)/0.993:0.0474161352,GCA_028390025.1_Anura_48:0.1630783440)/1:0.2706887594)/1:0.1244098977,(((GCA_028390025.1_Anura_49:0.0366824680,GCA_028390025.1_Anura_50:0.0597552772)/1:0.0484880781,GCA_028390025.1_Anura_51:0.1079317075)/1:0.0549743674,(GCA_028390025.1_Anura_52:0.0382403690,GCA_028390025.1_Anura_53:0.1432930089)/0.988:0.0285302493)/1:0.4115367636)/0.824:0.0372802846,((GCA_028390025.1_Anura_54:0.5859199849,(GCA_028390025.1_Anura_55:0.0299501105,GCA_028390025.1_Anura_56:0.0132470855)/1:0.5710452361)/0.974:0.0965880276,(GCA_028390025.1_Anura_57:0.0744808651,GCA_028390025.1_Anura_58:0.1549040073)/1:0.6300495631)/0.899:0.0586969084)/0.706:0.0207188686,(((((GCA_028390025.1_Anura_59:0.0442029017,GCA_028390025.1_Anura_60:0.0627310979)/1:0.0855733708,GCA_028390025.1_Anura_61:0.0455280834)/0.999:0.0221205609,(GCA_028390025.1_Anura_62:0.0645134646,GCA_028390025.1_Anura_63:0.0770922354)/1:0.0249727714)/0.702:0.0109667440,GCA_028390025.1_Anura_64:0.0627785008)/1:0.4801408906,((GCA_028390025.1_Anura_65:0.1228475684,GCA_028390025.1_Anura_66:0.1252920520)/1:0.2914443353,GCA_028390025.1_Anura_67:0.6919979829)/0.575:0.0554979886)/1:0.1005137171)/0.994:0.0575950055,GCA_028390025.1_Anura_68:0.5642036462)/0.848:0.0485319807,(GCA_028390025.1_Anura_69:0.0240636291,GCA_028390025.1_Anura_70:0.0191999743)/1:0.4875830935)/0.998:0.0984157701,GCA_028390025.1_Anura_71:0.5153799108)/1:0.2568476935,((((Rhma-T2R58:0.0640081170,(GCA_014858855.1_Anura_5:0.0556638512,GCA_905171765.1_Anura_8:0.0310324739)/1:0.0773088232)/1:0.3005135831,GCA_019512145.1_Anura_9:0.4271527046)/0.696:0.0694806984,GCA_027789765.1_Anura_9:0.3123132155)/1:0.4331889668,(GCA_019512145.1_Anura_10:0.4703887230,((((GCA_019857665.1_Anura_1:0.1537026718,GCA_019857665.1_Anura_2:0.1489299242)/0.395:0.0059559367,((GCA_019857665.1_Anura_3:0.0811090853,GCA_019857665.1_Anura_4:0.1740821497)/0.998:0.0328741312,(GCA_019857665.1_Anura_5:0.1113236051,(GCA_019857665.1_Anura_6:0.0870709934,GCA_019857665.1_Anura_7:0.0747924019)/1:0.0658335297)/1:0.0474231613)/0.982:0.0164052830)/1:0.2623718876,GCA_019857665.1_Anura_8:0.5147894999)/0.994:0.0972124680,GCA_029499605.1_Anura_6:0.5339510247)/0.593:0.0441754269)/1:0.3581111237)/1:0.4468266761)/0.812:0.1362601173)/1:0.4678947545,(((Rhma-T2R57:0.3051496488,(GCA_027789765.1_Anura_10:0.1297817698,GCA_027789765.1_Anura_11:0.2316910340)/1:0.2554228866)/0.684:0.0906031363,GCA_019512145.1_Anura_11:0.3735296205)/1:0.7224588514,((Rhma-T2R59:0.1154044816,GCA_014858855.1_Anura_6:0.0343123545)/0.809:0.0169832824,GCA_905171765.1_Anura_9:0.0113381195)/1:1.2018516266)/0.719:0.1216255934)/0.854:0.0999699338)/0.997:0.0799113304,(((((Rhma-T2R61:0.1503424853,Rhma-T2R62:0.1773048939)/1:0.2268691380,(GCA_027789765.1_Anura_12:0.5803838160,(GCA_019512145.1_Anura_12:0.0324845084,GCA_019512145.1_Anura_13:0.0000020493)/1:0.5445925618)/1:0.1536135334)/1:0.1994420002,((GCA_029499605.1_Anura_7:0.1168747004,GCA_029499605.1_Anura_8:0.0545761623)/1:0.2400174913,(GCA_027789765.1_Anura_13:0.1285097629,GCA_027789765.1_Anura_14:0.1814679913)/1:0.2707306232)/1:0.3620786632)/1:0.4063208788,((GCA_028564925.1_Anura_27:0.1172353200,((((GCA_028564925.1_Anura_28:0.0610448751,(GCA_905171775.1_Anura_15:0.0318086421,GCA_029574335.1_Anura_24:0.0681492065)/1:0.0318945381)/1:0.0458504545,GCA_029206835.1_Anura_22:0.0864621288)/1:0.0494227273,(GCA_029574335.1_Anura_25:0.2164748149,((GCA_028564925.1_Anura_29:0.0620760559,(GCA_029574335.1_Anura_26:0.0450319291,GCA_905171775.1_Anura_16:0.0315901891)/1:0.0405066980)/0.535:0.0142187787,GCA_029206835.1_Anura_23:0.0535595394)/1:0.1921062791)/0.951:0.0363911015)/1:0.0565443336,(((((GCA_028564925.1_Anura_30:0.1365207034,(GCA_029574335.1_Anura_27:0.1492668189,GCA_905171775.1_Anura_17:0.0789932149)/1:0.0498297223)/0.974:0.0328066576,GCA_029206835.1_Anura_24:0.1381978661)/1:0.0558140230,(GCA_028564925.1_Anura_31:0.1473800351,GCA_905171775.1_Anura_18:0.1300676272)/1:0.1038661728)/1:0.0980622543,(GCA_028564925.1_Anura_32:0.1649332141,GCA_029574335.1_Anura_28:0.2333824445)/1:0.0908855861)/0.998:0.0531407838,GCA_004786255.1_Anura_5:0.3663169244)/1:0.0996749936)/1:0.0468247472)/0.934:0.0733172727,GCA_028564925.1_Anura_33:0.1708068946)/1:0.8439390109)/0.941:0.1533848587,(((Rhma-T2R63:0.1830469037,(GCA_014858855.1_Anura_7:0.0624851509,GCA_905171765.1_Anura_10:0.0341369078)/1:0.0629873357)/1:0.4824074480,GCA_027789765.1_Anura_15:0.4513808117)/1:0.3470581048,(GCA_029499605.1_Anura_9:0.3902157805,GCA_027789765.1_Anura_16:0.4209538915)/1:0.6347636012)/1:0.5494020856)/0.977:0.1258634911)/0.997:0.1189848503,(GCA_009667805.1_Anura_7:1.6617379212,GCA_027579735.1_Anura_3:1.5449645252)/0.408:0.1271048078)/0.909:0.0700397095,((((((((((Xetr-T2R2_NM_001172034.1:0.0111627516,GCA_000004195.4_Anura_48:0.1290155441)/1:0.0674881755,Xetr-T2R12_NM_001172037.1:0.0308803305)/1:0.0845393612,((Xetr-T2R49_NM_001172013.1:0.0000010060,Xetr-T2R63nowfull:0.0000024294)/0.888:0.0087022873,GCA_000004195.4_Anura_47:0.0057118852)/1:0.0751620373)/1:0.3504972280,(Xetr-T2R52nowfull:0.0000022314,GCA_000004195.4_Anura_49:0.0000025029)/1:0.2218642749)/0.942:0.0690949298,(((GCA_017654675.1_Anura_1:0.1341153390,GCA_024363595.1_Anura_1:0.2664513284)/1:0.1337204915,GCA_017654675.1_Anura_2:0.2550917017)/0.913:0.0482090820,GCA_017654675.1_Anura_3:0.3118033336)/1:0.1272822138)/1:0.1332895828,(((((((((Xetr-T2R9XM_002945024.1.:0.0050350326,GCA_000004195.4_Anura_42:0.0048055041)/1:0.1008785881,GCA_000004195.4_Anura_43:0.1588189824)/0.943:0.0440076650,(Xetr-T2R34_NM_001172014.1:0.0050506820,GCA_000004195.4_Anura_41:0.0051580907)/1:0.1885003933)/1:0.1130129870,(Xetr-T2R58nowfull:0.0942527284,Xetr-T2R67:0.0473102333)/1:0.2215814534)/0.425:0.0163205888,(Xetr-T2R35_NM_001172009.1:0.0049208292,GCA_000004195.4_Anura_44:0.0000010060)/1:0.1763246827)/1:0.0409452817,((Xetr-T2R36_NM_001172008.1:0.0059561632,GCA_000004195.4_Anura_46:0.1073466475)/1:0.1270127149,GCA_000004195.4_Anura_45:0.0950547276)/1:0.0632051875)/1:0.0734409620,(GCA_017654675.1_Anura_4:0.0737611384,GCA_024363595.1_Anura_2:0.1450852781)/1:0.1730800756)/0.72:0.0068165031,((GCA_017654675.1_Anura_5:0.2742575860,(GCA_017654675.1_Anura_6:0.1073021156,GCA_024363595.1_Anura_3:0.1424112381)/1:0.1284625605)/1:0.0671256982,((GCA_017654675.1_Anura_7:0.1217396837,GCA_024363595.1_Anura_4:0.1784349291)/0.997:0.0643907227,GCA_024363595.1_Anura_5:0.2259136573)/1:0.1441880484)/0.791:0.0122894063)/0.99:0.0324582609,GCA_024363595.1_Anura_6:0.3574072506)/0.985:0.0657618451)/1:0.4507989060,(((Xetr-T2R42_NM_001172036.1:0.0000010060,GCA_000004195.4_Anura_20:0.0000010060)/1:0.2063225136,(((GCA_017654675.1_Anura_8:0.0894828769,GCA_017654675.1_Anura_9:0.0625351542)/0.461:0.0057508384,((GCA_017654675.1_Anura_10:0.0499874499,GCA_017654675.1_Anura_11:0.0303439375)/0.921:0.0126139599,(GCA_017654675.1_Anura_12:0.0471491991,GCA_017654675.1_Anura_13:0.0278033717)/1:0.0185598501)/1:0.0492058293)/1:0.0301071851,((GCA_024363595.1_Anura_7:0.0400533035,GCA_024363595.1_Anura_8:0.0739344647)/0.999:0.0247261745,GCA_024363595.1_Anura_9:0.0285957845)/1:0.0527031258)/1:0.1226284290)/1:0.5065321603,(GCA_019447015.1_Anura_1:0.1175763641,GCA_019447015.1_Anura_2:0.1264296564)/1:0.8092433552)/0.723:0.0866525235)/0.772:0.0682901837,(((((Xetr-T2R22_NM_001172030.1:0.0515778310,GCA_000004195.4_Anura_38:0.0000010060)/1:0.0681084562,(Xetr-T2R33_NM_001172011.1:0.0151446981,GCA_000004195.4_Anura_39:0.0296522517)/1:0.0501399973)/1:0.1979162275,((GCA_017654675.1_Anura_14:0.0636623965,GCA_017654675.1_Anura_15:0.0279150471)/0.789:0.0249113830,GCA_024363595.1_Anura_10:0.2485126061)/1:0.2827676983)/0.998:0.0474678262,(((Xetr-T2R40XM_002940758.1:0.0048748847,GCA_000004195.4_Anura_40:0.0000010060)/1:0.2373520538,(GCA_017654675.1_Anura_16:0.0760658544,GCA_024363595.1_Anura_11:0.1435081753)/1:0.1470514378)/1:0.1035320318,((GCA_017654675.1_Anura_17:0.1548163754,GCA_024363595.1_Anura_12:0.2269141273)/1:0.0810335119,GCA_024363595.1_Anura_13:0.1732064888)/1:0.2279751137)/0.943:0.0284609653)/0.989:0.0423830847,((Xetr-T2R38_NM_001172012.1:0.0000010060,GCA_000004195.4_Anura_37:0.0000010060)/1:0.2301867895,(GCA_017654675.1_Anura_18:0.1872316604,GCA_024363595.1_Anura_14:0.1283721386)/1:0.1663892102)/0.994:0.0675214534)/1:0.5033266472)/1:0.1749952099,((((((((Xetr-T2R10_NM_001172033.1:0.0000010060,GCA_000004195.4_Anura_33:0.0050975066)/1:0.0544283871,GCA_000004195.4_Anura_31:0.1030013021)/0.808:0.0163415599,(Xetr-T2R32_NM_001172015.1:0.0511362713,GCA_000004195.4_Anura_32:0.0951628808)/1:0.0816234022)/1:0.1970009376,((Xetr-T2R11_NM_001172027.1:0.0000010060,GCA_000004195.4_Anura_35:0.0000010060)/1:0.1088912897,GCA_000004195.4_Anura_34:0.0953252285)/1:0.1012146849)/1:0.0899126369,((GCA_017654675.1_Anura_19:0.0711363925,GCA_024363595.1_Anura_15:0.1382520684)/1:0.2030362332,GCA_017654675.1_Anura_20:0.2645803148)/1:0.0675023218)/0.956:0.0685015384,(GCA_017654675.1_Anura_21:0.1117171053,GCA_017654675.1_Anura_22:0.1841005304)/1:0.1683320650)/1:0.4074398450,(((Xetr-T2R37_NM_001172010.1:0.0097621044,GCA_000004195.4_Anura_28:0.0052096894)/1:0.1353969434,(GCA_017654675.1_Anura_23:0.0704213145,GCA_024363595.1_Anura_16:0.0966584736)/1:0.1347795591)/0.999:0.0746842880,((Xetr-T2R41_NM_001172006.1:0.0120578835,GCA_000004195.4_Anura_27:0.0239168382)/1:0.2945906825,((Xetr-T2R39_NM_001172007.1:0.0049570517,GCA_000004195.4_Anura_29:0.0000010060)/1:0.2318008516,GCA_024363595.1_Anura_17:0.4003432466)/0.938:0.0579560755)/0.955:0.0576702668)/1:0.4754825761)/0.825:0.1054730243,GCA_019447015.1_Anura_3:0.9035876005)/0.925:0.0868209629)/0.582:0.0818823472,GCA_019447015.1_Anura_4:0.8778131446)/1:0.3642142850)/1:0.3425421958)/0.646:0.0600467035)/0.645:0.0549376208,((((((((((Rhma-T2R35:0.0908321487,((GCA_014858855.1_Anura_8:0.0000028272,GCA_014858855.1_Anura_9:0.0092507816)/1:0.0258000967,GCA_905171765.1_Anura_11:0.0356599683)/1:0.0950413302)/1:0.2257769585,(((Rhma-T2R36:0.0529864726,Rhma-T2R37:0.1159837049)/1:0.0711163656,((GCA_014858855.1_Anura_10:0.0376469668,(GCA_014858855.1_Anura_11:0.0284070425,GCA_905171765.1_Anura_12:0.0270870069)/1:0.0773220540)/1:0.0459272973,GCA_905171765.1_Anura_13:0.0637334948)/0.999:0.0313887235)/1:0.1064347058,((Rhma-T2R38:0.0634624950,(Rhma-T2R39:0.0498775347,GCA_014858855.1_Anura_12:0.1540574141)/0.478:0.0355055494)/1:0.1691588519,(((Rhma-T2R48:0.1218947351,(GCA_014858855.1_Anura_13:0.0326895646,GCA_905171765.1_Anura_14:0.0234733034)/1:0.0897060897)/1:0.1323860542,(Rhma-T2R49:0.0996458646,(((Rhma-T2R51:0.0999019497,Rhma-T2R52:0.0611442351)/1:0.0542653523,((((GCA_014858855.1_Anura_14:0.0472961877,GCA_905171765.1_Anura_15:0.0457143459)/0.998:0.0185427577,(GCA_014858855.1_Anura_15:0.0617899545,GCA_014858855.1_Anura_16:0.0752968364)/0.997:0.0202066581)/1:0.0248801027,((GCA_905171765.1_Anura_16:0.0162614789,GCA_905171765.1_Anura_17:0.0068984438)/1:0.0344163030,GCA_905171765.1_Anura_18:0.1032104941)/0.999:0.0299308334)/1:0.0440135005,Rhma-T2R50:0.2387679231)/1:0.0343227017)/1:0.0419780139,GCA_905171765.1_Anura_19:0.1420440140)/0.679:0.0130260729)/1:0.0695867852)/1:0.0730800509,(((((Rhma-T2R40:0.0182735121,Rhma-T2R41:0.1192210365)/1:0.1484042404,Rhma-T2R47:0.1125176407)/1:0.0479655094,((GCA_014858855.1_Anura_17:0.0536454316,(GCA_014858855.1_Anura_18:0.0430574156,GCA_905171765.1_Anura_20:0.0851424442)/1:0.0275757352)/1:0.0516552617,((((GCA_014858855.1_Anura_19:0.0752856225,GCA_014858855.1_Anura_20:0.1317710343)/0.971:0.0171760686,GCA_905171765.1_Anura_21:0.0556712302)/0.634:0.0045663150,(GCA_905171765.1_Anura_22:0.0343705761,(GCA_905171765.1_Anura_23:0.0715505784,GCA_905171765.1_Anura_24:0.1013302483)/1:0.0290900272)/0.959:0.0053552063)/0.994:0.0114040084,GCA_905171765.1_Anura_25:0.0630443378)/0.945:0.0052296775)/1:0.0773584006)/0.971:0.0245274015,(Rhma-T2R44:0.0014851754,Rhma-T2R45:0.0063989575)/1:0.1091661786)/0.997:0.0256771687,(Rhma-T2R42:0.0758814703,Rhma-T2R43:0.1202865841)/1:0.0762711111)/1:0.1157690643)/0.494:0.0196372763)/1:0.0911123571)/0.535:0.0253054169)/1:0.1165872395,(((GCA_029499605.1_Anura_10:0.3466533671,GCA_029499605.1_Anura_11:0.4211896476)/0.979:0.0719481466,(((GCA_027789765.1_Anura_17:0.3148159685,GCA_027789765.1_Anura_18:0.2088617363)/1:0.1601099577,((GCA_027789765.1_Anura_19:0.1128166855,GCA_027789765.1_Anura_20:0.1610333971)/1:0.3007976957,GCA_027789765.1_Anura_21:0.4443397797)/0.975:0.0703689917)/0.909:0.0275243885,(GCA_027789765.1_Anura_22:0.3734445832,((GCA_027789765.1_Anura_23:0.2090178898,GCA_027789765.1_Anura_24:0.1716140422)/1:0.2263565286,GCA_027789765.1_Anura_25:0.3818524490)/0.714:0.0491851326)/1:0.1160909275)/1:0.0746004643)/1:0.0887437695,(GCA_019512145.1_Anura_14:0.5219390884,GCA_019512145.1_Anura_15:0.5927415177)/1:0.1158967880)/0.464:0.0372467189)/1:0.8437920080,(((GCA_028564925.1_Anura_34:0.0980771867,(GCA_029574335.1_Anura_29:0.0583738667,GCA_905171775.1_Anura_19:0.0485215480)/1:0.0446794118)/0.929:0.0272631586,GCA_029206835.1_Anura_25:0.0254808717)/1:1.0070690853,(((GCA_028564925.1_Anura_35:0.1468811184,((GCA_029574335.1_Anura_30:0.0355833889,GCA_905171775.1_Anura_20:0.0548095126)/1:0.0464304625,GCA_029206835.1_Anura_26:0.0556851454)/0.546:0.0306580891)/1:0.5404043589,(((GCA_028564925.1_Anura_36:0.2552592174,GCA_905171775.1_Anura_21:0.1860319002)/0.995:0.0615987074,((GCA_028564925.1_Anura_37:0.1128808210,(GCA_028564925.1_Anura_38:0.1252891982,(GCA_029206835.1_Anura_27:0.1001293255,GCA_029574335.1_Anura_31:0.1728109252)/0.702:0.0365250528)/1:0.1239529306)/1:0.0582112260,(GCA_029574335.1_Anura_32:0.0592994607,GCA_905171775.1_Anura_22:0.0758958692)/1:0.0925714224)/0.617:0.0294086508)/1:0.1477374887,((((GCA_028564925.1_Anura_39:0.0353235182,GCA_028564925.1_Anura_40:0.0375319647)/1:0.0839253027,GCA_029206835.1_Anura_28:0.0684360862)/1:0.0274016412,GCA_905171775.1_Anura_23:0.0685817857)/0.835:0.0125508707,GCA_029574335.1_Anura_33:0.0676469340)/1:0.1871254968)/1:0.3650653777)/0.587:0.0645405024,(((GCA_028564925.1_Anura_41:0.0274111004,GCA_028564925.1_Anura_42:0.0390128256)/0.883:0.0161269355,GCA_028564925.1_Anura_43:0.0257268631)/1:0.0731657695,(GCA_029206835.1_Anura_29:0.0821538730,(GCA_029574335.1_Anura_34:0.0818761453,GCA_905171775.1_Anura_24:0.0468851713)/1:0.1059312514)/0.916:0.0430669878)/1:0.4429317395)/1:0.1918112705)/0.999:0.1682121083)/0.968:0.1083638489,((((((GCA_028564925.1_Anura_44:0.1016724501,(GCA_028564925.1_Anura_45:0.0428688562,GCA_028564925.1_Anura_46:0.0509200251)/1:0.0854722301)/1:0.0494860845,GCA_028564925.1_Anura_47:0.1356322032)/1:0.0648445138,(GCA_029574335.1_Anura_35:0.2224542373,GCA_029206835.1_Anura_30:0.5032525815)/0.751:0.0374335537)/1:0.1446991730,((GCA_029574335.1_Anura_36:0.1449460915,GCA_029206835.1_Anura_31:0.1316831701)/1:0.2017933584,((GCA_029574335.1_Anura_37:0.0957787200,GCA_905171775.1_Anura_25:0.1004348260)/1:0.0843612460,GCA_029206835.1_Anura_32:0.1198463544)/1:0.1299991703)/1:0.0921239775)/1:0.1001535669,(GCA_029574335.1_Anura_38:0.0849589871,GCA_905171775.1_Anura_26:0.0451804330)/1:0.2217810493)/1:0.1983398027,GCA_029206835.1_Anura_33:0.3187936373)/1:0.8642117682)/0.973:0.0632007273,((((((Rhma-T2R54:0.1134358030,((GCA_014858855.1_Anura_21:0.0209358158,(GCA_014858855.1_Anura_22:0.0060381715,GCA_014858855.1_Anura_23:0.0220213466)/0.635:0.0064398773)/1:0.0365105840,(GCA_905171765.1_Anura_26:0.0195376052,GCA_905171765.1_Anura_27:0.0137296830)/1:0.0664677548)/1:0.0550919451)/0.999:0.0733207405,Rhma-T2R55:0.4414172983)/0.999:0.0743756491,((GCA_019512145.1_Anura_16:0.0113810259,GCA_019512145.1_Anura_17:0.0030612910)/1:0.3101751127,GCA_019512145.1_Anura_18:0.4692599529)/1:0.1261179768)/0.991:0.0889549920,GCA_029499605.1_Anura_12:0.2999390423)/1:0.4868413024,((GCA_028564925.1_Anura_48:0.1412170814,(GCA_905171775.1_Anura_27:0.0298192472,GCA_029206835.1_Anura_34:0.0989661059)/0.941:0.0250130650)/1:0.1070589687,((GCA_028564925.1_Anura_49:0.0852674105,GCA_028564925.1_Anura_50:0.0358643326)/1:0.0472183278,((GCA_029574335.1_Anura_39:0.0333686246,GCA_905171775.1_Anura_28:0.0241046787)/1:0.0264588892,GCA_029206835.1_Anura_35:0.0480978746)/0.909:0.0385622829)/1:0.3424503515)/1:0.4616431019)/1:0.2635501300,(((((GCA_019512145.1_Anura_19:0.0461866150,GCA_019512145.1_Anura_20:0.0000023677)/1:0.3324172811,(GCA_029499605.1_Anura_13:0.2849815113,GCA_027789765.1_Anura_26:0.2456277325)/0.998:0.1245983127)/1:0.5948625239,(GCA_028390025.1_Anura_72:0.5766366668,GCA_028390025.1_Anura_73:0.4529801677)/0.996:0.1457588181)/0.999:0.1926411020,((((GCA_028564925.1_Anura_51:0.1100297499,(GCA_029206835.1_Anura_36:0.0553568378,(GCA_029574335.1_Anura_40:0.0892571379,GCA_905171775.1_Anura_29:0.0786925917)/1:0.0796538696)/0.653:0.0490495810)/1:0.5219667202,(((GCA_028564925.1_Anura_52:0.1921099055,GCA_905171775.1_Anura_30:0.2630252767)/1:0.1732436686,((GCA_028564925.1_Anura_53:0.2045339956,(GCA_029574335.1_Anura_41:0.1020540372,GCA_905171775.1_Anura_31:0.0329756048)/1:0.0953025251)/1:0.2212606871,(GCA_905171775.1_Anura_32:0.1155317473,GCA_029206835.1_Anura_37:0.0812435558)/1:0.1019087931)/0.912:0.0497250919)/0.999:0.1109247116,GCA_004786255.1_Anura_6:0.4275556956)/1:0.4681596064)/0.967:0.1912938606,GCA_027917425.1_Anura_3:1.3417186479)/1:0.3179611278,((GCA_028564925.1_Anura_54:0.1701777973,(GCA_029574335.1_Anura_42:0.1160782942,GCA_029206835.1_Anura_38:0.1413817483)/0.952:0.0639999237)/1:0.8286945137,((((GCA_027917425.1_Anura_4:0.2647843749,GCA_027917425.1_Anura_5:0.3017300319)/0.766:0.0629356068,((GCA_027917425.1_Anura_6:0.0838409990,GCA_027917425.1_Anura_7:0.2020969882)/1:0.0883414370,GCA_027917425.1_Anura_8:0.1640725083)/1:0.1774226925)/1:0.4299462599,(GCA_004786255.1_Anura_7:0.3233900788,((GCA_004786255.1_Anura_8:0.1605343143,GCA_004786255.1_Anura_9:0.1630943103)/1:0.1490336008,(GCA_004786255.1_Anura_10:0.0551696763,GCA_004786255.1_Anura_11:0.0038149521)/1:0.2827265797)/0.656:0.1012107433)/1:0.7697312616)/1:0.3222887121,(((((((GCA_028564925.1_Anura_55:0.0370795101,GCA_028564925.1_Anura_56:0.0631098032)/0.934:0.0168035262,GCA_028564925.1_Anura_57:0.0666309014)/1:0.0816194522,GCA_028564925.1_Anura_58:0.0982054527)/0.988:0.0525061307,(GCA_029574335.1_Anura_43:0.0882618474,GCA_905171775.1_Anura_33:0.0690410339)/1:0.0998326531)/0.977:0.0092171566,((GCA_029206835.1_Anura_39:0.1250565248,GCA_029206835.1_Anura_40:0.0562104873)/0.967:0.0437812043,((GCA_029574335.1_Anura_44:0.1037752061,GCA_029574335.1_Anura_45:0.1050124289)/0.977:0.0349074669,GCA_905171775.1_Anura_34:0.1145363830)/1:0.0538639165)/0.931:0.0338756347)/1:0.1135189356,((((GCA_029574335.1_Anura_46:0.1469429611,GCA_905171775.1_Anura_35:0.1185875004)/1:0.0948281236,(GCA_029574335.1_Anura_47:0.1017843119,(GCA_905171775.1_Anura_36:0.0527910405,GCA_905171775.1_Anura_37:0.0263912281)/1:0.0392465191)/1:0.0578974124)/1:0.1137904050,((GCA_029574335.1_Anura_48:0.0641375822,GCA_905171775.1_Anura_38:0.0643570065)/1:0.0460251752,GCA_029206835.1_Anura_41:0.0840752355)/1:0.0930732872)/1:0.1080805352,(GCA_029574335.1_Anura_49:0.0653191014,GCA_905171775.1_Anura_39:0.0259239013)/1:0.2893676400)/0.999:0.0880332493)/1:0.5765698502,(((GCA_004786255.1_Anura_12:0.1634942470,GCA_004786255.1_Anura_13:0.1992009189)/0.895:0.0765329815,GCA_004786255.1_Anura_14:0.3872866647)/1:0.4799796649,GCA_004786255.1_Anura_15:0.8278583413)/1:0.5030826681)/1:0.2789846576)/0.995:0.1956394072)/0.999:0.1864375895)/0.981:0.1157427718)/0.746:0.1048514341,((GCA_028564925.1_Anura_59:0.0674611375,(GCA_029574335.1_Anura_50:0.0953846030,GCA_905171775.1_Anura_40:0.0567936626)/0.999:0.0649759381)/1:0.2641920366,GCA_004786255.1_Anura_16:0.3203905433)/1:0.8403519053)/1:0.1470032281)/1:0.0802607012)/0.999:0.0621114935,((((Rhma-T2R53:0.1089853948,(GCA_014858855.1_Anura_24:0.0859221010,GCA_905171765.1_Anura_28:0.0241307740)/1:0.0965187204)/1:0.1991986928,GCA_027789765.1_Anura_27:0.5618698227)/1:0.4889455444,(((GCA_028390025.1_Anura_74:0.0838584048,((GCA_028390025.1_Anura_75:0.1028016710,GCA_028390025.1_Anura_76:0.0192511782)/1:0.0752813705,GCA_028390025.1_Anura_77:0.0343277427)/0.859:0.0142191738)/1:0.0640567567,((GCA_028390025.1_Anura_78:0.0887022617,GCA_028390025.1_Anura_79:0.1683529043)/0.378:0.0205886263,GCA_028390025.1_Anura_80:0.0696028651)/1:0.0887906869)/0.994:0.0538074105,GCA_028390025.1_Anura_81:0.1115056288)/1:0.5874145932)/0.969:0.1065459432,((((GCA_028564925.1_Anura_60:0.0389986053,GCA_028564925.1_Anura_61:0.0343325861)/1:0.1063215098,(GCA_029574335.1_Anura_51:0.0730554417,GCA_905171775.1_Anura_41:0.0603541443)/1:0.1836191557)/0.992:0.0883820640,GCA_029206835.1_Anura_42:0.2213015741)/1:0.3159903614,(GCA_004786255.1_Anura_17:0.2566244059,GCA_004786255.1_Anura_18:0.2795713450)/1:0.2639594197)/1:0.6795017532)/0.822:0.0738504804)/1:0.1694329027,(GCA_004786255.1_Anura_19:0.9495620953,GCA_027789765.1_Anura_28:1.1063531491)/0.991:0.2022753857)/1:0.2159483641,((((((GCA_009667805.1_Anura_8:1.3057058302,GCA_027358695.2_Anura_5:0.5558018663)/0.835:0.0979864251,((((GCA_009667805.1_Anura_9:0.4866467770,((GCA_009667805.1_Anura_10:0.1245733086,GCA_009667805.1_Anura_11:0.0941457594)/1:0.0865024851,(GCA_009667805.1_Anura_12:0.1030910976,GCA_009667805.1_Anura_13:0.1139271869)/0.933:0.0312637252)/1:0.3920971988)/1:0.1441344012,GCA_009667805.1_Anura_14:0.5077038565)/0.974:0.1165256953,(GCA_009667805.1_Anura_15:0.1257327330,GCA_009667805.1_Anura_16:0.0871058673)/1:0.9015358960)/1:0.2188129697,GCA_009667805.1_Anura_17:0.9031660227)/0.832:0.1060481277)/0.996:0.1149054754,((((GCA_009667805.1_Anura_18:0.0274311254,(GCA_009667805.1_Anura_19:0.0191190160,GCA_018994145.1_Anura_2:0.0481736069)/1:0.0483490721)/1:0.0371267657,GCA_018994145.1_Anura_3:0.0408708869)/0.996:0.0155560476,(GCA_009667805.1_Anura_20:0.0190041973,GCA_018994145.1_Anura_4:0.0191650663)/1:0.0285889586)/1:0.1057361104,((((GCA_009667805.1_Anura_21:0.0137233692,GCA_018994145.1_Anura_5:0.0136636227)/1:0.0091469713,GCA_009667805.1_Anura_22:0.0048081086)/0.911:0.0071531787,GCA_018994145.1_Anura_6:0.0064368498)/1:0.0611844820,(GCA_009667805.1_Anura_23:0.0412768076,GCA_018994145.1_Anura_7:0.0455525873)/1:0.0498030896)/1:0.1156209249)/1:0.6322777377)/0.368:0.0150284583,(GCA_009667805.1_Anura_24:0.8925539041,((GCA_009667805.1_Anura_25:0.5979098138,(GCA_009667805.1_Anura_26:0.6282945503,(GCA_009667805.1_Anura_27:0.3695779738,GCA_009667805.1_Anura_28:0.3369387245)/1:0.1585102576)/1:0.1109794002)/1:0.1225628023,((GCA_009667805.1_Anura_29:0.0074901772,GCA_018994145.1_Anura_8:0.0500275421)/1:0.6938258860,GCA_009667805.1_Anura_30:0.7398058720)/0.494:0.0666475394)/1:0.1531778039)/0.95:0.0672195094)/0.692:0.0431245862,((GCA_027358695.2_Anura_6:0.5810566659,GCA_027358695.2_Anura_7:0.5759018551)/0.928:0.0853952811,GCA_027358695.2_Anura_8:0.5138502173)/0.994:0.1102944777)/1:0.3130688790,((((((((((((((((((((((((GCA_028564925.1_Anura_62:0.0355483590,GCA_028564925.1_Anura_63:0.0696991500)/0.861:0.0157738933,GCA_028564925.1_Anura_64:0.0225267134)/1:0.0960140207,GCA_029206835.1_Anura_43:0.1251619325)/1:0.0514021370,GCA_029574335.1_Anura_52:0.1178941313)/1:0.0513640388,((GCA_029574335.1_Anura_53:0.0948125372,GCA_905171775.1_Anura_42:0.0911815942)/0.916:0.0283069392,GCA_029206835.1_Anura_44:0.1206150649)/1:0.0600321604)/0.949:0.0124177717,(((((GCA_029574335.1_Anura_54:0.0893058327,GCA_905171775.1_Anura_43:0.0369507982)/1:0.0454903005,GCA_905171775.1_Anura_44:0.1548537095)/0.712:0.0111511746,(GCA_905171775.1_Anura_45:0.1243504974,GCA_905171775.1_Anura_46:0.2209311997)/1:0.0656724329)/0.998:0.0247413455,GCA_029574335.1_Anura_55:0.1253790486)/0.86:0.0195663162,(GCA_029574335.1_Anura_56:0.1053969736,GCA_029574335.1_Anura_57:0.1394549569)/0.992:0.0385561846)/1:0.0371411762)/1:0.0215417561,(((GCA_029574335.1_Anura_58:0.1756639633,GCA_905171775.1_Anura_47:0.1281748609)/1:0.0445479222,((GCA_029574335.1_Anura_59:0.1521461889,GCA_029574335.1_Anura_60:0.1467737326)/0.758:0.0190497075,(GCA_905171775.1_Anura_48:0.0744592819,GCA_029206835.1_Anura_45:0.1024053451)/0.624:0.0116430807)/1:0.1396353928)/0.797:0.0119202310,(GCA_029574335.1_Anura_61:0.1225993878,GCA_029206835.1_Anura_46:0.2107453489)/1:0.1008050656)/0.915:0.0175035001)/0.982:0.0184642445,((GCA_028564925.1_Anura_65:0.2041816291,GCA_905171775.1_Anura_49:0.1480551682)/1:0.1035336508,(((GCA_028564925.1_Anura_66:0.1180530169,GCA_028564925.1_Anura_67:0.0715725120)/0.684:0.0136532635,(GCA_028564925.1_Anura_68:0.0965003411,GCA_028564925.1_Anura_69:0.2747041688)/0.751:0.0330998297)/1:0.0985698919,GCA_905171775.1_Anura_50:0.1579175318)/1:0.0771750223)/1:0.0460006586)/0.412:0.0059809537,((((GCA_029574335.1_Anura_62:0.0836635853,GCA_905171775.1_Anura_51:0.1203856614)/0.922:0.0354961027,GCA_905171775.1_Anura_52:0.1260710088)/1:0.0639855702,((GCA_028564925.1_Anura_70:0.1401775070,(GCA_905171775.1_Anura_53:0.0946510124,GCA_029574335.1_Anura_63:0.1571157198)/0.999:0.0296179306)/0.993:0.0265847517,GCA_029206835.1_Anura_47:0.1141377016)/1:0.0538469486)/1:0.0247619116,(((GCA_905171775.1_Anura_54:0.0593042646,GCA_905171775.1_Anura_55:0.1140562170)/1:0.0648249753,GCA_029206835.1_Anura_48:0.2481948417)/1:0.0642644882,(GCA_905171775.1_Anura_56:0.1748903384,GCA_029574335.1_Anura_64:0.2503185767)/0.993:0.0581336454)/0.75:0.0132759160)/1:0.0264578729)/1:0.0323931638,(((GCA_029574335.1_Anura_65:0.1427188852,(GCA_905171775.1_Anura_57:0.0832443189,GCA_905171775.1_Anura_58:0.0454859874)/1:0.0377216498)/0.948:0.0187777411,GCA_029206835.1_Anura_49:0.1933453600)/1:0.0533618495,(GCA_905171775.1_Anura_59:0.1908378658,GCA_029206835.1_Anura_50:0.1813451930)/0.676:0.0462003567)/1:0.0788908155)/0.953:0.0109785478,((((((((GCA_028564925.1_Anura_71:0.1328110340,GCA_028564925.1_Anura_72:0.0639624554)/0.981:0.0215354207,GCA_028564925.1_Anura_73:0.0816725291)/0.878:0.0097616547,(GCA_028564925.1_Anura_74:0.1071760431,GCA_028564925.1_Anura_75:0.1428933265)/1:0.0708047878)/0.839:0.0055319139,(((GCA_028564925.1_Anura_76:0.1244656182,GCA_028564925.1_Anura_77:0.0780298121)/1:0.0400274590,(GCA_028564925.1_Anura_78:0.0893365611,GCA_028564925.1_Anura_79:0.0532262697)/1:0.0456696642)/1:0.0589697204,(GCA_028564925.1_Anura_80:0.0961177950,GCA_028564925.1_Anura_81:0.0730716631)/0.918:0.0199201985)/0.801:0.0085026980)/1:0.0261635766,(((GCA_028564925.1_Anura_82:0.0187555214,GCA_028564925.1_Anura_83:0.0101166298)/1:0.0238794872,GCA_028564925.1_Anura_84:0.0944949591)/1:0.0374202015,GCA_028564925.1_Anura_85:0.1069889344)/0.99:0.0199765366)/0.997:0.0148402250,GCA_028564925.1_Anura_86:0.0864582480)/1:0.0730073264,((GCA_028564925.1_Anura_87:0.0613636269,GCA_028564925.1_Anura_88:0.0378652092)/1:0.1040153629,GCA_028564925.1_Anura_89:0.1467116074)/1:0.0729870437)/1:0.0342421144,GCA_029574335.1_Anura_66:0.1435171044)/0.999:0.0371108474)/0.379:0.0052238862,(((GCA_029574335.1_Anura_67:0.1334209046,GCA_905171775.1_Anura_60:0.1272310069)/1:0.0585612663,(GCA_029206835.1_Anura_51:0.1672661488,(GCA_029574335.1_Anura_68:0.0191551478,(GCA_029574335.1_Anura_69:0.0754424093,(GCA_905171775.1_Anura_61:0.0448336772,GCA_029206835.1_Anura_52:0.0654089422)/1:0.0407965210)/0.756:0.0168116415)/1:0.2393095644)/0.983:0.0469508060)/0.866:0.0318153659,(GCA_029574335.1_Anura_70:0.1388620328,(GCA_029206835.1_Anura_53:0.1067929087,GCA_905171775.1_Anura_62:0.1597341098)/0.991:0.0262550042)/1:0.0670669709)/0.999:0.0275374887)/1:0.0272801388,(((GCA_029206835.1_Anura_54:0.0971660885,GCA_029206835.1_Anura_55:0.1051549743)/1:0.0434975611,GCA_029206835.1_Anura_56:0.2782734790)/1:0.0379303321,GCA_905171775.1_Anura_63:0.1807859879)/0.787:0.0060440779)/1:0.0223436259,(((GCA_028564925.1_Anura_90:0.1807228450,GCA_029206835.1_Anura_57:0.1160817174)/0.989:0.0316156223,(GCA_029574335.1_Anura_71:0.1076329188,GCA_905171775.1_Anura_64:0.0700345601)/1:0.0598843918)/1:0.0828507961,((GCA_029574335.1_Anura_72:0.0489614073,GCA_905171775.1_Anura_65:0.0469490005)/1:0.2236642566,((GCA_028564925.1_Anura_91:0.0626830285,GCA_028564925.1_Anura_92:0.0232079092)/1:0.0293440981,GCA_028564925.1_Anura_93:0.0488005380)/1:0.1983442472)/0.986:0.0458269794)/0.7:0.0154730295)/0.997:0.0165578534,(((GCA_029574335.1_Anura_73:0.0824505057,GCA_029574335.1_Anura_74:0.1705764117)/1:0.0515607623,(((GCA_029574335.1_Anura_75:0.1038057363,(GCA_905171775.1_Anura_66:0.0747303268,GCA_905171775.1_Anura_67:0.0528440072)/1:0.0350368596)/1:0.0440948123,GCA_905171775.1_Anura_68:0.0808597372)/0.795:0.0156090148,GCA_905171775.1_Anura_69:0.1891131606)/0.958:0.0299750889)/1:0.0799466940,(((((GCA_028564925.1_Anura_94:0.2058737925,GCA_029206835.1_Anura_58:0.0965027377)/0.996:0.0283862622,GCA_029574335.1_Anura_76:0.1257917213)/1:0.0393340169,GCA_029574335.1_Anura_77:0.1773742852)/0.999:0.0569214226,(((GCA_029574335.1_Anura_78:0.2165496681,GCA_905171775.1_Anura_70:0.0781638601)/1:0.0694067530,((GCA_029574335.1_Anura_79:0.0705872296,GCA_029574335.1_Anura_80:0.0939686490)/0.339:0.0160895562,GCA_905171775.1_Anura_71:0.0877173862)/1:0.0704666063)/0.895:0.0268216981,GCA_029574335.1_Anura_81:0.1621282256)/1:0.0535147432)/0.95:0.0263430657,(((GCA_029574335.1_Anura_82:0.0822498414,GCA_905171775.1_Anura_72:0.0824976822)/1:0.0752246601,GCA_029206835.1_Anura_59:0.1667134079)/1:0.0690311640,(GCA_028564925.1_Anura_95:0.2280078088,(GCA_028564925.1_Anura_96:0.1498277609,GCA_029574335.1_Anura_83:0.1419804497)/0.95:0.0662745538)/0.962:0.0287609475)/0.998:0.0260127900)/0.999:0.0244543438)/0.331:0.0010572929)/0.997:0.0114252979,(GCA_028564925.1_Anura_97:0.1925996876,(GCA_029574335.1_Anura_84:0.0697139616,GCA_905171775.1_Anura_73:0.0554653302)/1:0.0546655710)/1:0.0586725935)/0.959:0.0205430082,(((GCA_028564925.1_Anura_98:0.0472832556,GCA_028564925.1_Anura_99:0.0599949346)/1:0.0873012547,GCA_905171775.1_Anura_74:0.0800972506)/0.989:0.0279368470,GCA_029574335.1_Anura_85:0.0852060985)/1:0.1567292199)/0.318:0.0125723271,GCA_029574335.1_Anura_86:0.2646951683)/0.982:0.0490958306,((GCA_029574335.1_Anura_87:0.1796655707,(((GCA_029574335.1_Anura_88:0.1375860541,GCA_029206835.1_Anura_60:0.0961595164)/0.864:0.0450330522,GCA_029206835.1_Anura_61:0.1772148362)/0.847:0.0215737450,(((GCA_029574335.1_Anura_89:0.1689562785,GCA_905171775.1_Anura_75:0.0920963618)/0.993:0.0294745822,GCA_029206835.1_Anura_62:0.1711407419)/0.968:0.0165672769,GCA_905171775.1_Anura_76:0.1369196189)/1:0.0541714345)/1:0.0981874421)/0.861:0.0153294747,(GCA_029574335.1_Anura_90:0.1281636135,(GCA_029206835.1_Anura_63:0.1753269469,GCA_905171775.1_Anura_77:0.1946625688)/0.938:0.0277364012)/1:0.0804847830)/1:0.0443684901)/0.998:0.0445412388,(((GCA_028564925.1_Anura_100:0.0913429993,GCA_029206835.1_Anura_64:0.0806181410)/1:0.0578526638,GCA_905171775.1_Anura_78:0.0820333827)/1:0.0985050044,(GCA_029574335.1_Anura_91:0.1325585957,GCA_029206835.1_Anura_65:0.0746535228)/1:0.0660352116)/1:0.2022592421)/1:0.0632811177,(GCA_028564925.1_Anura_101:0.1800506096,(GCA_029574335.1_Anura_92:0.1152800978,GCA_029574335.1_Anura_93:0.0585455373)/1:0.0971581661)/1:0.1225799524)/0.699:0.0246356827,(GCA_028564925.1_Anura_102:0.2415954384,(((GCA_029574335.1_Anura_94:0.0863841114,(GCA_905171775.1_Anura_79:0.0742493827,GCA_905171775.1_Anura_80:0.0833643552)/1:0.0388373156)/1:0.0863439619,GCA_029574335.1_Anura_95:0.1753131049)/0.927:0.0302193436,(GCA_029574335.1_Anura_96:0.0789136733,GCA_905171775.1_Anura_81:0.0766404549)/1:0.1051596126)/1:0.0597107100)/1:0.0810218844)/0.394:0.0083549204,((GCA_029574335.1_Anura_97:0.0776723384,GCA_029574335.1_Anura_98:0.1023282241)/1:0.1463796083,(GCA_028564925.1_Anura_103:0.1107057807,GCA_029206835.1_Anura_66:0.0615542702)/1:0.2721286961)/1:0.0621317576)/0.984:0.0674087098,((GCA_004786255.1_Anura_20:0.2584365322,GCA_004786255.1_Anura_21:0.3735692114)/1:0.1584088732,GCA_004786255.1_Anura_22:0.4897901629)/1:0.1186642399)/1:0.9449419691)/1:0.2600979382)/1:0.1871352788,((((((((((((GCA_027579735.1_Anura_4:0.0391675803,GCA_027579735.1_Anura_5:0.0264815350)/1:0.0451278940,GCA_027579735.1_Anura_6:0.0306211391)/0.92:0.0253268969,GCA_027579735.1_Anura_7:0.0665524185)/1:0.0490418939,GCA_027579735.1_Anura_8:0.0621694012)/1:0.3475441714,((((GCA_027579735.1_Anura_9:0.0356530083,GCA_027579735.1_Anura_10:0.0739992364)/1:0.1540528721,GCA_027579735.1_Anura_11:0.2131130475)/1:0.1893511967,GCA_027579735.1_Anura_12:0.3157401296)/1:0.1483055658,GCA_027579735.1_Anura_13:0.5080574465)/0.69:0.0584404984)/1:0.1989893004,((((GCA_027579735.1_Anura_14:0.0455684967,(GCA_027579735.1_Anura_15:0.0504287220,GCA_027579735.1_Anura_16:0.0475337819)/0.998:0.0467904717)/1:0.2000977299,GCA_027579735.1_Anura_17:0.4626007785)/1:0.1805161691,GCA_027579735.1_Anura_18:0.6539708362)/0.943:0.0987606227,((GCA_027579735.1_Anura_19:0.0233969179,GCA_027579735.1_Anura_20:0.0001958730)/0.545:0.0203493160,GCA_027579735.1_Anura_21:0.1084669283)/1:0.5137277631)/1:0.1916653230)/1:0.1532542063,((GCA_027579735.1_Anura_22:0.0173284949,GCA_027579735.1_Anura_23:0.0045162517)/1:0.5148399136,GCA_027579735.1_Anura_24:0.4937920134)/1:0.3732572036)/1:0.3960659843,(((GCA_027579735.1_Anura_25:0.4983023163,GCA_027579735.1_Anura_26:0.4694399800)/1:0.2439025387,GCA_027579735.1_Anura_27:0.9496245840)/0.918:0.0839884772,(GCA_027579735.1_Anura_28:0.5176708684,GCA_027579735.1_Anura_29:0.3377218926)/1:0.5290170428)/0.932:0.0564069587)/0.999:0.1412355593,GCA_027579735.1_Anura_30:1.0006743297)/0.521:0.0559696773,GCA_027579735.1_Anura_31:0.8925814852)/0.598:0.0349748769,(GCA_027579735.1_Anura_32:0.0000028152,GCA_027579735.1_Anura_33:0.0045980402)/1:0.7522504964)/0.771:0.1005484719,GCA_027579735.1_Anura_34:0.7494882041)/1:0.4607944868)/0.971:0.0858507499)/1:0.4129801339,(((((((GCA_014858855.1_Anura_25:0.0000027765,GCA_905171765.1_Anura_29:0.0440972168)/1:1.5795499766,GCA_027789765.1_Anura_29:1.0277687801)/0.968:0.2442893194,GCA_019512145.1_Anura_21:1.4501652521)/0.816:0.1496612868,((((((((((GCA_014858855.1_Anura_26:0.0623561861,GCA_014858855.1_Anura_27:0.0734368013)/1:0.4684568472,(((GCA_029499605.1_Anura_14:0.1723250985,GCA_029499605.1_Anura_15:0.1876289308)/1:0.1073617362,GCA_029499605.1_Anura_16:0.1458803844)/1:0.2362634222,GCA_027789765.1_Anura_30:0.4450449401)/1:0.1011960344)/1:0.0807004003,(GCA_019512145.1_Anura_22:0.3538262084,GCA_019512145.1_Anura_23:0.2874690900)/0.629:0.0300478876)/0.999:0.0666128010,((((GCA_019512145.1_Anura_24:0.2255315702,GCA_019512145.1_Anura_25:0.1842741547)/1:0.0746443672,GCA_019512145.1_Anura_26:0.3424211151)/0.965:0.0467182343,GCA_019512145.1_Anura_27:0.1215281034)/1:0.3356955572,GCA_019512145.1_Anura_28:0.3972538127)/0.775:0.0657704339)/0.967:0.0332607784,GCA_019512145.1_Anura_29:0.3621990881)/0.67:0.0323005643,GCA_019512145.1_Anura_30:0.4723347697)/1:0.3994687481,(GCA_019512145.1_Anura_31:0.3395352105,GCA_029499605.1_Anura_17:0.4292993793)/1:0.4799487630)/0.44:0.0580805887,(GCA_028390025.1_Anura_82:0.4918089680,(((GCA_028390025.1_Anura_83:0.0415234222,(GCA_028390025.1_Anura_84:0.0212982355,GCA_028390025.1_Anura_85:0.0118004782)/1:0.0199880093)/1:0.0389357150,GCA_028390025.1_Anura_86:0.0123735101)/1:0.3461341027,GCA_028390025.1_Anura_87:0.5629158575)/0.387:0.0809720615)/1:0.2517325182)/0.965:0.0958758855,((((GCA_028564925.1_Anura_104:0.0123480446,GCA_028564925.1_Anura_105:0.0013366163)/1:0.1074210994,((GCA_029574335.1_Anura_99:0.0845917266,GCA_905171775.1_Anura_82:0.0896117711)/1:0.0755363158,GCA_029206835.1_Anura_67:0.0792900340)/1:0.0630099247)/1:0.2050706802,(((GCA_028564925.1_Anura_106:0.0086869138,GCA_028564925.1_Anura_107:0.0228721746)/1:0.1739040173,GCA_029206835.1_Anura_68:0.0981874255)/0.873:0.0219172999,(GCA_029574335.1_Anura_100:0.0916952781,GCA_905171775.1_Anura_83:0.1024349769)/0.998:0.0275366314)/1:0.2102991645)/1:0.0939362347,(((GCA_028564925.1_Anura_108:0.0361204085,(GCA_028564925.1_Anura_109:0.0177778027,GCA_028564925.1_Anura_110:0.0204413546)/1:0.0314444664)/1:0.0995633312,(GCA_905171775.1_Anura_84:0.1153610155,GCA_029206835.1_Anura_69:0.0990950936)/0.974:0.0468210840)/1:0.1741151887,GCA_004786255.1_Anura_23:0.4237706470)/1:0.1497803770)/1:0.5733498291)/1:0.2143734656,(GCA_019512145.1_Anura_32:0.3821175685,GCA_019512145.1_Anura_33:0.2743957165)/1:1.0413603305)/1:0.2239618837)/0.998:0.1513747079,((GCA_027358695.2_Anura_9:0.7126312011,GCA_009667805.1_Anura_31:1.3994685206)/1:0.3317717991,(((GCA_027579735.1_Anura_35:0.5431178887,((GCA_027579735.1_Anura_36:0.0533263687,GCA_027579735.1_Anura_37:0.0506581153)/0.704:0.0174705575,GCA_027579735.1_Anura_38:0.0242268534)/1:0.6621418996)/1:0.3726794758,(GCA_027579735.1_Anura_39:1.2040138094,GCA_027579735.1_Anura_40:0.5838320430)/0.727:0.0731488381)/0.996:0.1508063863,(GCA_027579735.1_Anura_41:0.8082428294,(GCA_027579735.1_Anura_42:0.7865099766,(GCA_027579735.1_Anura_43:0.0701114211,GCA_027579735.1_Anura_44:0.0438958865)/1:1.2080897560)/0.722:0.1282101962)/0.954:0.1418195306)/1:0.3896998135)/0.607:0.1033970263)/1:0.2750295688,((GCA_019512145.1_Anura_34:0.0281792410,GCA_019512145.1_Anura_35:0.0248082830)/1:0.6776755842,GCA_028390025.1_Anura_88:0.4174323710)/1:0.7174059484)/0.841:0.1530114657,(((GCA_009667805.1_Anura_32:0.0415736638,GCA_018994145.1_Anura_9:0.0614714571)/0.986:0.0434237516,GCA_009667805.1_Anura_33:0.0243758731)/1:1.4848375363,(GCA_027358695.2_Anura_10:1.3289593186,GCA_004786255.1_Anura_24:1.0418276037)/0.849:0.1343448356)/0.575:0.0880525480)/1:0.4102972539)/0.931:0.0689767977)/0.6:0.0432758851,((((((GCA_000090745.2_Squamata_1:0.4966717440,GCA_020142125.1_Squamata_1:0.2710250624)/1:0.3208135591,((((GCA_004329235.1_Squamata_1:0.0428955095,GCA_027172205.1_Squamata_2:0.0319798210)/1:0.1637130174,GCA_009819535.1_Squamata_2:0.0849321359)/0.99:0.0437456948,(GCA_011800845.1_Squamata_2:0.0080114395,GCA_011800845.1_Squamata_3:0.0095746993)/1:0.0711390109)/1:0.4102648790,((GCA_030035675.1_Squamata_2:0.1949978293,(((GCA_004329235.1_Squamata_2:0.0054763946,GCA_027172205.1_Squamata_3:0.0277560253)/1:0.0455186434,GCA_009819535.1_Squamata_3:0.0696526675)/0.709:0.0124218198,GCA_011800845.1_Squamata_4:0.0171884423)/1:0.5613380407)/0.465:0.0363303630,(GCA_030035675.1_Squamata_3:0.3639724992,(((GCA_004329235.1_Squamata_3:0.0302534394,GCA_027172205.1_Squamata_4:0.0200405706)/0.997:0.0518595593,(GCA_009819535.1_Squamata_4:0.1216106914,(GCA_011800845.1_Squamata_5:0.1108038341,GCA_011800845.1_Squamata_6:0.1396932145)/1:0.0552454108)/0.996:0.0309240721)/1:0.3553320886,(GCA_004329235.1_Squamata_4:0.1337017385,GCA_011800845.1_Squamata_7:0.1277022894)/1:0.3946087975)/0.998:0.0702097159)/1:0.0916334185)/1:0.0750241038)/1:0.1190635068)/0.999:0.1077941245,((GCA_000090745.2_Squamata_2:0.2955225371,((GCA_016801065.1_Squamata_1:0.0090839420,GCA_019175285.1_Squamata_1:0.0000021345)/1:0.1145317584,GCA_020142125.1_Squamata_2:0.1241317214)/1:0.1365705722)/1:0.2365544927,GCA_000090745.2_Squamata_3:0.7139140200)/1:0.1660521801)/0.963:0.0644975604,((GCA_000090745.2_Squamata_4:0.4551645742,((GCA_000090745.2_Squamata_5:0.2686018453,(GCA_000090745.2_Squamata_6:0.3387901300,((GCA_000090745.2_Squamata_7:0.0781184614,GCA_000090745.2_Squamata_8:0.1097711444)/1:0.2012197685,GCA_000090745.2_Squamata_9:0.2941046508)/1:0.0983137055)/0.91:0.0577768001)/1:0.1933161811,((GCA_016801065.1_Squamata_2:0.0202851885,GCA_019175285.1_Squamata_2:0.0237928441)/1:0.1032595434,GCA_020142125.1_Squamata_3:0.1306030511)/1:0.2301230434)/1:0.2587318766)/0.999:0.1045026698,(GCA_016801065.1_Squamata_3:0.0054572733,GCA_019175285.1_Squamata_3:0.0041714612)/1:0.5481539783)/0.998:0.0736516105)/0.992:0.0720916559,((GCA_000090745.2_Squamata_10:0.4602017558,(GCA_016801065.1_Squamata_4:0.0039109403,GCA_019175285.1_Squamata_4:0.0057501327)/1:0.2831461533)/1:0.2146564305,(((GCA_000090745.2_Squamata_11:0.2049474167,GCA_000090745.2_Squamata_12:0.0873771573)/1:0.1817371826,(GCA_000090745.2_Squamata_13:0.3016377978,GCA_000090745.2_Squamata_14:0.3356772165)/0.564:0.0366567252)/1:0.1881096863,(GCA_016801065.1_Squamata_5:0.0424104272,(GCA_019175285.1_Squamata_5:0.0403403494,GCA_019175285.1_Squamata_6:0.0636911693)/0.677:0.0274472190)/1:0.4314832552)/1:0.2930664344)/0.986:0.0849647138)/0.853:0.1261290723,((GCA_016801065.1_Squamata_6:0.0000025899,GCA_019175285.1_Squamata_7:0.0091486312)/1:0.2051720046,GCA_020142125.1_Squamata_4:0.2254710712)/1:0.3996889959)/1:1.0714206100)/0.996:0.0832865221,((((((((((Rhma-T2R15:0.0661595189,(GCA_014858855.1_Anura_28:0.0422081711,GCA_905171765.1_Anura_30:0.0152647040)/0.993:0.0333628974)/1:0.1668190119,(GCA_019512145.1_Anura_36:0.2133153725,(GCA_029499605.1_Anura_18:0.1205717721,GCA_027789765.1_Anura_31:0.1758922597)/1:0.0488074208)/0.646:0.0328633455)/1:0.1752105859,(GCA_028390025.1_Anura_89:0.0363524909,(GCA_028390025.1_Anura_90:0.0102065204,GCA_028390025.1_Anura_91:0.0043678676)/0.747:0.0281789893)/1:0.3528429755)/0.998:0.1047402869,(((GCA_028564925.1_Anura_111:0.0720356110,((GCA_029574335.1_Anura_101:0.0366602087,GCA_905171775.1_Anura_85:0.0357190087)/1:0.0380429149,GCA_029206835.1_Anura_70:0.0373474491)/1:0.0492653183)/1:0.2868534843,((((GCA_028564925.1_Anura_112:0.0392759125,(GCA_028564925.1_Anura_113:0.0311034225,GCA_028564925.1_Anura_114:0.0160811886)/0.998:0.0129193743)/1:0.0199861488,((GCA_028564925.1_Anura_115:0.0046565497,GCA_028564925.1_Anura_116:0.0093588974)/0.956:0.0046664506,GCA_028564925.1_Anura_117:0.0093800490)/1:0.0283548226)/1:0.0334006749,(GCA_028564925.1_Anura_118:0.0046915265,GCA_028564925.1_Anura_119:0.0046603197)/1:0.0298470867)/1:0.0353972612,((GCA_029574335.1_Anura_102:0.0363178068,GCA_905171775.1_Anura_86:0.0287655139)/1:0.0529898918,GCA_029206835.1_Anura_71:0.0341872240)/0.988:0.0173809341)/1:0.1781340543)/0.892:0.0510379503,GCA_004786255.1_Anura_25:0.1891560872)/1:0.2861127978)/1:0.1390630918,(GCA_009667805.1_Anura_34:0.3605316807,GCA_027358695.2_Anura_11:0.2573822686)/1:0.1597052812)/0.169:0.0775137011,GCA_027579735.1_Anura_45:0.5821862319)/0.768:0.0923720291,(((Xetr-T2R16_NM_001172024.1:0.8728075244,(Xetr-T2R21_NM_001172035.1:0.0086902254,GCA_000004195.4_Anura_50:0.0000027073)/1:1.2210164536)/0.809:0.1080769310,(GCA_019447015.1_Anura_5:0.8342793994,(((((GCA_019447015.1_Anura_6:0.3232376684,(GCA_019447015.1_Anura_7:0.3865661060,GCA_019447015.1_Anura_8:0.3660531918)/1:0.1882105622)/1:0.2883259954,GCA_019447015.1_Anura_9:0.7359305508)/0.762:0.0857967474,(((GCA_019447015.1_Anura_10:0.1663566299,GCA_019447015.1_Anura_11:0.3015404077)/0.772:0.0345431841,GCA_019447015.1_Anura_12:0.2736338964)/0.927:0.0529236698,GCA_019447015.1_Anura_13:0.3452854323)/1:0.4158021289)/1:0.2236012687,GCA_019447015.1_Anura_14:0.8824805006)/0.988:0.1153806127,((GCA_019447015.1_Anura_15:0.7108941368,GCA_019447015.1_Anura_16:0.6800465159)/0.969:0.1716034971,GCA_019447015.1_Anura_17:0.8388254670)/1:0.3162087703)/0.994:0.1049962927)/0.379:0.0105334812)/0.985:0.0711834903,((((Xetr-T2R14_NM_001172022.1:0.0000023691,GCA_000004195.4_Anura_26:0.0267741869)/1:0.2997965720,(GCA_017654675.1_Anura_24:0.1442501685,GCA_024363595.1_Anura_18:0.1799591902)/1:0.2055892782)/1:0.1731474936,(((Xetr-T2R18_NM_001172016.1:0.0000010060,GCA_000004195.4_Anura_25:0.0000010060)/1:0.0515732349,(Xetr-T2R19_NM_001172018.1:0.0000028489,GCA_000004195.4_Anura_24:0.2183789018)/1:0.0595174550)/1:0.3653436183,((Xetr-T2R65:0.0045400541,GCA_000004195.4_Anura_23:0.0168790788)/1:0.2216152955,GCA_024363595.1_Anura_19:0.2739337292)/0.993:0.0647138375)/0.812:0.0583130456)/1:0.3417274423,GCA_019447015.1_Anura_18:1.0189764822)/1:0.1877796363)/1:0.3537134533)/1:0.5249569922,(((((((((Rhma-T2R16:0.1147737322,(GCA_905171765.1_Anura_31:0.0653024007,GCA_905171765.1_Anura_32:0.0608982361)/1:0.1306782109)/1:0.2786810322,(GCA_019512145.1_Anura_37:0.4427569082,GCA_019512145.1_Anura_38:0.4227914191)/1:0.1319812711)/0.608:0.0159008154,(((GCA_029499605.1_Anura_19:0.1296303705,GCA_029499605.1_Anura_20:0.1404292086)/0.998:0.0575397159,GCA_029499605.1_Anura_21:0.1136039668)/1:0.2594631231,((GCA_029499605.1_Anura_22:0.3234722928,GCA_027789765.1_Anura_32:0.3022962498)/1:0.1167574209,GCA_027789765.1_Anura_33:0.3644528564)/1:0.1166394790)/1:0.1513266602)/1:0.3643315689,((Rhma-T2R17:0.3148425910,(GCA_029499605.1_Anura_23:0.4484268539,(GCA_027789765.1_Anura_34:0.3816550959,GCA_027789765.1_Anura_35:0.5028342060)/0.693:0.0958628935)/0.998:0.0944686747)/1:0.3641522150,((GCA_029499605.1_Anura_24:0.0546342295,GCA_029499605.1_Anura_25:0.0960098731)/1:0.2813300331,(GCA_029499605.1_Anura_26:0.2898488079,(GCA_027789765.1_Anura_36:0.4107004277,GCA_027789765.1_Anura_37:0.3696924932)/1:0.1453256312)/0.84:0.0666827442)/1:0.4618932193)/0.945:0.0783042340)/1:0.2567174929,((GCA_028390025.1_Anura_92:0.2925063622,(((GCA_028390025.1_Anura_93:0.1134174189,GCA_028390025.1_Anura_94:0.1202090958)/1:0.0828760596,(((GCA_028390025.1_Anura_95:0.0988918924,GCA_028390025.1_Anura_96:0.0435121473)/0.995:0.0181073208,(GCA_028390025.1_Anura_97:0.0752389951,GCA_028390025.1_Anura_98:0.0486508816)/0.998:0.0245205779)/1:0.0482256724,((GCA_028390025.1_Anura_99:0.0045830726,(GCA_028390025.1_Anura_100:0.0000010060,GCA_028390025.1_Anura_101:0.0045785997)/0.333:0.0000010059)/1:0.0659136481,GCA_028390025.1_Anura_102:0.2062014553)/0.862:0.0236537928)/0.993:0.0211001347)/1:0.0748372076,GCA_028390025.1_Anura_103:0.1405641736)/1:0.1008662635)/0.64:0.0394255344,(GCA_028390025.1_Anura_104:0.0263325042,GCA_028390025.1_Anura_105:0.0386958103)/1:0.2147174137)/1:0.4706431595)/0.999:0.1044036087,((((((GCA_028564925.1_Anura_120:0.1559049798,((GCA_029574335.1_Anura_103:0.1025388346,GCA_905171775.1_Anura_87:0.0780101693)/0.839:0.0254962445,GCA_029206835.1_Anura_72:0.0934138927)/0.724:0.0201806541)/1:0.1073575713,(((GCA_028564925.1_Anura_121:0.0254284593,GCA_028564925.1_Anura_122:0.0093600006)/1:0.0569072344,GCA_029206835.1_Anura_73:0.0520058593)/0.823:0.0107380248,(GCA_905171775.1_Anura_88:0.0664193128,GCA_029574335.1_Anura_104:0.0815903330)/1:0.0305934703)/1:0.1411197110)/0.941:0.0233389292,((GCA_028564925.1_Anura_123:0.2158665810,((GCA_029574335.1_Anura_105:0.0830524659,GCA_029574335.1_Anura_106:0.0748937356)/1:0.0342506851,GCA_905171775.1_Anura_89:0.0786256534)/1:0.0575878460)/1:0.0649998075,((GCA_029574335.1_Anura_107:0.0820419008,GCA_905171775.1_Anura_90:0.0957826313)/1:0.0786127156,GCA_029206835.1_Anura_74:0.1175799661)/0.615:0.0208614916)/1:0.0601513451)/1:0.1577837995,(((GCA_028564925.1_Anura_124:0.0095716667,GCA_028564925.1_Anura_125:0.0000010060)/1:0.0458933559,GCA_028564925.1_Anura_126:0.0332166564)/1:0.1286016591,(GCA_029574335.1_Anura_108:0.0797045112,GCA_905171775.1_Anura_91:0.0545694265)/1:0.0607694816)/1:0.3396787879)/1:0.3299740225,(((((GCA_028564925.1_Anura_127:0.0518353209,GCA_028564925.1_Anura_128:0.0389915395)/1:0.0498881104,(GCA_029574335.1_Anura_109:0.0459593105,GCA_905171775.1_Anura_92:0.0423170024)/1:0.0444544122)/1:0.3241256241,(((GCA_028564925.1_Anura_129:0.0197521419,GCA_028564925.1_Anura_130:0.0049101905)/1:0.1074957340,(GCA_029574335.1_Anura_110:0.0991546681,GCA_029206835.1_Anura_75:0.0868762082)/0.998:0.0322968209)/1:0.1363147380,((GCA_028564925.1_Anura_131:0.1368081249,((GCA_029574335.1_Anura_111:0.0520451533,GCA_905171775.1_Anura_93:0.0881392043)/1:0.0320191954,GCA_029206835.1_Anura_76:0.0537308838)/1:0.0576596649)/0.999:0.0488057585,(GCA_029574335.1_Anura_112:0.1004844716,GCA_029206835.1_Anura_77:0.1185273595)/1:0.0692690184)/1:0.0956488224)/1:0.0726208273)/0.546:0.0362466972,(GCA_004786255.1_Anura_26:0.0961445100,GCA_004786255.1_Anura_27:0.1751253622)/1:0.2932917910)/0.975:0.0702896532,GCA_029574335.1_Anura_113:0.6125294496)/1:0.2659863460)/0.997:0.1057808221,((((GCA_028564925.1_Anura_132:0.0116801708,GCA_028564925.1_Anura_133:0.0172668826)/1:0.1088622976,GCA_905171775.1_Anura_94:0.0898092350)/1:0.1024243518,(GCA_029574335.1_Anura_114:0.0560234083,GCA_905171775.1_Anura_95:0.0578607047)/1:0.1060581621)/1:0.2983531098,(((((GCA_028564925.1_Anura_134:0.1550026466,(GCA_029574335.1_Anura_115:0.1144937231,GCA_905171775.1_Anura_96:0.0738556172)/1:0.0325200113)/0.811:0.0371329574,(GCA_029574335.1_Anura_116:0.1052058512,GCA_905171775.1_Anura_97:0.0756909542)/1:0.1751047617)/1:0.0875218023,((GCA_029574335.1_Anura_117:0.0982918757,GCA_905171775.1_Anura_98:0.0825131892)/1:0.0970400540,(GCA_029206835.1_Anura_78:0.1993104581,GCA_029574335.1_Anura_118:0.2023364882)/1:0.0758471098)/0.994:0.0450542700)/1:0.1949997433,GCA_029574335.1_Anura_119:0.4924179336)/1:0.1302876720,(GCA_029574335.1_Anura_120:0.0282668833,GCA_905171775.1_Anura_99:0.0270447070)/1:0.3573120506)/1:0.2376535990)/1:0.2571013231)/1:0.1738676208)/1:0.5484253875,(((((GCA_029574335.1_Anura_121:0.1219598603,GCA_905171775.1_Anura_100:0.0460598937)/1:0.0383656643,GCA_029206835.1_Anura_79:0.0646565242)/0.907:0.0588062305,GCA_905171775.1_Anura_101:0.1958960570)/1:0.7755365492,(((GCA_028390025.1_Anura_106:0.1805498305,(GCA_028390025.1_Anura_107:0.0367957899,GCA_028390025.1_Anura_108:0.0471316372)/1:0.0465454935)/0.595:0.0348552310,((GCA_028390025.1_Anura_109:0.0324281381,GCA_028390025.1_Anura_110:0.0301996790)/1:0.0304863155,GCA_028390025.1_Anura_111:0.0282474576)/1:0.0672977029)/1:0.7143043008,(GCA_019857665.1_Anura_9:0.1736516784,GCA_019857665.1_Anura_10:0.1491861307)/1:1.3462572318)/0.599:0.1103480310)/1:0.3448876882,(((((((((Rhma-T2R19:0.0878760110,(GCA_014858855.1_Anura_29:0.0172308582,GCA_905171765.1_Anura_33:0.0784578758)/1:0.0610877681)/1:0.2132034831,(GCA_019512145.1_Tungara_frog_frog_WNYA01078539.1_999-1913:0.4275918054,GCA_029499605.1_Anura_27:0.4279263991)/0.999:0.0789721354)/1:0.0950351682,(GCA_019512145.1_Anura_40:0.4977599142,(GCA_029499605.1_Anura_28:0.3203923619,(GCA_027789765.1_Anura_38:0.1200163411,GCA_027789765.1_Anura_39:0.0695670929)/1:0.2458476075)/1:0.2140794817)/0.991:0.0497335043)/0.929:0.0738113299,GCA_027789765.1_Anura_40:0.5610776418)/1:0.3590836018,((GCA_027917425.1_Anura_9:0.8794125850,GCA_004786255.1_Anura_28:0.6291496411)/0.672:0.0803530315,((((GCA_028564925.1_Anura_135:0.1969564483,((GCA_028564925.1_Anura_136:0.1554542326,GCA_029206835.1_Anura_80:0.1561166190)/0.803:0.0310878874,((GCA_029574335.1_Anura_122:0.1178915684,GCA_905171775.1_Anura_102:0.0446768129)/1:0.0967582410,(GCA_905171775.1_Anura_103:0.0743269778,GCA_029574335.1_Anura_123:0.1348553225)/0.926:0.0270882044)/0.999:0.0416328172)/1:0.0651591529)/0.897:0.0264835112,(((GCA_029574335.1_Anura_124:0.1186949691,GCA_905171775.1_Anura_104:0.0554632640)/1:0.0376695153,GCA_029206835.1_Anura_81:0.1077422539)/1:0.0875117789,(GCA_029574335.1_Anura_125:0.1844424448,GCA_905171775.1_Anura_105:0.0955368032)/1:0.1139132859)/1:0.0620600410)/1:0.2212308767,((((((GCA_028564925.1_Anura_137:0.0041896025,GCA_028564925.1_Anura_138:0.0316059166)/1:0.1227745593,GCA_029574335.1_Anura_126:0.1719290080)/1:0.1262564947,GCA_029206835.1_Anura_82:0.1080614447)/1:0.0403690000,GCA_905171775.1_Anura_106:0.1190289030)/0.835:0.0180060985,((GCA_028564925.1_Anura_139:0.1647502704,(GCA_029574335.1_Anura_127:0.0961673766,GCA_905171775.1_Anura_107:0.0579849914)/1:0.1031788105)/0.717:0.0333510245,GCA_029206835.1_Anura_83:0.1553557435)/1:0.0427121018)/1:0.3684869723,GCA_004786255.1_Anura_29:0.4283663139)/0.997:0.0687095191)/0.7:0.0304546048,(((GCA_028564925.1_Anura_140:0.1239808028,(GCA_029574335.1_Anura_128:0.0674732996,GCA_905171775.1_Anura_108:0.0478274272)/1:0.0608553909)/0.68:0.0090448508,GCA_029206835.1_Anura_84:0.0640671683)/1:0.1109938401,((GCA_029574335.1_Anura_129:0.1213119624,GCA_905171775.1_Anura_109:0.0447158473)/0.903:0.0232909304,GCA_029206835.1_Anura_85:0.0887480258)/1:0.2187473628)/1:0.1182473360)/1:0.2177586499)/1:0.3287741472)/1:0.4535755732,((((GCA_028564925.1_Anura_141:0.0041252844,GCA_028564925.1_Anura_142:0.0139203331)/1:0.0880527399,((GCA_029574335.1_Anura_130:0.0800127992,GCA_905171775.1_Anura_110:0.0234436480)/1:0.0531658531,GCA_029206835.1_Anura_86:0.0110062592)/0.955:0.0292814705)/1:0.2858766457,GCA_004786255.1_Anura_30:0.2626180440)/1:0.3819983159,(GCA_027789765.1_Anura_41:0.4280777305,GCA_027789765.1_Anura_42:0.2790103703)/1:0.3445077787)/1:0.3268838720)/0.836:0.1354150302,(((GCA_028564925.1_Anura_143:0.1012778860,((GCA_029574335.1_Anura_131:0.0450635395,GCA_905171775.1_Anura_111:0.0589798846)/1:0.0434719603,GCA_029206835.1_Anura_87:0.0930158961)/1:0.0492321218)/1:0.3070635989,GCA_004786255.1_Anura_31:0.2907943503)/1:0.2757138177,((((((GCA_028564925.1_Anura_144:0.0565940660,GCA_029206835.1_Anura_88:0.0237980931)/0.996:0.0184231634,(GCA_905171775.1_Anura_112:0.0282287963,GCA_029574335.1_Anura_132:0.0430787885)/0.913:0.0106103403)/1:0.2128355940,GCA_029206835.1_Anura_89:0.1669219091)/1:0.1423796778,(GCA_028564925.1_Anura_145:0.1358316340,((GCA_029574335.1_Anura_133:0.1054197759,GCA_905171775.1_Anura_113:0.1321284733)/1:0.0719900691,GCA_029206835.1_Anura_90:0.0594257124)/0.898:0.0448458397)/1:0.2332248222)/1:0.0904259242,GCA_004786255.1_Anura_32:0.5174742173)/1:0.1229299115,(((GCA_029574335.1_Anura_134:0.0845690945,GCA_905171775.1_Anura_114:0.0406293973)/1:0.1736697384,((GCA_029574335.1_Anura_135:0.0857592500,GCA_905171775.1_Anura_115:0.0734446447)/0.958:0.0285669774,GCA_029206835.1_Anura_91:0.1007235561)/1:0.2506608402)/1:0.1189187653,GCA_004786255.1_Anura_33:0.4481907728)/1:0.1853458769)/1:0.2494231686)/1:0.6181812893)/1:0.1577353742,(((((Rhma-T2R20:0.4138588211,GCA_019512145.1_Anura_41:0.4660526477)/1:0.3096581099,(((((GCA_014858855.1_Anura_30:0.0089809950,GCA_014858855.1_Anura_31:0.0089757269)/0.968:0.0044886210,GCA_014858855.1_Anura_32:0.0000020160)/0.936:0.0156600163,GCA_905171765.1_Anura_34:0.0251207912)/1:0.3626740074,(GCA_029499605.1_Anura_29:0.2454414788,(GCA_027789765.1_Anura_43:0.0118384972,GCA_027789765.1_Anura_44:0.0109734635)/1:0.2803309831)/1:0.0970228799)/0.608:0.0552683594,GCA_019512145.1_Anura_42:0.4390127881)/1:0.3876523161)/0.766:0.1174482466,((((GCA_014858855.1_Anura_33:0.0693829395,GCA_905171765.1_Anura_35:0.0225323191)/1:0.3350180915,(GCA_019512145.1_Anura_43:0.4363690411,GCA_019512145.1_Anura_44:0.4559179869)/0.989:0.1261669824)/1:0.0833893988,((((GCA_029499605.1_Anura_30:0.3095045540,GCA_029499605.1_Anura_31:0.2726706691)/1:0.0780010046,GCA_027789765.1_Anura_45:0.3718174797)/0.958:0.0398060156,GCA_027789765.1_Anura_46:0.4315891497)/0.685:0.0229432028,(GCA_029499605.1_Anura_32:0.2152726337,GCA_027789765.1_Anura_47:0.3323020291)/1:0.1572147499)/1:0.0519568212)/0.761:0.0938876624,(GCA_029499605.1_Anura_33:0.3231779994,GCA_027789765.1_Anura_48:0.3821959426)/1:0.1094132232)/1:0.5944375033)/1:0.2884410675,(((((GCA_028390025.1_Anura_112:0.0100844288,GCA_028390025.1_Anura_113:0.0396393448)/1:0.0315656080,GCA_028390025.1_Anura_114:0.1310968878)/0.458:0.0175152235,GCA_028390025.1_Anura_115:0.0918297439)/1:0.1629174326,(GCA_028390025.1_Anura_116:0.2184450230,GCA_028390025.1_Anura_117:0.1664763033)/1:0.0663464920)/0.986:0.0567854294,(((GCA_028390025.1_Anura_118:0.0729049197,GCA_028390025.1_Anura_119:0.1201006282)/1:0.1037945929,GCA_028390025.1_Anura_120:0.2064626427)/0.925:0.0324087014,GCA_028390025.1_Anura_121:0.2475584360)/1:0.0975976114)/1:0.7121263052)/0.974:0.1478837333,(((((GCA_028564925.1_Anura_146:0.1894614088,GCA_905171775.1_Anura_116:0.3308295491)/1:0.2744554198,((GCA_028564925.1_Anura_147:0.0096310135,GCA_028564925.1_Anura_148:0.0377100970)/1:0.2059653349,((GCA_029574335.1_Anura_136:0.0986965450,GCA_905171775.1_Anura_117:0.1103501333)/1:0.1270136204,GCA_029206835.1_Anura_92:0.1106764416)/0.635:0.0341093938)/1:0.2538909224)/1:0.1484612755,(((GCA_028564925.1_Anura_149:0.0955558838,(GCA_029574335.1_Anura_137:0.0731124318,GCA_905171775.1_Anura_118:0.0804879225)/1:0.0587415008)/0.566:0.0135301770,((GCA_029206835.1_Anura_93:0.0044520076,GCA_029206835.1_Anura_94:0.0044382094)/0.888:0.0065547342,GCA_029206835.1_Anura_95:0.0023397640)/1:0.0630431261)/1:0.2038797507,((GCA_028564925.1_Anura_150:0.0688923704,GCA_028564925.1_Anura_151:0.0632621296)/1:0.0650809420,(GCA_029574335.1_Anura_138:0.0565917356,GCA_905171775.1_Anura_119:0.0827447509)/1:0.0663524914)/1:0.1804058188)/1:0.1510127000)/0.711:0.0408957979,(GCA_004786255.1_Anura_34:0.0832838890,GCA_004786255.1_Anura_35:0.0941138734)/1:0.3790319539)/1:0.4452720101,(GCA_028564925.1_Anura_152:0.1825542856,(GCA_905171775.1_Anura_120:0.0794159720,GCA_029206835.1_Anura_96:0.0702093207)/0.505:0.0538066015)/1:0.6276898242)/1:0.6379801609)/1:0.3399429011)/1:0.1487569547,(((Rhma-T2R21:0.7814654631,(((Rhma-T2R22:0.0700656957,((GCA_014858855.1_Anura_34:0.0064947374,GCA_014858855.1_Anura_35:0.0067915096)/1:0.0273480531,GCA_905171765.1_Anura_36:0.0172340356)/1:0.1049112570)/1:0.4495601806,((GCA_027789765.1_Anura_49:0.1926495243,GCA_027789765.1_Anura_50:0.1142798383)/1:0.1963724713,GCA_027789765.1_Anura_51:0.5030995318)/0.999:0.1492793783)/1:0.6654206215,GCA_027789765.1_Anura_52:1.2683338769)/0.603:0.1019240070)/1:0.2712140061,(((GCA_019512145.1_Anura_45:0.0025860144,GCA_019512145.1_Anura_46:0.0116115951)/1:0.5771912581,GCA_027789765.1_Anura_53:0.3794038205)/1:0.5624826665,(((((GCA_029574335.1_Anura_139:0.0649082154,GCA_905171775.1_Anura_121:0.0430649722)/1:0.1170646172,(GCA_905171775.1_Anura_122:0.1114073019,GCA_029206835.1_Anura_97:0.1155388138)/0.999:0.0818448941)/1:0.7889789388,((((((GCA_028564925.1_Anura_153:0.0098415859,GCA_028564925.1_Anura_154:0.0047445013)/1:0.1374043055,GCA_905171775.1_Anura_123:0.1299030192)/1:0.1371954276,((((GCA_029574335.1_Anura_140:0.1352592903,GCA_905171775.1_Anura_124:0.1194578250)/1:0.1537775029,GCA_029206835.1_Anura_98:0.1225724504)/1:0.1150572034,GCA_905171775.1_Anura_125:0.2160279016)/1:0.0822773450,((GCA_029574335.1_Anura_141:0.1432720387,GCA_905171775.1_Anura_126:0.1172240456)/1:0.0572744310,GCA_029206835.1_Anura_99:0.1078953929)/1:0.2326173367)/0.999:0.0474060312)/0.831:0.0271333108,(GCA_029206835.1_Anura_100:0.2622376938,((GCA_028564925.1_Anura_155:0.2367727748,GCA_905171775.1_Anura_127:0.3029565183)/0.517:0.0240811958,GCA_029206835.1_Anura_101:0.1730020668)/1:0.1021747178)/1:0.0624200753)/1:0.1813891639,GCA_004786255.1_Anura_36:0.5024835356)/1:0.7678906901,((GCA_029574335.1_Anura_142:0.5089247183,(((((GCA_029574335.1_Anura_143:0.2127677533,GCA_029574335.1_Anura_144:0.1319242926)/1:0.0740527056,GCA_905171775.1_Anura_128:0.1544112971)/1:0.1203761867,GCA_029206835.1_Anura_102:0.2172828873)/1:0.0583395827,GCA_905171775.1_Anura_129:0.2736973470)/0.981:0.0449241642,((GCA_029574335.1_Anura_145:0.1862189773,GCA_905171775.1_Anura_130:0.1318756527)/1:0.1072728163,(GCA_029206835.1_Anura_103:0.1945275685,GCA_029206835.1_Anura_104:0.1127659384)/1:0.0736130671)/1:0.1283334023)/0.468:0.0562649115)/0.578:0.0615495382,GCA_029206835.1_Anura_105:0.2490306876)/1:0.9658485560)/0.977:0.1881748910)/0.673:0.0875224344,(((GCA_027917425.1_Anura_10:0.4543437082,(GCA_027917425.1_Anura_11:0.0284878265,GCA_027917425.1_Anura_12:0.0535916541)/1:0.3861844110)/1:0.1973124331,GCA_027917425.1_Anura_13:0.6027901262)/1:0.4281773961,((GCA_028564925.1_Anura_156:0.0280171704,GCA_028564925.1_Anura_157:0.0058495209)/0.876:0.0739579052,((GCA_029574335.1_Anura_146:0.0605482400,GCA_905171775.1_Anura_131:0.0508964019)/1:0.0797125487,GCA_029206835.1_Anura_106:0.1020244470)/0.95:0.0783702186)/1:1.4470955066)/1:0.3440550072)/0.994:0.1801606208,GCA_004786255.1_Anura_37:1.5323491767)/0.994:0.1174055292)/0.845:0.0851064916)/1:0.3545267646,(((GCA_028564925.1_Anura_158:0.0189624211,GCA_028564925.1_Anura_159:0.0187015617)/1:0.1231123544,GCA_029206835.1_Anura_107:0.0949413223)/0.518:0.0213081511,GCA_029574335.1_Anura_147:0.1122167063)/1:0.9951963388)/1:0.3059101371)/0.902:0.0603166122)/0.921:0.0689622329)/0.988:0.0832907753,((((((((Xetr-T2R13_NM_001172019.1:0.2368824923,(GCA_017654675.1_Anura_25:0.0741170577,GCA_024363595.1_Anura_20:0.1237666158)/1:0.1143376687)/1:0.1063350151,((Xetr-T2R17_NM_001172021.1:0.0000010060,GCA_000004195.4_Anura_30:0.0000010060)/1:0.2631166073,((GCA_017654675.1_Anura_26:0.0717679933,GCA_017654675.1_Anura_27:0.0435492090)/1:0.0825397541,GCA_024363595.1_Anura_21:0.1975121173)/1:0.1095188655)/1:0.1700179226)/0.93:0.0554491819,Xetr-T2R15_NM_001172020.1:0.3102580084)/1:0.3822717129,(GCA_019447015.1_Anura_19:0.6911959145,GCA_019447015.1_Anura_20:0.5282052077)/0.587:0.0614364292)/0.784:0.0547283448,(GCA_019447015.1_Anura_21:0.6192987164,(GCA_019447015.1_Anura_22:0.4293078889,GCA_019447015.1_Anura_23:0.4232091386)/1:0.1880451190)/1:0.3559662710)/0.998:0.1173569817,((Xetr-T2R20_NM_001172023.1:0.0000010060,GCA_000004195.4_Anura_36:0.0000010060)/1:0.2267489642,(GCA_017654675.1_Anura_28:0.0937710017,GCA_024363595.1_Anura_22:0.0826771093)/1:0.1965478086)/1:0.5928247444)/1:0.3144016949,((GCA_009667805.1_Anura_35:0.0461720311,GCA_009667805.1_Anura_36:0.0850617103)/1:0.5621169268,((((GCA_009667805.1_Anura_37:0.0249111338,GCA_018994145.1_Anura_10:0.0322943467)/1:0.1750205230,(GCA_009667805.1_Anura_38:0.0332313449,GCA_018994145.1_Anura_11:0.0469908645)/1:0.1593967418)/0.661:0.0364257758,(GCA_009667805.1_Anura_39:0.0389753924,(GCA_018994145.1_Anura_12:0.0639525760,GCA_018994145.1_Anura_13:0.0604610969)/0.674:0.0146520135)/1:0.2239058363)/1:0.2806320585,GCA_018994145.1_Anura_14:0.6582878888)/1:0.2038141625)/1:0.4485749192)/0.983:0.0928789344,((((((GCA_009667805.1_Anura_40:0.0534411038,GCA_018994145.1_Anura_15:0.0794086661)/1:0.2296740555,((GCA_009667805.1_Anura_41:0.0217932405,(GCA_009667805.1_Anura_42:0.0275591738,GCA_018994145.1_Anura_16:0.0243482395)/1:0.0795221152)/1:0.0443204563,GCA_018994145.1_Anura_17:0.0661952812)/1:0.1648324391)/0.998:0.1046858154,(((GCA_009667805.1_Anura_43:0.0048468027,GCA_009667805.1_Anura_44:0.0048342148)/0.968:0.0048433833,GCA_009667805.1_Anura_45:0.0194425411)/0.984:0.0209722739,GCA_018994145.1_Anura_18:0.0286012795)/1:0.1950246917)/1:0.7487498079,(((((GCA_027358695.2_Anura_12:0.2594706509,GCA_027358695.2_Anura_13:0.1925076568)/0.981:0.0586341936,(GCA_027358695.2_Anura_14:0.0749062998,GCA_027358695.2_Anura_15:0.0457099651)/1:0.2086603226)/1:0.1857641183,GCA_027358695.2_Anura_16:0.2709736919)/1:0.2358244813,GCA_027358695.2_Anura_17:0.4931918990)/1:0.2093001071,GCA_027358695.2_Anura_18:0.6749810741)/0.999:0.1607507921)/0.497:0.0517960348,(GCA_009667805.1_Anura_46:0.0264548470,GCA_009667805.1_Anura_47:0.0851800894)/1:1.6705051709)/1:0.2155719977,(GCA_027358695.2_Anura_19:1.0835003116,((((GCA_009667805.1_Anura_48:0.0489913622,GCA_018994145.1_Anura_19:0.0290491230)/1:0.5259159680,((GCA_009667805.1_Anura_49:0.0137670659,GCA_018994145.1_Anura_20:0.0234341385)/1:0.6354993838,(((((GCA_009667805.1_Anura_50:0.0434469742,GCA_018994145.1_Anura_21:0.0633985389)/0.997:0.0200146414,(GCA_009667805.1_Anura_51:0.0374857797,GCA_018994145.1_Anura_22:0.0137223962)/1:0.0384624806)/1:0.1415548705,((GCA_009667805.1_Anura_52:0.0465304570,GCA_018994145.1_Anura_23:0.0803044963)/0.882:0.0508316759,(GCA_009667805.1_Anura_53:0.0139703174,GCA_018994145.1_Anura_24:0.0418255317)/0.968:0.0306554021)/1:0.1666624779)/0.992:0.1086506282,(GCA_009667805.1_Anura_54:0.0221312779,GCA_018994145.1_Anura_25:0.0352045553)/1:0.2458582545)/1:0.4122455283,((((GCA_009667805.1_Anura_55:0.0271270203,GCA_018994145.1_Anura_26:0.0083905106)/1:0.1766919604,(GCA_009667805.1_Anura_56:0.0310268903,GCA_018994145.1_Anura_27:0.0322951143)/1:0.1004495491)/0.871:0.0305755260,(GCA_009667805.1_Anura_57:0.0103744054,GCA_018994145.1_Anura_28:0.3053626939)/1:0.1908810263)/1:0.1417504957,(GCA_009667805.1_Anura_58:0.0189117315,GCA_018994145.1_Anura_29:0.0564102515)/1:0.2995241494)/1:0.1749945212)/0.913:0.0683744516)/0.999:0.1358801023)/0.952:0.1306322625,((GCA_009667805.1_Anura_59:0.0392946747,GCA_018994145.1_Anura_30:0.0592586056)/1:0.5041915044,(GCA_009667805.1_Anura_60:0.0355584970,GCA_018994145.1_Anura_31:0.0207487888)/1:0.4347230657)/1:0.1916832389)/1:0.5145871131,GCA_027358695.2_Anura_20:0.8925952260)/0.977:0.1812031477)/1:0.2771876687)/0.995:0.0774932710)/0.827:0.0694719042)/0.963:0.1122193547,(((((Rhma-T2R18:0.0908363532,GCA_014858855.1_Anura_36:0.0596676633)/1:0.2050596590,(GCA_029499605.1_Anura_34:0.1607168661,GCA_027789765.1_Anura_54:0.1802532426)/1:0.0759644662)/0.983:0.0552803408,GCA_019512145.1_Tungara_frog_frog_WNYA01057362.1_631-1698:0.2345378653)/1:0.3941028219,(GCA_028390025.1_Anura_122:0.0562903308,GCA_028390025.1_Anura_123:0.0227471951)/1:0.4784405207)/0.99:0.1346894650,(((((((GCA_028564925.1_Anura_160:0.1894949013,GCA_029206835.1_Anura_108:0.0579633500)/0.558:0.0105632646,(GCA_029574335.1_Anura_148:0.0548116092,GCA_905171775.1_Anura_132:0.0553677218)/1:0.0686568028)/1:0.1800214792,GCA_029574335.1_Anura_149:0.2582143145)/0.748:0.0509044106,((GCA_029574335.1_Anura_150:0.0850282326,GCA_905171775.1_Anura_133:0.0856603722)/1:0.0934523447,GCA_029206835.1_Anura_109:0.0838614974)/1:0.1484483225)/1:0.1349903341,(GCA_905171775.1_Anura_134:0.1206220907,GCA_029206835.1_Anura_110:0.1216213874)/1:0.2169158844)/1:0.1779702510,GCA_004786255.1_Anura_38:0.3803094234)/1:0.2854213025,((GCA_029574335.1_Anura_151:0.2316754687,((GCA_029574335.1_Anura_152:0.0605229531,GCA_905171775.1_Anura_135:0.0841104088)/1:0.0586395130,GCA_029206835.1_Anura_111:0.0844091526)/1:0.1677773479)/0.993:0.0887985933,GCA_004786255.1_Anura_39:0.2296674596)/1:0.2525026892)/1:0.2530866370)/1:0.4723054391)/1:0.5915642823)/0.633:0.0978958122,((GCA_027579735.1_Anura_46:0.7092755101,(GCA_027579735.1_Anura_47:0.6093633763,(GCA_027579735.1_Anura_48:0.5762566468,GCA_027579735.1_Anura_49:0.4839994313)/0.996:0.1553608625)/1:0.4287160969)/1:0.5414805414,((((Rhma-T2R14:0.0400167251,(GCA_014858855.1_Anura_37:0.0000010060,GCA_905171765.1_Anura_37:0.0223495141)/1:0.0250080767)/1:0.2461062543,(GCA_027789765.1_Anura_55:0.3429871088,(GCA_027789765.1_Anura_56:0.2618945859,GCA_029499605.1_Anura_35:0.3864551281)/0.977:0.0760343310)/0.998:0.0722285754)/1:0.3072214557,((((GCA_028564925.1_Anura_161:0.0956702802,GCA_028564925.1_Anura_162:0.0398506633)/1:0.1277577468,(GCA_905171775.1_Anura_136:0.0902407557,GCA_029206835.1_Anura_112:0.1005883325)/1:0.1477757426)/1:0.1390006305,((GCA_028564925.1_Anura_163:0.1920834741,GCA_905171775.1_Anura_137:0.1033617943)/0.583:0.0185087149,GCA_029206835.1_Anura_113:0.1089522829)/1:0.1974848663)/1:0.2050831380,(GCA_028564925.1_Anura_164:0.3450471773,(GCA_029574335.1_Anura_153:0.1308730333,GCA_029206835.1_Anura_114:0.0782042376)/1:0.3052618335)/0.999:0.1117867912)/1:0.3876122303)/1:0.4543190434,((GCA_009667805.1_Anura_61:0.0082835502,GCA_018994145.1_Anura_32:0.0119671229)/1:0.6688701454,GCA_027358695.2_Anura_21:0.6653171608)/1:0.6280038965)/1:0.2667237221)/0.88:0.1217419067)/0.999:0.1682204075,(GCA_009667805.1_Anura_62:0.0097507825,GCA_018994145.1_Anura_33:0.0169225882)/1:0.8581350737)/1:0.2731993318)/0.965:0.0422156346,(((((((((Amme-T2R30:0.0000010060,GCA_002915635.3_Caudata_8:0.0000010060)/1:0.5389667539,((Amme-T2R31:0.0000010060,GCA_002915635.3_Caudata_16:0.0000010060)/1:0.0850936243,GCA_002915635.3_Caudata_17:0.0662881483)/1:0.4501697952)/0.832:0.1112353397,GCA_026652325.1_Caudata_4:0.5032220336)/0.872:0.1279421668,GCA_002915635.3_Caudata_38:1.0988314319)/0.989:0.1629982794,((Amme-T2R34:0.0045746660,GCA_002915635.3_Caudata_35:0.0000010060)/1:0.5398935633,(GCA_026652325.1_Caudata_5:0.6768137526,(((GCA_026652325.1_Caudata_6:0.1903127904,GCA_026652325.1_Caudata_7:0.2298303310)/0.676:0.0273978190,GCA_026652325.1_Caudata_8:0.1795028979)/1:0.4892235444,((GCA_026652325.1_Caudata_9:0.5702918920,(GCA_026652325.1_Caudata_10:0.0241825560,GCA_026652325.1_Caudata_11:0.0149682656)/1:0.5544874180)/1:0.1866360313,GCA_026652325.1_Caudata_12:0.5229772669)/0.939:0.0883910455)/0.99:0.1330653067)/0.884:0.1185449848)/1:0.1945183672)/1:0.3736351686,((Amme-T2R39:0.0051176708,GCA_002915635.3_Caudata_37:0.0000021347)/1:0.6253065881,GCA_026652325.1_Caudata_13:0.4214971539)/1:0.7816700230)/0.722:0.1193193007,((Amme-T2R37:0.0000010060,GCA_002915635.3_Caudata_68:0.0000010060)/1:0.1860572174,GCA_026652325.1_Caudata_14:0.3849796842)/1:1.0270297942)/0.989:0.1820171857,((((((GCA_004329235.1_Squamata_5:0.0324967277,GCA_027172205.1_Squamata_5:0.0330989129)/1:0.0549158404,GCA_011800845.1_Squamata_8:0.0986677407)/1:0.2037132184,GCA_030035675.1_Squamata_4:0.1449376478)/1:0.2317571896,GCA_027244095.1_Squamata_2:0.3850939353)/0.414:0.0570542988,(GCA_028583425.1_Squamata_1:0.2798510933,GCA_029931775.1_Squamata_2:0.2802280872)/1:0.3271820130)/1:0.6853612166,(GCA_026652325.1_Caudata_15:0.6514472533,GCA_002915635.3_Caudata_61:0.8067661473)/1:1.1082279419)/1:0.5034163872)/0.924:0.1357533122,((((((((((Amme-T2R40:0.0000010060,GCA_002915635.3_Caudata_64:0.0000010060)/0.762:0.0125597596,(Amme-T2R41:0.0000010060,GCA_002915635.3_Caudata_63:0.0000010060)/1:0.0378124104)/1:0.1950197392,GCA_026652325.1_Caudata_16:0.2778067266)/1:0.1308728213,GCA_026652325.1_Caudata_17:0.4714572224)/1:0.2393672684,(((((((((Rhma-T2R23:0.0266036880,(GCA_014858855.1_Anura_38:0.0302803907,GCA_905171765.1_Anura_38:0.0085862532)/1:0.0432952100)/1:0.0729127612,GCA_019512145.1_Anura_48:0.2190009888)/0.996:0.0290589531,(GCA_029499605.1_Anura_36:0.1166648204,GCA_027789765.1_Anura_57:0.1555441241)/1:0.0448089500)/1:0.0801538852,(((GCA_028564925.1_Anura_165:0.0702708473,(GCA_029574335.1_Anura_154:0.0221497058,(GCA_905171775.1_Anura_138:0.0131443629,GCA_029206835.1_Anura_115:0.0247176242)/0.777:0.0098493600)/0.593:0.0071193580)/1:0.1069860055,GCA_004786255.1_Anura_40:0.1354259893)/1:0.1144764671,GCA_027917425.1_Anura_14:0.3249343247)/1:0.1464771821)/0.998:0.0556366962,GCA_028390025.1_Anura_124:0.2212946986)/1:0.1853890046,(((GCA_009667805.1_Anura_63:0.0000027378,GCA_018994145.1_Anura_34:0.0075617786)/1:0.3165045999,GCA_027358695.2_Anura_22:0.2359233752)/0.999:0.0835589143,(((((GCA_009667805.1_Anura_64:0.0104852685,GCA_018994145.1_Anura_35:0.0150784578)/1:0.0383443912,GCA_009667805.1_Anura_65:0.0042277064)/0.586:0.0055864610,GCA_018994145.1_Anura_36:0.0029292865)/1:0.2015191061,(GCA_009667805.1_Anura_66:0.0000020469,GCA_018994145.1_Anura_37:0.0089569396)/1:0.4234350422)/0.997:0.0604622559,GCA_027358695.2_Anura_23:0.2272326141)/0.552:0.0271933568)/1:0.0936721949)/1:0.0911454967,(((((Xetr-T2R43_NM_001172028.1:0.0044796174,GCA_000004195.4_Anura_2:0.0000010060)/1:0.0610412974,(GCA_017654675.1_Anura_29:0.0551804367,GCA_024363595.1_Anura_23:0.0316518238)/1:0.0832975658)/1:0.1203346417,((GCA_017654675.1_Anura_30:0.0541253525,GCA_024363595.1_Anura_24:0.0653333675)/1:0.1410398354,(Xetr-T2R44_NM_001172059.1:0.0000010060,GCA_000004195.4_Anura_1:0.0044524373)/1:0.1717178427)/0.418:0.0080863866)/1:0.0425546471,((Xetr-T2R45_NM_001172029.1:0.0000010060,GCA_000004195.4_Anura_3:0.0000010060)/1:0.1802981334,((GCA_017654675.1_Anura_31:0.0313302029,GCA_017654675.1_Anura_32:0.0375327304)/0.996:0.0194330902,(GCA_024363595.1_Anura_25:0.0471290858,GCA_024363595.1_Anura_26:0.0280916604)/1:0.0231659328)/1:0.0798583655)/1:0.0946835756)/1:0.0801976739,((GCA_019447015.1_Anura_24:0.1467579176,GCA_019447015.1_Anura_25:0.3480720197)/0.981:0.0549023781,GCA_019447015.1_Anura_26:0.1725207433)/0.698:0.0413606967)/1:0.1238262585)/0.67:0.0385275581,GCA_027579735.1_Anura_50:0.2257024304)/1:0.1540200654,((((((((((Rhma-T2R24:0.0276751310,(GCA_014858855.1_Anura_39:0.0153065172,GCA_905171765.1_Anura_39:0.0075163414)/1:0.0301569155)/1:0.1275400511,GCA_019512145.1_Anura_49:0.2430587280)/0.854:0.0232186952,(GCA_027789765.1_Anura_58:0.1094706557,GCA_029499605.1_Anura_37:0.1428474176)/1:0.0557518341)/1:0.3245376766,GCA_028390025.1_Anura_125:0.2122175065)/0.962:0.0723403870,(GCA_028564925.1_Anura_166:0.0178938153,((GCA_029574335.1_Anura_155:0.0288024231,GCA_029206835.1_Anura_116:0.0254264139)/0.586:0.0076010037,GCA_905171775.1_Anura_139:0.0140157120)/0.999:0.0272467348)/1:0.2787886926)/1:0.1915995741,(((GCA_019512145.1_Anura_50:0.1447489643,(GCA_029499605.1_Anura_38:0.1524249617,GCA_027789765.1_Anura_59:0.0646150488)/1:0.0800697853)/0.999:0.0525267926,GCA_028390025.1_Anura_126:0.1806739299)/0.996:0.0556650519,((GCA_028564925.1_Anura_167:0.0365198334,((GCA_029574335.1_Anura_156:0.0270114882,GCA_905171775.1_Anura_140:0.0222631948)/1:0.0241702173,GCA_029206835.1_Anura_117:0.0107743231)/0.867:0.0109170857)/1:0.1213048378,GCA_004786255.1_Anura_41:0.1393726119)/1:0.1656577149)/1:0.1297198604)/0.989:0.0563037845,(((((Rhma-T2R25:0.0168115592,(GCA_014858855.1_Anura_40:0.0122126055,GCA_905171765.1_Anura_40:0.0163022669)/1:0.0161653222)/0.991:0.0342422984,((GCA_029574335.1_Anura_157:0.0220343805,GCA_905171775.1_Anura_141:0.0211708805)/0.903:0.0095414308,GCA_029206835.1_Anura_118:0.0257191455)/1:0.2550151657)/0.997:0.0341810264,GCA_019512145.1_Anura_51:0.0879220429)/0.634:0.0090588896,(GCA_029499605.1_Anura_39:0.0820540945,GCA_027789765.1_Anura_60:0.1239638046)/1:0.0440083939)/1:0.1419204088,(((GCA_019512145.1_Anura_52:0.0977748789,((GCA_029499605.1_Anura_40:0.1399795690,GCA_029499605.1_Anura_41:0.0962996431)/0.843:0.0309431429,((GCA_027789765.1_Anura_61:0.0663532276,GCA_027789765.1_Anura_62:0.1448110348)/0.999:0.0404556776,GCA_027789765.1_Anura_63:0.2431240600)/1:0.0433881693)/1:0.0571402792)/1:0.0629551293,GCA_028390025.1_Anura_127:0.2500778571)/0.976:0.0402712274,((((GCA_028564925.1_Anura_168:0.0044061254,GCA_028564925.1_Anura_169:0.0089112405)/0.996:0.0250297879,((GCA_029574335.1_Anura_158:0.0071508729,GCA_905171775.1_Anura_142:0.0111054646)/0.991:0.0083222261,GCA_029206835.1_Anura_119:0.0000010060)/0.345:0.0019464273)/1:0.2910071541,GCA_027917425.1_Anura_15:0.2753481602)/0.924:0.0575890048,GCA_029206835.1_Anura_120:0.4222315560)/0.91:0.0450849221)/1:0.1550081080)/0.88:0.0588311473)/1:0.0634261493,(GCA_027358695.2_Anura_24:0.1959524221,(GCA_009667805.1_Anura_67:0.0085457825,GCA_018994145.1_Anura_38:0.0000027685)/1:0.3036196347)/1:0.0965333877)/0.754:0.0612980335,((((Rhma-T2R26:0.0161014863,(GCA_014858855.1_Anura_41:0.0084377805,GCA_905171765.1_Anura_41:0.0045477294)/1:0.0353767589)/1:0.1505215462,GCA_019512145.1_Anura_53:0.1101955145)/0.516:0.0162404361,(GCA_027789765.1_Anura_64:0.0998897447,GCA_029499605.1_Anura_42:0.1390541973)/1:0.0527834521)/1:0.1172659878,(GCA_027917425.1_Anura_16:0.2580866419,((GCA_028564925.1_Anura_170:0.0384350670,((GCA_029574335.1_Anura_159:0.0254541133,GCA_905171775.1_Anura_143:0.0253853013)/0.994:0.0083284879,GCA_029206835.1_Anura_121:0.0127091647)/0.517:0.0042162239)/1:0.0969490862,GCA_004786255.1_Anura_42:0.0802988624)/1:0.0485260162)/0.986:0.0450597455)/1:0.2913823582)/0.908:0.0656814641,GCA_027579735.1_Anura_51:0.4328215402)/1:0.2294568272)/1:0.4200172168)/0.734:0.0819465336,((((GCA_901001135.2_Gymnophiona_1:0.0043683949,GCA_901001135.2_Gymnophiona_2:0.0000010060)/1:0.0307558195,GCA_901001135.2_Gymnophiona_3:0.0093525406)/1:0.1073089458,(GCA_901001135.2_Gymnophiona_4:0.0000027869,GCA_901001135.2_Gymnophiona_5:0.0043270879)/1:0.1671404445)/0.705:0.0191413462,GCA_901001135.2_Gymnophiona_6:0.2094022812)/1:0.3167810345)/1:0.1088849631,(GCA_901001135.2_Gymnophiona_7:0.1294436571,GCA_901765095.2_Gymnophiona_2:0.2197712008)/1:0.4419654766)/0.988:0.0843748746,((((((((((Rhma-T2R27:0.0345473980,(GCA_014858855.1_Anura_42:0.0068417754,GCA_905171765.1_Anura_42:0.0367842956)/1:0.0260327014)/1:0.0628050804,((GCA_029499605.1_Anura_43:0.0775704206,GCA_027789765.1_Anura_65:0.1116181966)/0.914:0.0188305817,GCA_019512145.1_Anura_54:0.1457321726)/0.714:0.0094487945)/1:0.1023870038,GCA_028390025.1_Anura_128:0.2473933680)/0.392:0.0143324657,(GCA_027917425.1_Anura_17:0.1342767125,((GCA_028564925.1_Anura_171:0.0246055153,(GCA_029574335.1_Anura_160:0.0195543008,GCA_905171775.1_Anura_144:0.0154478544)/0.434:0.0043681048)/0.569:0.0108349871,GCA_029206835.1_Anura_122:0.0150097383)/1:0.0892386507)/1:0.0717525056)/1:0.1040977190,GCA_027358695.2_Anura_25:0.2934193229)/0.96:0.0521269866,(GCA_009667805.1_Anura_68:0.0028648106,GCA_018994145.1_Anura_39:0.0078087524)/1:0.2355842447)/0.879:0.0520926721,(((GCA_009667805.1_Anura_69:0.0082158822,GCA_018994145.1_Anura_40:0.0121568673)/1:0.3421640182,GCA_027358695.2_Anura_26:0.3430584129)/0.988:0.0523470059,((((GCA_028564925.1_Anura_172:0.0466059656,GCA_029206835.1_Anura_123:0.0255985535)/1:0.0311302506,(GCA_029574335.1_Anura_161:0.0131277598,GCA_905171775.1_Anura_145:0.0226330059)/0.795:0.0136921476)/1:0.2358405882,GCA_027917425.1_Anura_18:0.4875061465)/1:0.1538452246,GCA_019512145.1_Anura_55:0.4447929073)/1:0.1350327702)/0.996:0.0770030220)/0.908:0.0531100149,(GCA_027579735.1_Anura_52:0.2448920522,GCA_027579735.1_Anura_53:0.3494247064)/1:0.0894258915)/0.53:0.0532491560,GCA_027579735.1_Anura_54:0.6064002353)/1:0.1786522315,((((((Rhma-T2R28:0.0819791728,GCA_905171765.1_Anura_43:0.0146248271)/0.988:0.0155862693,GCA_014858855.1_Anura_43:0.0136400760)/1:0.0751241631,GCA_029499605.1_Anura_44:0.3162717254)/0.577:0.0119205298,Rhma-T2R29:0.1014147196)/0.852:0.0191532641,(GCA_014858855.1_Anura_44:0.0188935147,GCA_905171765.1_Anura_44:0.0143637758)/0.473:0.0050510107)/1:0.2804548472,((GCA_028564925.1_Anura_173:0.0297780695,((GCA_029574335.1_Anura_162:0.0243766254,GCA_905171775.1_Anura_146:0.0000010060)/0.756:0.0081469174,GCA_029206835.1_Anura_124:0.0798234127)/0.827:0.0092703516)/1:0.2138230926,GCA_004786255.1_Anura_43:0.0971559156)/1:0.2043003984)/1:0.4200293633)/1:0.4539774009)/0.944:0.0681941535,(((Amme-T2R43:0.0000025018,GCA_002915635.3_Caudata_29:0.0000021945)/1:0.0471113335,(Amme-T2R44:0.0158230117,GCA_002915635.3_Caudata_30:0.0000027037)/1:0.1071394046)/1:0.3163778735,GCA_026652325.1_Caudata_18:0.4006638991)/1:0.4316979321)/1:0.3332865282,(((GCA_902459505.2_Gymnophiona_1:0.0924051735,GCA_901765095.2_Gymnophiona_3:0.0723669719)/1:0.1247657712,GCA_901001135.2_Gymnophiona_8:0.1609021397)/1:0.8544665789,((((Amme-T2R47:0.0000010060,GCA_002915635.3_Caudata_70:0.0000010060)/1:0.6410108484,(GCA_026652325.1_Caudata_19:0.0538120498,(GCA_026652325.1_Caudata_20:0.0890938318,GCA_026652325.1_Caudata_21:0.0908736390)/0.712:0.0259221063)/1:0.3965495735)/1:0.8367748709,(GCA_026652325.1_Caudata_22:0.7581992545,GCA_002915635.3_Caudata_31:0.6316187449)/1:0.3914995833)/0.939:0.1415763062,(((Amme-T2R52:0.0000010060,GCA_002915635.3_Caudata_6:0.0000010060)/1:0.4435326240,GCA_002915635.3_Caudata_7:0.6719677897)/1:0.1385828397,(((((((((((Amme-T2R62:0.0000010060,GCA_002915635.3_Caudata_20:0.0000010060)/1:0.0960354798,GCA_002915635.3_Caudata_21:0.1968112063)/1:0.5305767439,((Amme-T2R70:0.0000010060,GCA_002915635.3_Caudata_28:0.0000010060)/1:0.1160299692,Amme-T2R71:0.2327489544)/1:0.7099505556)/0.899:0.0854987951,((GCA_002915635.3_Caudata_22:0.6391859621,(Amme-T2R66:0.0582231994,GCA_002915635.3_Caudata_24:0.1386639295)/1:0.8921929345)/0.681:0.0906685320,(GCA_002915635.3_Caudata_25:0.6864907314,(((Amme-T2R68:0.0000010060,GCA_002915635.3_Caudata_26:0.0000010060)/0.758:0.0038106378,(Amme-T2R69:0.0000010060,GCA_002915635.3_Caudata_18:0.0000010060)/0.333:0.0000028830)/1:0.6108694411,GCA_002915635.3_Caudata_23:1.0340943384)/0.574:0.0629897866)/1:0.1440487791)/0.633:0.0330282114)/0.972:0.0485947998,GCA_026652325.1_Caudata_23:0.8763477578)/0.727:0.0329055818,(((GCA_026652325.1_Caudata_24:0.2308353463,((GCA_026652325.1_Caudata_25:0.0717984015,GCA_026652325.1_Caudata_26:0.1315390992)/1:0.0463650519,GCA_026652325.1_Caudata_27:0.0719726294)/0.994:0.0643543495)/1:0.7212296026,((GCA_026652325.1_Caudata_28:0.7418608908,((Amme-T2R80:0.2527606859,GCA_002915635.3_Caudata_19:0.0442636396)/1:1.0819504737,(GCA_026652325.1_Caudata_29:0.7830712343,GCA_002915635.3_Caudata_27:0.9452544707)/1:0.5871877843)/0.916:0.1549436997)/0.648:0.0594590215,((GCA_026652325.1_Caudata_30:0.1677759163,GCA_026652325.1_Caudata_31:0.1108117867)/1:0.7297243026,(GCA_026652325.1_Caudata_32:0.4811249801,GCA_026652325.1_Caudata_33:0.4549921125)/1:0.3853395973)/0.432:0.0339941791)/0.978:0.0682838360)/0.755:0.0371362775,GCA_026652325.1_Caudata_34:0.8768373554)/0.885:0.0356184047)/1:0.1537178741,GCA_002915635.3_Caudata_62:0.9600842604)/0.588:0.0387901268,(GCA_026652325.1_Caudata_35:0.5593518048,(GCA_026652325.1_Caudata_36:0.4099882112,GCA_026652325.1_Caudata_37:0.5819200255)/0.873:0.0679693913)/1:0.1889938683)/0.953:0.0579661458,GCA_026652325.1_Caudata_38:0.7687896350)/0.94:0.0513197267,Amme-T2R56:0.9198932750)/0.769:0.0443464068,GCA_026652325.1_Caudata_39:0.7386517024)/0.841:0.0408582142)/1:0.3473487431)/1:0.1893958383)/0.61:0.0962475263)/0.89:0.1227236204)/0.988:0.1061907862)/1:0.1910909016,((((((((((Amme-T2R81:0.0000010060,GCA_002915635.3_Caudata_69:0.0000010060)/1:0.5595988079,(GCA_026652325.1_Caudata_40:0.5170693881,GCA_026652325.1_Caudata_41:0.5076087676)/0.698:0.0724854805)/0.976:0.0750973400,GCA_026652325.1_Caudata_42:0.4577073513)/0.629:0.0368122015,(GCA_026652325.1_Caudata_43:0.5310425333,GCA_026652325.1_Caudata_44:0.4932892858)/0.435:0.0357004079)/1:0.9832563240,(GCA_901765095.2_Gymnophiona_4:0.5602675177,(GCA_901765095.2_Gymnophiona_5:0.4192094892,GCA_901765095.2_Gymnophiona_6:0.4790938989)/1:0.3194101618)/1:0.4960944319)/0.723:0.1580444412,(((Amme-T2R82:0.0000010060,GCA_002915635.3_Caudata_9:0.0000010060)/1:0.4473373402,GCA_026652325.1_Caudata_45:0.5225590516)/1:0.7977382273,((Amme-T2R83:0.0000010060,GCA_002915635.3_Caudata_32:0.0000010060)/1:0.6916798263,(Amme-T2R84:0.4473757724,(Amme-T2R85:0.0000010060,GCA_002915635.3_Caudata_33:0.0000010060)/1:0.3074134295)/1:0.2934613398)/1:0.7195149641)/1:0.2901845352)/1:0.1989344549,((((((((((Rhma-T2R65:0.2706225015,GCA_019857665.1_Anura_11:0.2411245561)/0.962:0.0510453794,(GCA_029499605.1_Anura_45:0.2261803980,GCA_027789765.1_Anura_66:0.2543123963)/1:0.1081811424)/1:0.1397862342,GCA_019857665.1_Anura_12:0.5483755842)/1:0.2147432904,(((GCA_028564925.1_Anura_174:0.0572965754,(GCA_029574335.1_Anura_163:0.0474607543,GCA_905171775.1_Anura_147:0.0310292807)/1:0.0327259974)/0.502:0.0153476521,GCA_029206835.1_Anura_125:0.0436938231)/1:0.2161955669,GCA_004786255.1_Anura_44:0.2488391416)/1:0.2869821057)/1:0.3050050072,(GCA_019857665.1_Anura_13:0.5516538435,((GCA_028564925.1_Anura_175:0.0461694029,(GCA_905171775.1_Anura_148:0.0560090639,GCA_029206835.1_Anura_126:0.0393794121)/0.905:0.0119128321)/1:0.1944623190,GCA_004786255.1_Anura_45:0.3095782265)/1:0.3905021507)/1:0.2773338201)/0.989:0.1473391378,(((GCA_009667805.1_Anura_70:0.0121001151,GCA_018994145.1_Anura_41:0.0148324953)/1:0.6304163298,(GCA_009667805.1_Anura_71:0.0083294038,GCA_018994145.1_Anura_42:0.0000026275)/1:0.5857216798)/0.847:0.1181229715,GCA_027358695.2_Anura_27:0.6598856945)/1:0.3731285183)/1:0.2426055223,(((((((Xetr-T2R24_NM_001171995.1:0.0000010060,GCA_000004195.4_Anura_5:0.0000010060)/0.375:0.0038703733,Xetr-T2R25XM_002938149.1.:0.0114621361)/1:0.1536475245,((GCA_017654675.1_Anura_33:0.0534622835,GCA_024363595.1_Anura_27:0.0624852527)/0.999:0.0199427217,((GCA_017654675.1_Anura_34:0.0670796205,GCA_024363595.1_Anura_28:0.0813936090)/1:0.0399104214,GCA_024363595.1_Anura_29:0.1670520303)/0.553:0.0070861894)/0.999:0.0453278996)/1:0.3444478458,GCA_019447015.1_Anura_27:0.6455025701)/1:0.2651674585,(((Xetr-T2R46_NM_001171998.1:0.0000023407,GCA_000004195.4_Anura_6:0.0089242808)/1:0.1696596769,GCA_024363595.1_Anura_30:0.0803715293)/0.933:0.0372231809,(GCA_017654675.1_Anura_35:0.0679556449,GCA_024363595.1_Anura_31:0.0603828360)/0.755:0.0264595311)/1:0.5882383112)/0.79:0.0921070072,(Xetr-T2R28_NM_001171999.1:0.3587597496,(GCA_017654675.1_Anura_36:0.1210435198,GCA_024363595.1_Anura_32:0.1046286259)/1:0.3292491230)/1:0.6332576231)/0.619:0.0444572273,((Xetr-T2R27_NM_001171997.1:0.0000010060,GCA_000004195.4_Anura_7:0.0091007536)/1:0.0923513526,GCA_017654675.1_Anura_37:0.1964569312)/1:0.4157566651)/1:0.7027716003)/1:0.2921801525,(GCA_019512145.1_Anura_56:0.8939643498,GCA_004786255.1_Anura_46:0.7704615979)/1:0.7105916294)/1:0.5265393525,(((((((((((Rhma-T2R66:0.1083020245,(GCA_014858855.1_Anura_45:0.0352789612,GCA_905171765.1_Anura_45:0.0398833693)/1:0.1030962158)/1:0.2614266552,GCA_019857665.1_Anura_14:0.3384080315)/0.954:0.0577798182,GCA_027789765.1_Anura_67:0.5389318436)/0.861:0.0556301652,GCA_019512145.1_Anura_57:0.3803161344)/0.998:0.1221098475,GCA_019512145.1_Anura_58:0.5954719967)/1:0.5137112936,((GCA_028564925.1_Anura_176:0.0390942698,GCA_905171775.1_Anura_149:0.0326453406)/1:0.1959618063,GCA_004786255.1_Anura_47:0.1644878067)/1:0.8174117394)/0.843:0.1424949162,(((Rhma-T2R67:0.0850908534,GCA_014858855.1_Anura_46:0.1392105257)/1:0.1739574880,GCA_027789765.1_Anura_68:0.3462358881)/1:0.8357913934,((((((((Rhma-T2R68:0.3906896748,Rhma-T2R69:0.3561265311)/0.624:0.0238627233,(Rhma-T2R70:0.4695265984,((GCA_014858855.1_Anura_47:0.0660693451,GCA_905171765.1_Anura_46:0.0690389683)/1:0.1970297489,GCA_014858855.1_Anura_48:0.3215463743)/0.83:0.0601383612)/0.999:0.0638659900)/1:0.0444780535,((((((((GCA_014858855.1_Anura_49:0.0142784126,GCA_014858855.1_Anura_50:0.0040198220)/1:0.0775913379,GCA_905171765.1_Anura_47:0.0629156231)/1:0.0271305665,((((((GCA_014858855.1_Anura_51:0.0679164703,GCA_014858855.1_Anura_52:0.0769422527)/1:0.0348265957,((GCA_014858855.1_Anura_53:0.0709599746,GCA_905171765.1_Anura_48:0.0643164133)/0.995:0.0253804992,GCA_014858855.1_Anura_54:0.1065221177)/0.984:0.0152515823)/0.995:0.0181657298,GCA_905171765.1_Anura_49:0.0988748845)/0.923:0.0146902260,GCA_014858855.1_Anura_55:0.0780294995)/1:0.0164170163,((GCA_905171765.1_Anura_50:0.0676555605,GCA_905171765.1_Anura_51:0.0589958509)/1:0.0249484319,(((GCA_014858855.1_Anura_56:0.0672131048,GCA_014858855.1_Anura_57:0.0960908822)/0.829:0.0086153529,GCA_905171765.1_Anura_52:0.0962891128)/1:0.0183234388,((GCA_014858855.1_Anura_58:0.0770984668,GCA_014858855.1_Anura_59:0.0718377890)/0.591:0.0062212058,(GCA_014858855.1_Anura_60:0.0850693348,GCA_014858855.1_Anura_61:0.1099942763)/0.999:0.0226173140)/0.998:0.0120913622)/0.998:0.0098493614)/0.651:0.0051941263)/0.973:0.0109872801,GCA_905171765.1_Anura_53:0.0917515373)/1:0.0408458253)/0.969:0.0096440002,((GCA_014858855.1_Anura_62:0.0807267144,((GCA_014858855.1_Anura_63:0.0791530978,GCA_905171765.1_Anura_54:0.0707454985)/0.954:0.0258560911,GCA_905171765.1_Anura_55:0.0909959159)/1:0.0553158459)/0.722:0.0137792052,GCA_905171765.1_Anura_56:0.0624056875)/1:0.0212749486)/0.971:0.0140095359,GCA_905171765.1_Anura_57:0.0569253827)/1:0.1597053131,((GCA_014858855.1_Anura_64:0.0589103995,GCA_014858855.1_Anura_65:0.0901174950)/0.86:0.0297104731,GCA_014858855.1_Anura_66:0.0661014604)/1:0.0941077159)/1:0.0906154983,(GCA_014858855.1_Anura_67:0.0732749951,GCA_905171765.1_Anura_58:0.0603568299)/1:0.1616997141)/1:0.1314806202,((GCA_014858855.1_Anura_68:0.0778823158,GCA_014858855.1_Anura_69:0.0639403592)/1:0.0423790047,GCA_905171765.1_Anura_59:0.0435321148)/1:0.3340483456)/1:0.1121596205)/1:0.0478454049,(((((((((GCA_019857665.1_Anura_15:0.2768750392,((GCA_019857665.1_Anura_16:0.1697874333,GCA_019857665.1_Anura_17:0.0880259366)/1:0.0568479489,(((GCA_019857665.1_Anura_18:0.1152878766,((GCA_019857665.1_Anura_19:0.0408003674,GCA_019857665.1_Anura_20:0.0343061581)/1:0.0678262177,GCA_019857665.1_Anura_21:0.0818390157)/1:0.0449269857)/0.996:0.0282175445,GCA_019857665.1_Anura_22:0.0515423908)/0.586:0.0113169755,GCA_019857665.1_Anura_23:0.1292990291)/1:0.0821298782)/0.999:0.0526320790)/1:0.0574866254,GCA_019857665.1_Anura_24:0.2557243907)/1:0.1626668281,(((GCA_019857665.1_Anura_25:0.0984009042,GCA_019857665.1_Anura_26:0.0586137152)/1:0.0747412181,GCA_019857665.1_Anura_27:0.1646312512)/0.968:0.0425410394,(GCA_019857665.1_Anura_28:0.2192223754,GCA_019857665.1_Anura_29:0.2191074202)/0.799:0.0452498741)/1:0.1926155386)/0.919:0.0312754903,(GCA_019857665.1_Anura_30:0.3191001590,GCA_019857665.1_Anura_31:0.3419882704)/1:0.0523679633)/0.858:0.0266152034,((GCA_019857665.1_Anura_32:0.3438870469,GCA_019857665.1_Anura_33:0.4039732669)/0.662:0.0472018634,GCA_019857665.1_Anura_34:0.4640375417)/1:0.0552166629)/0.726:0.0261115865,(((((((((GCA_019857665.1_Anura_35:0.1240868247,GCA_019857665.1_Anura_36:0.1126524112)/1:0.0862062751,GCA_019857665.1_Anura_37:0.2234205061)/1:0.0593633333,GCA_019857665.1_Anura_38:0.4394708937)/0.948:0.0336403466,(GCA_019857665.1_Anura_39:0.0720292731,GCA_019857665.1_Anura_40:0.0743998051)/1:0.0979007822)/1:0.1195848110,GCA_019857665.1_Anura_41:0.2076691764)/0.999:0.0489804749,GCA_019857665.1_Anura_42:0.2768164676)/0.954:0.0204114683,(((((((((GCA_019857665.1_Anura_43:0.0933199094,GCA_019857665.1_Anura_44:0.1109702083)/1:0.0345806012,(GCA_019857665.1_Anura_45:0.0318530794,GCA_019857665.1_Anura_46:0.0201396040)/1:0.0499642471)/0.66:0.0130981655,((GCA_019857665.1_Anura_47:0.1271618939,(GCA_019857665.1_Anura_48:0.0910742191,GCA_019857665.1_Anura_49:0.0815818306)/1:0.0907977285)/0.745:0.0181032171,(GCA_019857665.1_Anura_50:0.0951078348,GCA_019857665.1_Anura_51:0.0956930679)/1:0.0382689233)/1:0.0336587467)/1:0.0631199405,GCA_019857665.1_Anura_52:0.1794491916)/0.741:0.0163237267,(GCA_019857665.1_Anura_53:0.1299681296,GCA_019857665.1_Anura_54:0.2166533639)/1:0.0512973811)/1:0.0486347154,(((GCA_019857665.1_Anura_55:0.1151642239,GCA_019857665.1_Anura_56:0.1150011050)/1:0.1324749677,(GCA_019857665.1_Anura_57:0.2470271937,GCA_019857665.1_Puerto_Rican_coqui_Rican_coqui_WNTK01004753.1_40682-41665:0.1544186382)/1:0.0961494272)/0.6:0.0167243419,(((GCA_019857665.1_Anura_59:0.1316631990,GCA_019857665.1_Anura_60:0.0807439721)/0.919:0.0274323263,GCA_019857665.1_Anura_61:0.0804482818)/1:0.1809224578,(GCA_019857665.1_Anura_62:0.0504918791,GCA_019857665.1_Anura_63:0.0543730532)/1:0.2297226702)/0.573:0.0122284456)/1:0.0391695084)/1:0.0763956091,(((((GCA_019857665.1_Anura_64:0.0996885233,GCA_019857665.1_Anura_65:0.1152733449)/1:0.1357042366,(((((GCA_019857665.1_Anura_66:0.0726383414,GCA_019857665.1_Anura_67:0.0759126713)/1:0.1148948441,GCA_019857665.1_Anura_68:0.1030571383)/1:0.0478532490,GCA_019857665.1_Anura_69:0.1469678555)/0.503:0.0125988941,GCA_019857665.1_Anura_70:0.1740906583)/1:0.0364553989,(GCA_019857665.1_Anura_71:0.1332799723,GCA_019857665.1_Anura_72:0.1277235786)/1:0.1215715369)/0.754:0.0130687905)/1:0.0584290926,GCA_019857665.1_Anura_73:0.2230081107)/1:0.0430291486,GCA_019857665.1_Anura_74:0.4317354664)/0.935:0.0245398710,GCA_019857665.1_Anura_75:0.4856548182)/0.519:0.0149612283)/0.603:0.0271828169,(GCA_019857665.1_Anura_76:0.3800111359,(GCA_019857665.1_Anura_77:0.3049392244,GCA_019857665.1_Anura_78:0.2692909050)/0.998:0.0710036388)/1:0.1916894375)/0.997:0.0290512403,GCA_019857665.1_Anura_79:0.3395507121)/0.999:0.0333774385)/0.989:0.0135227436,(((GCA_019857665.1_Anura_80:0.3080188692,(GCA_019857665.1_Anura_81:0.2276226474,(GCA_019857665.1_Anura_82:0.1596037289,((GCA_019857665.1_Anura_83:0.0804723459,GCA_019857665.1_Anura_84:0.0949966311)/0.932:0.0327681999,GCA_019857665.1_Anura_85:0.1115880005)/0.992:0.0633880502)/1:0.0570987510)/0.569:0.0389311709)/1:0.0789366614,(((GCA_019857665.1_Anura_86:0.1380843908,GCA_019857665.1_Anura_87:0.1481752795)/1:0.1304751835,GCA_019857665.1_Anura_88:0.2450165012)/0.99:0.0374085037,GCA_019857665.1_Anura_89:0.2479037416)/0.505:0.0382917889)/0.887:0.0497886144,GCA_019857665.1_Anura_90:0.3426313025)/0.624:0.0143933187)/1:0.0508845170,((GCA_019857665.1_Anura_91:0.2000999600,GCA_019857665.1_Anura_92:0.1557268700)/1:0.1453401785,GCA_019857665.1_Anura_93:0.3066394590)/0.844:0.0491877492)/0.497:0.0139778291)/0.531:0.0170237999,GCA_019857665.1_Anura_94:0.4560993644)/0.777:0.0302462795,(((GCA_019857665.1_Anura_95:0.2147255342,GCA_019857665.1_Anura_96:0.2306817661)/0.552:0.0358928418,(GCA_019857665.1_Anura_97:0.1706655224,GCA_019857665.1_Anura_98:0.2349934964)/1:0.0824388386)/1:0.1788578498,((GCA_019857665.1_Anura_99:0.2560877478,(GCA_019857665.1_Anura_100:0.2016941706,GCA_019857665.1_Anura_101:0.2373146035)/1:0.1014230719)/1:0.1233762772,(((GCA_014858855.1_Anura_70:0.0614255436,(GCA_014858855.1_Anura_71:0.0445305643,GCA_014858855.1_Anura_72:0.0316468862)/1:0.0170744601)/1:0.0199362115,(GCA_905171765.1_Anura_60:0.0459689899,GCA_905171765.1_Anura_61:0.0364852914)/1:0.0338052840)/0.991:0.0373620506,(GCA_014858855.1_Anura_73:0.0330333764,GCA_014858855.1_Anura_74:0.0224235340)/0.962:0.0335755854)/1:0.4697504504)/1:0.0868192436)/0.928:0.0442792278)/0.799:0.0286337194,(GCA_019857665.1_Anura_102:0.3014162774,GCA_019857665.1_Anura_103:0.5773396309)/0.998:0.0682754034)/0.997:0.0343054407)/0.867:0.0237502043,(((((GCA_029499605.1_Anura_46:0.2336455663,GCA_029499605.1_Anura_47:0.1898049578)/0.959:0.0502840318,GCA_029499605.1_Anura_48:0.2667911438)/1:0.1773885475,(((GCA_029499605.1_Anura_49:0.0865954879,GCA_029499605.1_Anura_50:0.0419562014)/1:0.2264327189,GCA_029499605.1_Anura_51:0.2926227305)/1:0.0691061977,(((((GCA_029499605.1_Anura_52:0.0805666757,((GCA_029499605.1_Anura_53:0.0074310482,GCA_029499605.1_Anura_54:0.0000023610)/1:0.1107328560,GCA_029499605.1_Anura_55:0.1781314662)/1:0.0471192505)/0.97:0.0414090600,(GCA_029499605.1_Anura_56:0.1546124930,GCA_029499605.1_Anura_57:0.1442857465)/0.545:0.0234841132)/0.966:0.0344778293,GCA_029499605.1_Anura_58:0.1835317242)/0.99:0.0493286166,(GCA_029499605.1_Anura_59:0.1947353091,(GCA_029499605.1_Anura_60:0.0768926929,GCA_029499605.1_Anura_61:0.1459983060)/1:0.0494263396)/0.999:0.0609996245)/1:0.0925609641,GCA_029499605.1_Anura_62:0.3201747358)/0.567:0.0241224706)/0.773:0.0257027806)/0.994:0.0472294512,(GCA_029499605.1_Anura_63:0.3479869536,GCA_029499605.1_Anura_64:0.4155466802)/0.398:0.0099462717)/1:0.0561451096,((((GCA_027789765.1_Anura_69:0.2322629215,GCA_027789765.1_Anura_70:0.4900608772)/0.815:0.0255761809,(GCA_027789765.1_Anura_71:0.0000010060,GCA_027789765.1_Anura_72:0.0512049745)/1:0.3723234718)/1:0.1134924910,(((((((GCA_027789765.1_Anura_73:0.0655778076,GCA_027789765.1_Anura_74:0.0451177137)/1:0.2485628170,(GCA_027789765.1_Anura_75:0.0718982262,GCA_027789765.1_Anura_76:0.0470356153)/1:0.2375820861)/1:0.0969501065,GCA_027789765.1_Anura_77:0.4900324609)/0.772:0.0743682536,GCA_027789765.1_Anura_78:0.3310531196)/1:0.0632887573,(((GCA_027789765.1_Anura_79:0.3701395763,GCA_027789765.1_Anura_80:0.1820933951)/1:0.0679502396,((((GCA_027789765.1_Anura_81:0.0178704974,(GCA_027789765.1_Anura_82:0.0000010060,GCA_027789765.1_Anura_83:0.0044281591)/0.333:0.0000022017)/1:0.0480746534,GCA_027789765.1_Anura_84:0.1015148942)/1:0.0598520877,(GCA_027789765.1_Anura_85:0.0000028184,GCA_027789765.1_Anura_86:0.0233147819)/1:0.0570239174)/1:0.2654052731,(((GCA_027789765.1_Anura_87:0.0799671917,GCA_027789765.1_Anura_88:0.0477539373)/1:0.0460769044,(GCA_027789765.1_Anura_89:0.0888271766,GCA_027789765.1_Anura_90:0.1203967710)/1:0.1158631533)/0.723:0.0226326456,GCA_027789765.1_Anura_91:0.0985521535)/1:0.2151880526)/0.461:0.0187884061)/0.988:0.0347312628,(GCA_027789765.1_Anura_92:0.2885035822,(GCA_027789765.1_Anura_93:0.1056178715,GCA_027789765.1_Anura_94:0.0818622033)/1:0.0852891481)/1:0.1397360717)/1:0.0572550475)/1:0.0416108643,((((GCA_027789765.1_Anura_95:0.0204321050,GCA_027789765.1_Anura_96:0.0616389198)/1:0.3422865756,(GCA_027789765.1_Anura_97:0.2719061622,GCA_027789765.1_Anura_98:0.5412289693)/1:0.1508311934)/0.962:0.0490037074,(GCA_027789765.1_Anura_99:0.3336371914,((GCA_027789765.1_Anura_100:0.0271566051,GCA_027789765.1_Anura_101:0.0173111796)/1:0.1545387607,GCA_027789765.1_Anura_102:0.2184207037)/1:0.2179341764)/1:0.1136177519)/0.567:0.0241508431,(GCA_027789765.1_Anura_103:0.0251826761,GCA_027789765.1_Anura_104:0.0248807661)/1:0.3926918305)/0.997:0.0342471806)/0.792:0.0153289738,((GCA_027789765.1_Anura_105:0.1298018115,GCA_027789765.1_Anura_106:0.1057915892)/1:0.1028550934,(GCA_027789765.1_Anura_107:0.0000010060,GCA_027789765.1_Anura_108:0.0043943576)/1:0.2318928915)/1:0.2012472277)/0.917:0.0223986956)/0.984:0.0375222419,GCA_027789765.1_Anura_109:0.4307068199)/0.94:0.0295357511)/1:0.1553904242)/1:0.0831669887,(GCA_019512145.1_Anura_59:0.4580280925,(GCA_019512145.1_Anura_60:0.0507094374,GCA_019512145.1_Anura_61:0.0728783824)/1:0.4991336072)/0.987:0.0817200953)/0.999:0.0485529416,(((((GCA_019512145.1_Anura_62:0.1054673483,GCA_019512145.1_Anura_63:0.0720091067)/1:0.3544161874,(GCA_019512145.1_Anura_64:0.0533444856,GCA_019512145.1_Anura_65:0.0809140038)/1:0.2765306259)/0.998:0.0744207505,(((GCA_019512145.1_Anura_66:0.3445565620,GCA_019512145.1_Anura_67:0.3685191556)/0.625:0.0554794669,(((GCA_019512145.1_Anura_68:0.3896779158,(GCA_019512145.1_Anura_69:0.0000029303,GCA_019512145.1_Anura_70:0.0041687186)/1:0.4059060897)/0.65:0.0380534573,GCA_019512145.1_Anura_71:0.4152591078)/0.687:0.0336906098,(GCA_019512145.1_Anura_72:0.4238736716,(GCA_019512145.1_Anura_73:0.4353197359,GCA_019512145.1_Anura_74:0.3125332601)/0.675:0.0701065759)/0.998:0.0657459673)/0.979:0.0286769978)/1:0.0654076159,(GCA_019512145.1_Anura_75:0.3338446932,(GCA_019512145.1_Anura_76:0.3521173722,GCA_019512145.1_Anura_77:0.3845139437)/1:0.1475719962)/1:0.0857429162)/0.906:0.0301314740)/0.704:0.0187988366,GCA_019512145.1_Anura_78:0.4482244063)/0.925:0.0206229484,((GCA_019512145.1_Anura_79:0.0741058828,GCA_019512145.1_Anura_80:0.0665900576)/1:0.3728336985,(GCA_019512145.1_Anura_81:0.4769368349,(GCA_019512145.1_Anura_82:0.1137381134,GCA_019512145.1_Anura_83:0.1042931569)/1:0.4261658745)/0.998:0.1049811282)/0.98:0.0668344691)/0.696:0.0214541132)/0.999:0.1273137991,GCA_019512145.1_Anura_84:0.4012632109)/1:0.8654378298)/0.963:0.2081118043)/0.975:0.0855897610,((((((GCA_014858855.1_Anura_75:0.3344345925,(((GCA_027789765.1_Anura_110:0.1879281708,(((GCA_027789765.1_Anura_111:0.1100996562,GCA_027789765.1_Anura_112:0.1380115621)/1:0.1202626384,GCA_027789765.1_Anura_113:0.2915999836)/1:0.0798480615,GCA_027789765.1_Anura_114:0.2730993906)/1:0.0602149605)/0.77:0.0210839164,GCA_027789765.1_Anura_115:0.3873504167)/0.999:0.0368666385,GCA_019512145.1_Anura_85:0.3323134575)/0.622:0.0120622694)/1:0.0448635439,GCA_019857665.1_Anura_104:0.2993202063)/0.506:0.0163653597,GCA_029499605.1_Anura_65:0.1440992439)/1:0.2939446876,GCA_028390025.1_Anura_129:0.5054894774)/0.995:0.1247850179,((((GCA_028564925.1_Anura_177:0.0730911936,GCA_029206835.1_Anura_127:0.0226977492)/1:0.0231511720,GCA_905171775.1_Anura_150:0.0184461654)/0.856:0.0137300837,GCA_029574335.1_Anura_164:0.0192544617)/1:0.1966364073,GCA_004786255.1_Anura_48:0.1409883813)/1:0.5325566629)/1:0.2813762792,((((((((GCA_019857665.1_Anura_105:0.4821175314,(GCA_019857665.1_Anura_106:0.2667793025,GCA_019857665.1_Anura_107:0.3143345889)/1:0.0924793643)/1:0.0581846449,(GCA_019857665.1_Anura_108:0.0800433603,GCA_019857665.1_Anura_109:0.0760599900)/1:0.1542832990)/0.999:0.0567720039,((GCA_019857665.1_Anura_110:0.2065871803,GCA_019857665.1_Anura_111:0.1510544445)/1:0.0636566382,((GCA_019857665.1_Anura_112:0.0717271260,GCA_019857665.1_Anura_113:0.0801209464)/1:0.0758825858,GCA_019857665.1_Anura_114:0.0975053865)/1:0.0705076647)/0.998:0.0781577132)/1:0.7659032240,(((((((GCA_014858855.1_Anura_76:0.0416790081,GCA_014858855.1_Anura_77:0.0295714137)/0.914:0.0321156229,GCA_905171765.1_Anura_62:0.0589066023)/1:0.3650789665,(((GCA_014858855.1_Anura_78:0.0264002394,GCA_905171765.1_Anura_63:0.0749093723)/0.569:0.0174048544,GCA_014858855.1_Anura_79:0.0671519334)/0.952:0.0207734648,GCA_905171765.1_Anura_64:0.0633441091)/1:0.2493915721)/1:0.1257794000,(GCA_019512145.1_Anura_86:0.5030612794,((((GCA_019512145.1_Anura_87:0.0000020292,GCA_019512145.1_Anura_88:0.0279489227)/1:0.3281513643,(GCA_019512145.1_Anura_89:0.1787854979,GCA_019512145.1_Anura_90:0.0830394641)/1:0.1405300967)/1:0.2255364098,(GCA_019512145.1_Anura_91:0.4457967956,GCA_019512145.1_Anura_92:0.3758681976)/1:0.1293258782)/0.999:0.1366907669,(GCA_019512145.1_Anura_93:0.0028567342,GCA_019512145.1_Anura_94:0.0309465566)/1:0.5016221212)/1:0.1038352882)/1:0.1149122990)/0.782:0.0492866954,((GCA_019857665.1_Anura_115:0.4504185033,GCA_019857665.1_Anura_116:0.2696701831)/1:0.0847562099,GCA_027789765.1_Anura_116:0.4790528613)/0.965:0.0439041596)/0.797:0.0554270438,GCA_029499605.1_Anura_66:0.4487569273)/1:0.6269358005,((((GCA_019512145.1_Anura_95:0.7791394997,GCA_029499605.1_Anura_67:0.3683897046)/0.954:0.0834381069,GCA_029499605.1_Anura_68:0.3396767283)/1:0.1368927423,GCA_027789765.1_Anura_117:0.6203025188)/1:0.3693095276,((GCA_019512145.1_Anura_96:0.7009704169,(((((GCA_029499605.1_Anura_69:0.0817405661,GCA_029499605.1_Anura_70:0.1243092777)/1:0.1429896035,(GCA_029499605.1_Anura_71:0.1523905735,(GCA_029499605.1_Anura_72:0.0608950492,GCA_029499605.1_Anura_73:0.1319835762)/1:0.0574239170)/1:0.1595113823)/1:0.0691657607,(GCA_029499605.1_Anura_74:0.1920191309,GCA_029499605.1_Anura_75:0.2299800045)/0.988:0.0610938242)/1:0.0856198506,(GCA_029499605.1_Anura_76:0.2656273954,GCA_029499605.1_Anura_77:0.2345036344)/1:0.1209097815)/1:0.0597296919,(((GCA_027789765.1_Anura_118:0.4024443594,((GCA_027789765.1_Anura_119:0.2372763682,GCA_027789765.1_Anura_120:0.2004578554)/0.535:0.0230927902,((GCA_027789765.1_Anura_121:0.0099540184,GCA_027789765.1_Anura_122:0.0221952836)/0.998:0.0415850359,(GCA_027789765.1_Anura_123:0.0134166801,GCA_027789765.1_Anura_124:0.0000024919)/1:0.1083128915)/1:0.1088923692)/1:0.1670924872)/1:0.1253861189,((((((GCA_027789765.1_Anura_125:0.0471592930,GCA_027789765.1_Anura_126:0.0813115585)/1:0.2221226737,(GCA_027789765.1_Anura_127:0.2530216405,GCA_027789765.1_Anura_128:0.1711808292)/1:0.1344792023)/0.961:0.0454968198,GCA_027789765.1_Anura_129:0.4042654124)/1:0.0564127075,GCA_027789765.1_Anura_130:0.2495103107)/0.774:0.0388735044,GCA_027789765.1_Anura_131:0.4054823499)/0.815:0.0350343263,((GCA_027789765.1_Anura_132:0.0090856055,GCA_027789765.1_Anura_133:0.0374966369)/1:0.2560160099,GCA_027789765.1_Anura_134:0.3803121458)/0.884:0.0449091821)/1:0.0602823830)/0.854:0.0343769161,GCA_027789765.1_Anura_135:0.5442208188)/0.999:0.0520362737)/0.855:0.0543770128)/1:0.4267381990,GCA_019512145.1_Anura_97:1.0154045035)/0.392:0.0468625265)/1:0.4589539945)/0.885:0.1023586089)/0.928:0.0946892881,((((GCA_027917425.1_Anura_19:0.8803803643,(((((((GCA_028564925.1_Anura_178:0.0038342194,GCA_028564925.1_Anura_179:0.0000010060)/1:0.0498459474,GCA_028564925.1_Anura_180:0.1099937742)/1:0.0635372187,(GCA_029574335.1_Anura_165:0.0953314956,GCA_905171775.1_Anura_151:0.0885191705)/1:0.0605784600)/1:0.3517619806,(((GCA_028564925.1_Anura_181:0.1413550279,GCA_028564925.1_Anura_182:0.1235293028)/1:0.0324514585,(GCA_029206835.1_Anura_128:0.0431004864,GCA_029206835.1_Anura_129:0.0590868641)/1:0.0563191926)/0.941:0.0289023461,(GCA_029574335.1_Anura_166:0.0539870866,GCA_905171775.1_Anura_152:0.0881065082)/1:0.0661859401)/1:0.2491706147)/1:0.1975945777,((((GCA_028564925.1_Anura_183:0.3109646094,(GCA_029574335.1_Anura_167:0.2871378506,(GCA_028564925.1_Anura_184:0.1126773655,GCA_029574335.1_Anura_168:0.1643627862)/1:0.2736872881)/0.995:0.0473954398)/1:0.1403981027,(GCA_028564925.1_Anura_185:0.0971041970,((GCA_029574335.1_Anura_169:0.0316522279,GCA_905171775.1_Anura_153:0.0372528300)/1:0.0626166070,GCA_029206835.1_Anura_130:0.0786987126)/0.896:0.0300202465)/1:0.4451874489)/1:0.1504197737,(GCA_004786255.1_Anura_49:0.3526700330,GCA_004786255.1_Anura_50:0.5377560674)/1:0.4323007081)/0.333:0.0000027379,(((GCA_028564925.1_Anura_186:0.1561822859,(GCA_029574335.1_Anura_170:0.1201761282,(GCA_029206835.1_Anura_131:0.0047968748,(GCA_029206835.1_Anura_132:0.0000010060,GCA_029206835.1_Anura_133:0.0048002634)/0.333:0.0000010059)/1:0.1505925956)/0.992:0.0369498510)/1:0.0944639557,((((GCA_028564925.1_Anura_187:0.1308265682,GCA_029206835.1_Anura_134:0.1011961768)/0.83:0.0255619935,(GCA_029574335.1_Anura_171:0.0638113804,GCA_905171775.1_Anura_154:0.0586387872)/1:0.0501629279)/1:0.1450948382,GCA_905171775.1_Anura_155:0.2130028571)/0.999:0.0413711288,GCA_029206835.1_Anura_135:0.2853984638)/0.804:0.0271406882)/1:0.3511720908,GCA_028564925.1_Anura_188:0.4475086697)/1:0.0751020884)/1:0.0808527565)/0.487:0.0123940811,(((GCA_028564925.1_Anura_189:0.1750352117,(((GCA_029574335.1_Anura_172:0.1640598969,GCA_029574335.1_Anura_173:0.1259090631)/0.696:0.0286679259,((GCA_905171775.1_Anura_156:0.0489479008,GCA_905171775.1_Anura_157:0.0789316337)/1:0.0353726013,GCA_905171775.1_Anura_158:0.0305752424)/1:0.0377814440)/1:0.0507706018,GCA_029206835.1_Anura_136:0.0636038467)/0.993:0.0390852675)/1:0.3901069877,(((GCA_004786255.1_Anura_51:0.4398664709,(GCA_004786255.1_Anura_52:0.2300516664,GCA_004786255.1_Anura_53:0.3166863231)/1:0.0911141098)/0.993:0.0869955035,(GCA_004786255.1_Anura_54:0.2279118553,GCA_004786255.1_Anura_55:0.2631163818)/1:0.2656169128)/0.907:0.0767899319,(GCA_004786255.1_Anura_56:0.4034422125,GCA_004786255.1_Anura_57:0.4597263045)/0.997:0.1055261922)/1:0.1751490291)/0.993:0.0776852778,GCA_004786255.1_Anura_58:0.5602095976)/0.533:0.0199087943)/1:0.0798661624,(GCA_004786255.1_Anura_59:0.5483573545,((GCA_028564925.1_Anura_190:0.0175575243,GCA_028564925.1_Anura_191:0.0000029947)/1:0.1029807440,(GCA_905171775.1_Anura_159:0.1151980246,GCA_029206835.1_Anura_137:0.1032956012)/1:0.0497235539)/1:0.4340096363)/0.805:0.0616306838)/1:0.1779944111)/0.579:0.0446877606,GCA_004786255.1_Anura_60:0.7813395640)/0.969:0.0609078009,((((((GCA_028564925.1_Anura_192:0.0591850049,((GCA_029574335.1_Anura_174:0.0638502061,GCA_905171775.1_Anura_160:0.0293952977)/1:0.0526569982,GCA_029206835.1_Anura_138:0.0644871687)/0.951:0.0260101255)/1:0.3720200301,((((((GCA_028564925.1_Anura_193:0.0659300430,GCA_028564925.1_Anura_194:0.1798203556)/1:0.0738999188,(GCA_029574335.1_Anura_175:0.0816748952,((GCA_905171775.1_Anura_161:0.0172422755,GCA_905171775.1_Anura_162:0.0000010060)/0.975:0.0043669656,GCA_905171775.1_Anura_163:0.0172826761)/1:0.0241881444)/1:0.0426156882)/0.958:0.0235597663,GCA_029206835.1_Anura_139:0.1153661507)/1:0.1747189264,((GCA_029574335.1_Anura_176:0.0549415729,GCA_905171775.1_Anura_164:0.0583401668)/1:0.0389922324,GCA_029206835.1_Anura_140:0.0659802837)/1:0.2752209672)/0.8:0.0672605441,(GCA_004786255.1_Anura_61:0.0892427101,GCA_004786255.1_Anura_62:0.0254586860)/1:0.3846224909)/1:0.1110616830,(GCA_004786255.1_Anura_63:0.4902786331,(GCA_004786255.1_Anura_64:0.3491066111,GCA_004786255.1_Anura_65:0.2111768352)/1:0.2324815152)/0.471:0.0390033114)/0.975:0.0462132294)/0.723:0.0461703409,((GCA_004786255.1_Anura_66:0.2039017814,GCA_004786255.1_Anura_67:0.3332136299)/1:0.2255952110,GCA_004786255.1_Anura_68:0.5614149271)/0.998:0.0958921740)/1:0.2697583791,(GCA_028564925.1_Anura_195:0.1329365997,(GCA_029574335.1_Anura_177:0.1613497851,(GCA_905171775.1_Anura_165:0.0312333524,GCA_905171775.1_Anura_166:0.0185961715)/1:0.0450634201)/1:0.0943175121)/1:0.4416449329)/1:0.1209107674,(GCA_004786255.1_Anura_69:0.2417022745,(GCA_004786255.1_Anura_70:0.2225293654,GCA_004786255.1_Anura_71:0.2113225082)/1:0.1151926760)/1:0.6557982529)/0.555:0.0384483517,(GCA_004786255.1_Anura_72:0.2326294573,GCA_004786255.1_Anura_73:0.3426994037)/1:0.8119059784)/0.686:0.0570432107)/1:0.3911940118,((GCA_004786255.1_Anura_74:1.0015267319,((GCA_004786255.1_Anura_75:0.4701390554,(GCA_004786255.1_Anura_76:0.2846877033,GCA_004786255.1_Anura_77:0.5221718087)/0.529:0.0695501294)/0.606:0.0449956737,GCA_004786255.1_Anura_78:0.3701324526)/1:0.4470111549)/0.933:0.1173804804,((GCA_027917425.1_Anura_20:0.1060938521,(GCA_027917425.1_Anura_21:0.1769621934,GCA_027917425.1_Anura_22:0.1891388856)/0.754:0.0278704154)/1:0.4470160771,GCA_027917425.1_Anura_23:0.3715243852)/1:0.7695296872)/1:0.1888173085)/1:0.1787392180)/0.847:0.0505191202,(((GCA_028390025.1_Anura_130:0.4362206476,(GCA_028390025.1_Anura_131:0.3013385458,GCA_028390025.1_Anura_132:0.2603305554)/1:0.0900597883)/0.866:0.0605203215,((GCA_028390025.1_Anura_133:0.5300497576,((GCA_028390025.1_Anura_134:0.3019773068,GCA_028390025.1_Anura_135:0.2266785561)/1:0.1480892724,GCA_028390025.1_Anura_136:0.3823559293)/0.96:0.0401536010)/0.905:0.0556218577,GCA_028390025.1_Anura_137:0.4597495977)/1:0.0737968665)/1:0.1645186356,(GCA_028390025.1_Anura_138:0.4920724176,(GCA_028390025.1_Anura_139:0.4305002238,GCA_028390025.1_Anura_140:0.3585908541)/1:0.1522951237)/0.951:0.0422924705)/1:0.2786880438)/0.999:0.1311502159,(GCA_028564925.1_Anura_196:0.0135818458,((GCA_029574335.1_Anura_178:0.0479891436,GCA_905171775.1_Anura_167:0.0137847670)/1:0.0246948437,GCA_029206835.1_Anura_141:0.0325229471)/0.979:0.0525891739)/1:1.0300850008)/1:0.1284891318,((((GCA_028564925.1_Anura_197:0.0667466244,(GCA_029574335.1_Anura_179:0.0400681832,GCA_905171775.1_Anura_168:0.0319563151)/1:0.0865997393)/0.745:0.0231893155,GCA_029206835.1_Anura_142:0.0507697375)/1:0.3352852613,GCA_004786255.1_Anura_79:0.4107273252)/1:0.5658547054,(((GCA_019857665.1_Anura_117:0.6910053429,GCA_027789765.1_Anura_136:0.6328173008)/1:0.3979412231,(GCA_029499605.1_Anura_78:0.3498522516,(GCA_027789765.1_Anura_137:0.3183466749,GCA_027789765.1_Anura_138:0.3765060585)/0.905:0.1118490738)/1:0.7682116631)/1:0.3673862701,((((((GCA_028564925.1_Anura_198:0.0577111829,(GCA_029206835.1_Anura_143:0.0228914325,(GCA_905171775.1_Anura_169:0.0618941686,GCA_029574335.1_Anura_180:0.0710910858)/1:0.0486766730)/0.993:0.0244758645)/1:0.0784372551,(GCA_028564925.1_Anura_199:0.1043163234,GCA_905171775.1_Anura_170:0.1097284943)/1:0.1145938927)/0.982:0.0609029918,(GCA_028564925.1_Anura_200:0.0660960953,(GCA_029574335.1_Anura_181:0.0523898069,GCA_905171775.1_Anura_171:0.0244193150)/1:0.0557312732)/1:0.1970959737)/1:0.1399427264,((((GCA_028564925.1_Anura_201:0.1412996354,GCA_029206835.1_Anura_144:0.0837007755)/1:0.2039742053,GCA_029574335.1_Anura_182:0.4394853105)/1:0.1553669824,GCA_004786255.1_Anura_80:0.4569500814)/1:0.0960460379,(GCA_905171775.1_Anura_172:0.1561338967,GCA_029206835.1_Anura_145:0.0547407031)/1:0.5352497973)/1:0.1831375042)/1:0.5453207538,((GCA_028564925.1_Anura_202:0.3250599091,GCA_004786255.1_Anura_81:0.2795644599)/0.878:0.0536910437,GCA_004786255.1_Anura_82:0.2035228522)/1:1.1722156012)/0.635:0.0805756981,((GCA_028564925.1_Anura_203:0.0427370198,(GCA_029574335.1_Anura_183:0.0322514520,GCA_905171775.1_Anura_173:0.0377417713)/0.1:0.0092681721)/1:0.7839260735,(GCA_014858855.1_Anura_80:0.0508724842,GCA_905171765.1_Anura_65:0.0579829403)/1:1.2418704036)/0.899:0.1177706908)/0.999:0.1518945950)/0.969:0.0873535609)/0.738:0.0507344797)/1:0.0937673747)/0.947:0.0377921874)/1:0.1121239538,((GCA_029499605.1_Anura_79:0.3861488091,GCA_027789765.1_Anura_139:0.4632669752)/1:0.6448118050,(GCA_028390025.1_Anura_141:0.1992140195,GCA_028390025.1_Anura_142:0.1731378798)/1:0.6044238392)/1:0.4885132134)/1:0.3104864265,(GCA_027358695.2_Anura_28:1.1595583680,((((((GCA_009667805.1_Anura_72:0.0245866629,GCA_018994145.1_Anura_43:0.0199719443)/1:0.3528656705,((GCA_009667805.1_Anura_73:0.0289394555,GCA_018994145.1_Anura_44:0.0044306490)/1:0.3495395862,((GCA_009667805.1_Anura_74:0.0049189784,GCA_018994145.1_Anura_45:0.0148459677)/1:0.4077535597,(GCA_009667805.1_Anura_75:0.0394782739,GCA_018994145.1_Anura_46:0.0282617607)/1:0.4522719381)/1:0.1184134124)/0.967:0.0644794290)/1:0.1804262026,(GCA_009667805.1_Anura_76:0.0000026888,GCA_009667805.1_Anura_77:0.0456629473)/1:0.7063366314)/0.984:0.1122508669,(GCA_009667805.1_Anura_78:0.1397684068,(GCA_009667805.1_Anura_79:0.0707334010,GCA_018994145.1_Anura_47:0.0364096839)/1:0.1257301110)/1:0.3954677459)/1:0.6968841896,((GCA_027358695.2_Anura_29:1.0071323356,((((GCA_009667805.1_Anura_80:0.0000024478,GCA_018994145.1_Anura_48:0.0149671234)/1:0.9127041556,((GCA_009667805.1_Anura_81:0.3486554159,((GCA_009667805.1_Anura_82:0.0597679464,GCA_018994145.1_Anura_49:0.0284234423)/1:0.2404552912,(GCA_009667805.1_Anura_83:0.0160014619,GCA_018994145.1_Anura_50:0.0150320396)/1:0.1863702814)/0.776:0.0456951438)/0.872:0.0567810520,(GCA_009667805.1_Anura_84:0.0438486150,GCA_018994145.1_Anura_51:0.1164012662)/1:0.1839132027)/1:0.6251165274)/0.999:0.2136195110,(GCA_018994145.1_Anura_52:0.0572597374,GCA_018994145.1_Anura_53:0.0274791252)/1:0.9260207190)/0.992:0.1986082061,((GCA_027358695.2_Anura_30:0.0625896810,GCA_027358695.2_Anura_31:0.2046237013)/0.974:0.0674339747,GCA_027358695.2_Anura_32:0.0817144154)/1:0.7200156423)/0.617:0.0835366257)/0.867:0.0936250338,GCA_027358695.2_Anura_33:1.0973732776)/0.445:0.0536068595)/0.999:0.2139923179,GCA_027358695.2_Anura_34:1.3074214273)/0.929:0.1148054167)/0.531:0.0481725132)/0.977:0.1167989225,((((Xetr-T2R31_NM_001172000.1:0.0051614599,GCA_000004195.4_Anura_4:0.0079933564)/1:0.2474524791,(GCA_017654675.1_Anura_38:0.0958760699,GCA_024363595.1_Anura_33:0.1017981591)/1:0.1452341613)/1:0.3346640457,GCA_019447015.1_Anura_28:0.7937960380)/1:0.4911485131,GCA_027579735.1_Anura_55:1.0670767079)/0.997:0.2539262875)/1:0.5626934259)/1:0.2667175603,GCA_901765095.2_Gymnophiona_7:1.1786458478)/0.561:0.0698343054)/0.998:0.1123531235,((((Amme-T2R89:0.0000010060,GCA_002915635.3_Caudata_65:0.0000010060)/1:1.2927084691,((((((((((Rhma-T2R85:0.0665024672,(GCA_014858855.1_Anura_81:0.0243111588,GCA_905171765.1_Anura_66:0.0160951199)/1:0.0388914918)/1:0.1735192110,((GCA_019512145.1_Anura_98:0.2492173130,(GCA_029499605.1_Anura_80:0.2705966544,GCA_027789765.1_Anura_140:0.2661773359)/1:0.0947748359)/0.986:0.0543490248,(((GCA_019857665.1_Anura_118:0.1120867588,GCA_019857665.1_Anura_119:0.0553648924)/1:0.0934944402,(GCA_019857665.1_Anura_120:0.0452437762,GCA_019857665.1_Anura_121:0.0906235565)/1:0.0587344928)/0.825:0.0173581777,((GCA_019857665.1_Anura_122:0.1125033920,GCA_019857665.1_Puerto_Rican_coqui_Rican_coqui_WNTK01016859.1_8799-9806:0.0783572528)/1:0.0267022148,((GCA_019857665.1_Anura_124:0.0463795858,GCA_019857665.1_Anura_125:0.0275521229)/0.997:0.0203528584,GCA_019857665.1_Anura_126:0.0463922417)/1:0.0249577667)/0.671:0.0206469651)/1:0.2517306547)/0.984:0.0414157820)/1:0.3046626319,GCA_028390025.1_Anura_143:0.3307543528)/0.588:0.0620696350,(((GCA_028564925.1_Anura_204:0.0752506591,((GCA_029574335.1_Anura_184:0.0489230150,GCA_905171775.1_Anura_174:0.0408376095)/0.992:0.0281895368,GCA_029206835.1_Anura_146:0.0545480758)/1:0.0547768165)/1:0.1848203417,GCA_004786255.1_Anura_83:0.2494385158)/1:0.1160913951,GCA_027917425.1_Anura_24:0.6581317753)/1:0.1328060127)/1:0.2462907911,GCA_027579735.1_Anura_56:0.7212207228)/0.999:0.1183336661,((GCA_009667805.1_Anura_85:0.0188107587,GCA_018994145.1_Anura_54:0.0018543843)/1:0.6812515134,((GCA_027358695.2_Anura_35:0.1528588901,GCA_027358695.2_Anura_36:0.3203742180)/1:0.1268176738,GCA_027358695.2_Anura_37:0.2603609340)/1:0.4013732595)/0.984:0.1180988190)/0.983:0.0951421583,(GCA_009667805.1_Anura_86:0.0400552493,GCA_018994145.1_Anura_55:0.0244807743)/1:1.2518730689)/0.818:0.1147297133,(((((Xetr-T2R1_NM_001172004.1:0.0000010060,GCA_000004195.4_Anura_19:0.0000010060)/1:0.1509320518,GCA_024363595.1_Anura_34:0.2389057457)/1:0.4672481829,GCA_019447015.1_Anura_29:0.7292792510)/1:0.1615808732,GCA_019447015.1_Anura_30:0.7390424432)/0.827:0.0706137035,(((Xetr-T2R29_NM_001172005.1:0.0055237689,GCA_000004195.4_Anura_18:0.0108312349)/1:0.1810238115,(GCA_017654675.1_Anura_39:0.1056958462,GCA_024363595.1_Anura_35:0.1420052225)/1:0.0998110318)/1:0.3413538457,GCA_019447015.1_Anura_31:0.6062421126)/0.959:0.1288943547)/1:0.3773292287)/1:0.7152130399,((((Amme-T2R90:0.1483958288,GCA_002915635.3_Caudata_4:0.0000010060)/0.858:0.0044723959,GCA_002915635.3_Caudata_36:0.0000022194)/1:0.6751261872,(GCA_026652325.1_Caudata_46:0.3166383001,GCA_026652325.1_Caudata_47:0.3104927185)/1:0.4647728634)/1:0.3604995475,GCA_026652325.1_Caudata_48:0.8019635791)/1:0.3164192890)/0.942:0.1269287610,GCA_901765095.2_Gymnophiona_8:1.2952520323)/0.967:0.1533035672)/0.654:0.0498020609,(((((((((((Rhma-T2R71:0.0625121006,(GCA_014858855.1_Anura_82:0.0248329640,GCA_905171765.1_Anura_67:0.0332733422)/1:0.0292331034)/1:0.1974392650,GCA_019512145.1_Anura_99:0.3486695075)/0.754:0.0485909845,GCA_019857665.1_Anura_127:0.2511095960)/0.706:0.0309419801,(GCA_027789765.1_Anura_141:0.1882482674,GCA_029499605.1_Anura_81:0.2896037087)/0.817:0.0386975978)/1:0.7827227200,(((((GCA_009667805.1_Anura_87:0.4832095055,GCA_027358695.2_Anura_38:0.2732709425)/1:0.2491131433,((GCA_028564925.1_Anura_205:0.0635554627,((GCA_905171775.1_Anura_175:0.0538791529,GCA_029574335.1_Anura_185:0.1331267481)/0.999:0.0244162689,GCA_029206835.1_Anura_147:0.0352238279)/0.691:0.0274264481)/1:0.5409514914,(GCA_028390025.1_Anura_144:0.1815417140,(GCA_028390025.1_Anura_145:0.0422540331,GCA_028390025.1_Anura_146:0.0188969454)/1:0.1799650452)/1:0.3526107506)/1:0.3698539700)/0.996:0.1254558495,GCA_027579735.1_Anura_57:0.4266195689)/0.994:0.1101862922,(GCA_027579735.1_Anura_58:0.0441055636,GCA_027579735.1_Anura_59:0.0240976919)/1:0.8339409586)/0.447:0.0267648613,(GCA_027579735.1_Anura_60:0.4315883297,GCA_027579735.1_Anura_61:0.4434683010)/1:0.6488541224)/0.992:0.1044177409)/0.981:0.0852562151,(GCA_027579735.1_Anura_62:0.2805865645,GCA_027579735.1_Anura_63:0.2743300950)/1:0.6046025654)/0.744:0.0819986094,(((((Rhma-T2R73:0.4361583563,GCA_029499605.1_Anura_82:0.3856984547)/0.654:0.0639007057,(GCA_019857665.1_Anura_128:0.2472092062,GCA_019857665.1_Anura_129:0.2865646342)/1:0.2103314694)/1:0.3965746838,((((((Rhma-T2R78:0.4251275202,(GCA_014858855.1_Anura_83:0.0554357398,GCA_905171765.1_Anura_68:0.0290902403)/1:0.4581848382)/0.983:0.1012484692,(GCA_019512145.1_Anura_100:0.5691516675,(GCA_019512145.1_Anura_101:0.3565590763,(GCA_019512145.1_Anura_102:0.4773223095,GCA_019512145.1_Anura_103:0.5174082453)/0.979:0.0918900568)/1:0.1270433388)/0.998:0.0783102790)/0.683:0.0517477067,((GCA_029499605.1_Anura_83:0.2095149327,((GCA_029499605.1_Anura_84:0.0585648865,(GCA_029499605.1_Anura_85:0.1529990044,GCA_029499605.1_Anura_86:0.0970241432)/1:0.1077776533)/0.73:0.0286645904,GCA_029499605.1_Anura_87:0.0663842578)/1:0.1197631911)/1:0.1703454265,((GCA_027789765.1_Anura_142:0.1198565850,GCA_027789765.1_Anura_143:0.1064344582)/1:0.1746866126,(((GCA_027789765.1_Anura_144:0.1824307073,(((GCA_027789765.1_Anura_145:0.0880505460,GCA_027789765.1_Anura_146:0.0361022926)/1:0.0574207732,GCA_027789765.1_Anura_147:0.1273867058)/1:0.1393804997,GCA_027789765.1_Anura_148:0.2808487728)/0.63:0.0189876284)/1:0.1331327265,(GCA_027789765.1_Anura_149:0.1874311122,(GCA_027789765.1_Anura_150:0.1573942732,GCA_027789765.1_Anura_151:0.1057398463)/1:0.1364589427)/1:0.1144490888)/0.461:0.0065221880,GCA_027789765.1_Anura_152:0.3860756664)/0.999:0.0484952966)/0.998:0.0603990976)/1:0.0890922946)/1:0.4001513708,((((Rhma-T2R79:0.1380663991,(GCA_014858855.1_Anura_84:0.0393096418,GCA_905171765.1_Anura_69:0.0728676148)/1:0.0748972563)/1:0.2950842812,GCA_027789765.1_Anura_153:0.3768343384)/0.659:0.0455178947,GCA_019512145.1_Anura_104:0.4589126427)/1:0.2641563270,((Rhma-T2R80:0.4348250434,((((GCA_019857665.1_Anura_130:0.1446610108,(GCA_019857665.1_Anura_131:0.0976029329,GCA_019857665.1_Anura_132:0.1788702706)/1:0.0369176269)/1:0.0535453317,(GCA_019857665.1_Anura_133:0.1010097916,GCA_019857665.1_Puerto_Rican_coqui_Rican_coqui_WNTK01031978.1_2428-3351:0.0487203474)/1:0.0872108455)/1:0.1077927691,(GCA_019857665.1_Anura_135:0.2975495575,GCA_019857665.1_Anura_136:0.3455147964)/0.873:0.0472330597)/1:0.1153062136,(GCA_019857665.1_Anura_137:0.3950459609,GCA_019857665.1_Anura_138:0.3221796136)/0.959:0.0471076919)/1:0.1026104126)/0.801:0.0595870110,((GCA_027789765.1_Anura_154:0.3278467757,(GCA_027789765.1_Anura_155:0.2720265886,(GCA_027789765.1_Anura_156:0.4800075319,GCA_027789765.1_Anura_157:0.5464529392)/0.576:0.0338048968)/0.983:0.0473433035)/0.976:0.0626475302,GCA_027789765.1_Anura_158:0.5443433434)/1:0.1208399639)/1:0.2324295932)/0.535:0.0465780935)/0.764:0.0346165928,(((GCA_014858855.1_Anura_85:0.0367448322,GCA_905171765.1_Anura_70:0.0415125377)/1:0.2298304039,GCA_019857665.1_Anura_139:0.4275820001)/1:0.1472953260,GCA_027789765.1_Anura_159:0.4020883815)/1:0.3271053722)/0.916:0.0672557903,(((Rhma-T2R75:0.1694377225,(Rhma-T2R76:0.0480639428,Rhma-T2R77:0.0452946932)/1:0.1321605733)/1:0.2058853857,(((((((((GCA_029499605.1_Anura_88:0.1132977822,GCA_029499605.1_Anura_89:0.0576552243)/0.949:0.0396366419,GCA_029499605.1_Anura_90:0.0953130570)/1:0.1751356929,GCA_029499605.1_Anura_91:0.2058643120)/1:0.1366680106,(GCA_029499605.1_Anura_92:0.2244608313,GCA_029499605.1_Anura_93:0.4793896946)/1:0.0737479182)/0.972:0.0419323063,GCA_029499605.1_Anura_94:0.2766848277)/1:0.0486616406,((GCA_027789765.1_Anura_160:0.3402801738,((GCA_027789765.1_Anura_161:0.2937738279,GCA_027789765.1_Anura_162:0.3580917895)/0.998:0.0475723636,(((GCA_027789765.1_Anura_163:0.2560003897,(GCA_027789765.1_Anura_164:0.2579328389,(GCA_027789765.1_Anura_165:0.1026022001,GCA_027789765.1_Anura_166:0.0378096228)/1:0.2406057418)/1:0.0982317890)/1:0.1495925739,(GCA_027789765.1_Anura_167:0.0315542362,GCA_027789765.1_Anura_168:0.0257699723)/1:0.3399974823)/0.392:0.0112328582,GCA_027789765.1_Anura_169:0.3012681040)/1:0.0556022114)/1:0.0797775670)/0.896:0.0342767042,(((GCA_027789765.1_Anura_170:0.3365330162,GCA_027789765.1_Anura_171:0.2461826963)/0.665:0.0289228302,GCA_027789765.1_Anura_172:0.2659007815)/1:0.0746684046,(GCA_027789765.1_Anura_173:0.3760546234,(GCA_027789765.1_Anura_174:0.3925093606,(GCA_027789765.1_Anura_175:0.3999710479,GCA_027789765.1_Anura_176:0.4704981888)/0.979:0.0725811414)/0.401:0.0113176043)/0.994:0.0628532379)/0.979:0.0324660812)/1:0.0566633497)/0.352:0.0094839556,GCA_029499605.1_Anura_95:0.3905931093)/0.985:0.0324779867,((GCA_027789765.1_Anura_177:0.3753423144,GCA_027789765.1_Anura_178:0.4001904112)/0.864:0.0502209479,(((GCA_029499605.1_Anura_96:0.0964441600,GCA_029499605.1_Anura_97:0.0733947859)/1:0.0674648595,GCA_029499605.1_Anura_98:0.0929317676)/0.997:0.0305852800,(GCA_029499605.1_Anura_99:0.1258628721,GCA_029499605.1_Anura_100:0.1058575096)/1:0.0826165931)/1:0.2753645229)/1:0.0526848542)/0.964:0.0411895289,(GCA_019512145.1_Anura_105:0.5728776542,((GCA_019512145.1_Anura_106:0.0000027533,GCA_019512145.1_Anura_107:0.0046012681)/1:0.3454358448,(GCA_019512145.1_Anura_108:0.2688029028,GCA_019512145.1_Anura_109:0.2213968279)/1:0.0950131330)/1:0.2888667031)/1:0.1344612997)/0.99:0.0436844615)/0.506:0.0296787513,(((((((GCA_019857665.1_Anura_140:0.3524291035,(GCA_019857665.1_Anura_141:0.1005644852,GCA_019857665.1_Anura_142:0.0790317051)/1:0.1875345499)/0.743:0.0304582972,GCA_019857665.1_Anura_143:0.1578773396)/0.878:0.0262706456,(GCA_019857665.1_Anura_144:0.1907145694,(GCA_019857665.1_Anura_145:0.1396351727,GCA_019857665.1_Anura_146:0.1104115858)/1:0.0580306897)/0.998:0.0442334035)/1:0.1468993939,(GCA_019857665.1_Anura_147:0.3064098587,GCA_019857665.1_Anura_148:0.4052596009)/0.978:0.0647684983)/0.999:0.0747033377,(GCA_019857665.1_Anura_149:0.2159639892,GCA_019857665.1_Anura_150:0.1407495849)/1:0.1795288167)/0.567:0.0202119400,GCA_019857665.1_Anura_151:0.2778263069)/0.979:0.0447289865,GCA_019857665.1_Anura_152:0.3872009905)/1:0.0604716901)/1:0.6182648479)/1:0.1900090678)/1:0.1809881330,((((((((((GCA_028564925.1_Anura_206:0.0305371719,GCA_028564925.1_Anura_207:0.0818453860)/1:0.0491961550,GCA_029206835.1_Anura_148:0.0544814805)/0.574:0.0061145748,GCA_905171775.1_Anura_176:0.0403609383)/0.966:0.0109462888,GCA_905171775.1_Anura_177:0.0444296785)/0.994:0.0172356415,((GCA_029574335.1_Anura_186:0.0709742071,GCA_905171775.1_Anura_178:0.0531992591)/1:0.0282588945,GCA_029574335.1_Anura_187:0.0800770368)/0.695:0.0068318573)/1:0.0736582109,GCA_028564925.1_Anura_208:0.1374840386)/0.999:0.0381711673,(((GCA_028564925.1_Anura_209:0.0675722810,GCA_029206835.1_Anura_149:0.0465812873)/0.991:0.0196186351,GCA_029574335.1_Anura_188:0.0741644218)/1:0.2164672098,(GCA_028564925.1_Anura_210:0.1703533492,GCA_029206835.1_Anura_150:0.1301359696)/1:0.2331418872)/0.987:0.0439527814)/0.731:0.0286253418,(GCA_028564925.1_Anura_211:0.0888123675,GCA_029206835.1_Anura_151:0.0591316254)/1:0.0997800389)/1:0.6704029267,GCA_027917425.1_Anura_25:1.0420824004)/0.421:0.0351112625,((GCA_028564925.1_Anura_212:0.0859489253,(((GCA_029574335.1_Anura_189:0.0392054866,GCA_029574335.1_Anura_190:0.0505960651)/0.622:0.0115696047,GCA_905171775.1_Anura_179:0.0430240373)/1:0.0321345516,GCA_029206835.1_Anura_152:0.0306969170)/0.335:0.0021754868)/1:0.6014478970,(((GCA_028564925.1_Anura_213:0.0956722650,(GCA_029574335.1_Anura_191:0.0258726334,GCA_905171775.1_Anura_180:0.0445967895)/1:0.0269064403)/0.65:0.0188252117,GCA_029206835.1_Anura_153:0.0166137071)/1:0.4777279623,((GCA_905171775.1_Anura_181:0.0074630399,GCA_029206835.1_Anura_154:0.0742267028)/1:0.1731158103,GCA_004786255.1_Anura_84:0.4487440762)/1:0.5011466699)/1:0.2491004790)/0.972:0.0775689329)/1:0.1067147479)/1:0.3749713109,(GCA_027579735.1_Anura_64:0.4002404155,GCA_027579735.1_Anura_65:0.6056869356)/1:0.4445066883)/0.996:0.1317336469)/0.978:0.1224560191,((GCA_027579735.1_Anura_66:0.3703089966,GCA_027579735.1_Anura_67:0.6990956609)/0.96:0.1021756413,(((GCA_027579735.1_Anura_68:0.0207494855,GCA_027579735.1_Anura_69:0.0651128563)/0.773:0.0147715106,GCA_027579735.1_Anura_70:0.0051640768)/1:0.4418264094,GCA_027579735.1_Anura_71:0.2569803013)/1:0.1643629300)/1:0.6828021214)/0.79:0.0942537334,((((Xetr-T2R4_NM_001172003.1:0.0230882484,GCA_000004195.4_Anura_13:0.0052387939)/1:0.2886536990,(GCA_017654675.1_Anura_40:0.1436349527,(GCA_017654675.1_Anura_41:0.1144372376,GCA_024363595.1_Anura_36:0.1360873958)/1:0.0925266553)/0.987:0.1117412922)/1:0.9309466637,((Xetr-T2R5_NM_001172057.1:0.0000027516,GCA_000004195.4_Anura_14:0.0190483101)/1:0.2682905929,(GCA_017654675.1_Anura_42:0.0631194680,GCA_024363595.1_Anura_37:0.0505554568)/1:0.1311676800)/1:0.6357711891)/0.792:0.1138349383,(((Xetr-T2R48_NM_001172058.1:0.0266384151,GCA_000004195.4_Anura_12:0.1171279826)/1:0.2996425525,GCA_024363595.1_Anura_38:0.4323679512)/1:0.8435780973,((GCA_019447015.1_Anura_32:0.5199394456,((((GCA_019447015.1_Anura_33:0.0751993821,GCA_019447015.1_Anura_34:0.1113356653)/1:0.2203490013,GCA_019447015.1_Anura_35:0.2049303329)/1:0.1974494693,GCA_019447015.1_Anura_36:0.3610594941)/1:0.3132123752,GCA_019447015.1_Anura_37:0.7027117491)/0.62:0.0755948206)/1:0.6983248347,(GCA_000004195.4_Anura_11:0.3975395690,(GCA_017654675.1_Anura_43:0.1508522882,GCA_024363595.1_Anura_39:0.1439166517)/1:0.2656487591)/1:0.6677292069)/0.5:0.0966972905)/0.998:0.1746153947)/1:0.5076996637)/0.994:0.1243235331,((((((((((GCA_028564925.1_Anura_214:0.0000023285,(GCA_028564925.1_Anura_215:0.0122986637,GCA_028564925.1_Anura_216:0.1367747371)/0.996:0.0284567999)/1:0.0964242051,GCA_029206835.1_Anura_155:0.0766604912)/0.999:0.0529562619,((GCA_028564925.1_Anura_217:0.0682460143,GCA_028564925.1_Anura_218:0.0542345452)/1:0.0709749666,GCA_905171775.1_Anura_182:0.2034988296)/1:0.0827653877)/0.837:0.0588803102,GCA_905171775.1_Anura_183:0.2241579427)/0.996:0.0525681931,(GCA_028564925.1_Anura_219:0.0607985468,GCA_029574335.1_Anura_192:0.1099357671)/1:0.1759710811)/0.996:0.0432304515,((GCA_028564925.1_Anura_220:0.1299086411,((GCA_029574335.1_Anura_193:0.0220055664,GCA_905171775.1_Anura_184:0.0854703719)/1:0.0565747171,GCA_029206835.1_Anura_156:0.0905861831)/0.99:0.0219863081)/0.998:0.0304440684,GCA_029574335.1_Anura_194:0.0972037548)/1:0.0857317504)/0.998:0.0333730854,((GCA_028564925.1_Anura_221:0.1192192816,GCA_029206835.1_Anura_157:0.1161453104)/1:0.1356322022,GCA_029206835.1_Anura_158:0.2347976172)/0.978:0.0542057327)/0.774:0.0352643016,(GCA_028564925.1_Anura_222:0.0807590489,GCA_905171775.1_Anura_185:0.1242339424)/1:0.1691298634)/1:0.1616728992,GCA_004786255.1_Anura_85:0.4555332309)/0.882:0.0625204768,(GCA_029206835.1_Anura_159:0.5323202182,(GCA_004786255.1_Anura_86:0.6927595337,(GCA_029206835.1_Anura_160:0.4137901365,GCA_004786255.1_Anura_87:0.5427839411)/0.939:0.1243048189)/0.826:0.0705834621)/0.394:0.0393107881)/1:0.9986430247)/0.964:0.1166135035,((((((((((Rhma-T2R81:0.3461400453,(GCA_019857665.1_Anura_153:0.4040135285,GCA_019857665.1_Anura_154:0.5149725587)/1:0.1180437143)/0.535:0.0232165530,GCA_019512145.1_Anura_110:0.6953158751)/0.632:0.0185410195,GCA_029499605.1_Anura_101:0.3399913754)/1:0.0802818527,((GCA_027789765.1_Anura_179:0.2413782449,(GCA_027789765.1_Anura_180:0.1843013839,GCA_027789765.1_Anura_181:0.1371488581)/1:0.1575145760)/1:0.1153771744,GCA_027789765.1_Anura_182:0.4201882281)/1:0.1012939770)/0.537:0.0396503500,(GCA_027789765.1_Anura_183:0.0974610425,(GCA_027789765.1_Anura_184:0.0539305101,GCA_027789765.1_Anura_185:0.0847308094)/1:0.0403594339)/1:0.2736964003)/1:0.3802784133,((((Rhma-T2R82:0.2149660689,((Rhma-T2R83:0.0229299080,Rhma-T2R84:0.0168485296)/1:0.1173014630,GCA_905171765.1_Anura_71:0.1548186041)/1:0.0757405200)/1:0.1635681641,GCA_019512145.1_Anura_111:0.5039064075)/1:0.1057797815,((GCA_029499605.1_Anura_102:0.2410796719,GCA_027789765.1_Anura_186:0.3251476565)/0.999:0.1037082814,GCA_027789765.1_Anura_187:0.5247732439)/1:0.1057767494)/0.867:0.0656831138,(GCA_019857665.1_Anura_155:0.0451196688,GCA_019857665.1_Anura_156:0.1056655755)/1:0.3579670466)/1:0.2406969252)/1:0.3825477785,((((GCA_019857665.1_Anura_157:0.3808899797,((GCA_029499605.1_Anura_103:0.2328324366,GCA_029499605.1_Anura_104:0.4257659872)/1:0.1054294046,GCA_027789765.1_Anura_188:0.2740641452)/0.825:0.0310715068)/0.489:0.0396786448,((GCA_027789765.1_Anura_189:0.2641626972,(((GCA_027789765.1_Anura_190:0.0910189879,GCA_027789765.1_Anura_191:0.1310204710)/0.842:0.0221529099,GCA_027789765.1_Anura_192:0.0859273495)/0.815:0.0195495466,GCA_027789765.1_Anura_193:0.0560377182)/1:0.1162100492)/1:0.2506914759,(GCA_027789765.1_Anura_194:0.1162306787,GCA_027789765.1_Anura_195:0.1250576383)/1:0.2246564382)/1:0.2483670990)/1:0.4957078401,(((((((GCA_028564925.1_Anura_223:0.1229414876,GCA_029206835.1_Anura_161:0.0304187273)/0.998:0.0332458376,GCA_029574335.1_Anura_195:0.0941209201)/1:0.1810451844,((GCA_029574335.1_Anura_196:0.0686110088,GCA_905171775.1_Anura_186:0.0545608550)/1:0.2161832242,((GCA_029574335.1_Anura_197:0.0748032561,GCA_029206835.1_Anura_162:0.0518475178)/0.171:0.0054190999,GCA_905171775.1_Anura_187:0.0723603141)/1:0.1152375794)/1:0.0587267811)/0.455:0.0222823632,GCA_029206835.1_Anura_163:0.2974119130)/0.557:0.0252118239,(GCA_029574335.1_Anura_198:0.0989303240,GCA_029206835.1_Anura_164:0.0906599633)/1:0.1986518168)/0.959:0.0517078666,((GCA_028564925.1_Anura_224:0.1462657700,((GCA_029574335.1_Anura_199:0.0722688736,GCA_905171775.1_Anura_188:0.0736733486)/1:0.0513876319,GCA_029206835.1_Anura_165:0.0887030279)/1:0.1105044891)/1:0.0614200400,((GCA_029574335.1_Anura_200:0.0730500614,GCA_905171775.1_Anura_189:0.0385790214)/1:0.0556006110,GCA_029206835.1_Anura_166:0.0768699563)/1:0.2207778639)/1:0.0736401583)/1:0.1507332831,(GCA_004786255.1_Anura_88:0.2725921770,GCA_004786255.1_Anura_89:0.2600062586)/1:0.2153795867)/1:0.4336319985)/0.574:0.0817449317,(((GCA_028390025.1_Anura_147:0.2801998715,(GCA_028390025.1_Anura_148:0.2316972908,((GCA_028390025.1_Anura_149:0.1342162899,GCA_028390025.1_Anura_150:0.0786373292)/1:0.1287808695,GCA_028390025.1_Anura_151:0.2990205606)/1:0.0882830018)/0.906:0.0340783462)/0.97:0.0585150242,GCA_028390025.1_Anura_152:0.2722166482)/1:0.2597778783,((GCA_028390025.1_Anura_153:0.3202408760,GCA_028390025.1_Anura_154:0.4014420363)/0.0473:0.0576696338,(((GCA_028390025.1_Anura_155:0.0444759103,GCA_028390025.1_Anura_156:0.1247486288)/1:0.0939153649,GCA_028390025.1_Anura_157:0.1709839549)/0.998:0.0427235145,((GCA_028390025.1_Anura_158:0.1757085188,((GCA_028390025.1_Anura_159:0.0264459923,GCA_028390025.1_Anura_160:0.0587407951)/0.999:0.0361270367,GCA_028390025.1_Anura_161:0.0671720849)/1:0.1933028524)/0.932:0.0439747124,GCA_028390025.1_Anura_162:0.2630284526)/0.837:0.0244670481)/1:0.1980947804)/1:0.2064561535)/0.998:0.1320261162)/0.989:0.0988615841)/1:0.3783934038,(((GCA_009667805.1_Anura_88:0.0000020901,GCA_018994145.1_Anura_56:0.0175389945)/1:0.7770027079,((GCA_009667805.1_Anura_89:0.0024076245,GCA_018994145.1_Anura_57:0.0115063303)/1:0.1353154599,(GCA_009667805.1_Anura_90:0.1463313763,GCA_018994145.1_Anura_58:0.2663473848)/1:0.0970336268)/1:0.3283178133)/1:0.3090708415,(GCA_027358695.2_Anura_39:0.6995921749,GCA_027358695.2_Anura_40:0.7343092085)/0.996:0.1659872555)/1:0.2574616141)/0.999:0.1688569512,((GCA_027579735.1_Anura_72:0.5054971537,((((GCA_027579735.1_Anura_73:0.0590175231,(GCA_027579735.1_Anura_74:0.0503845368,GCA_027579735.1_Anura_75:0.1027432327)/0.947:0.0370342565)/1:0.4874411712,(((GCA_027579735.1_Anura_76:0.0385880439,GCA_027579735.1_Anura_77:0.0391302480)/0.737:0.0262009622,GCA_027579735.1_Anura_78:0.0679446329)/1:0.4071662476,GCA_027579735.1_Anura_79:0.3948415139)/0.722:0.0838826190)/0.5:0.0569993971,((GCA_027579735.1_Anura_80:0.0209542659,GCA_027579735.1_Anura_81:0.0223450319)/1:0.3359329922,GCA_027579735.1_Anura_82:0.3935529258)/0.995:0.0988044225)/0.536:0.0435800464,GCA_027579735.1_Anura_83:0.4600241142)/1:0.1597370585)/1:0.1953927624,(GCA_027579735.1_Anura_84:0.3659571058,GCA_027579735.1_Anura_85:0.3701594058)/1:0.4788788942)/1:0.4064543785)/1:0.2390561567,(((((Xetr-T2R6_NM_001172002.1:0.0046340973,GCA_000004195.4_Anura_10:0.0000028785)/1:0.0649714116,((Xetr-T2R7XM_002944358.1:0.0000010060,GCA_000004195.4_Anura_9:0.0000010060)/1:0.0280652876,Xetr-T2R47_NM_001171938.1:0.0000029477)/1:0.0853560989)/1:0.2748022002,(GCA_017654675.1_Anura_44:0.1726344441,GCA_024363595.1_Anura_40:0.2007671702)/1:0.2255465203)/1:0.4605924857,(GCA_019447015.1_Anura_38:0.6016323447,(GCA_019447015.1_Anura_39:0.2334616033,GCA_019447015.1_Anura_40:0.2679597333)/1:0.4912247984)/0.992:0.1227548065)/1:0.2006563549,((((Xetr-T2R26_NM_001171994.1.:0.0060415794,GCA_000004195.4_Anura_8:0.0035646210)/1:0.3431244922,(GCA_017654675.1_Anura_45:0.1029725678,GCA_024363595.1_Anura_41:0.1649199817)/0.958:0.0585772101)/0.583:0.0828742870,GCA_024363595.1_Kenyan_clawed_frog_clawed_frog_JAMBMQ010005432.1_1406-2461:0.2526268536)/1:0.5143463465,(GCA_019447015.1_Anura_41:0.7241877282,GCA_019447015.1_Anura_42:0.8606645791)/0.735:0.0914872013)/0.985:0.1320172122)/1:0.2640537277)/1:0.4570230554)/1:0.1650974629)/0.996:0.0856091054,((((((((((GCA_902459505.2_Gymnophiona_2:0.3661860963,(GCA_901765095.2_Gymnophiona_9:0.1589242983,GCA_901765095.2_Gymnophiona_10:0.1174309824)/1:0.1624552245)/0.999:0.0665223539,(GCA_901765095.2_Gymnophiona_11:0.0674572966,GCA_901765095.2_Gymnophiona_12:0.2079298519)/1:0.1257231067)/0.99:0.0464746905,GCA_901765095.2_Gymnophiona_13:0.2649534633)/1:0.0811744545,GCA_901765095.2_Gymnophiona_14:0.3231435005)/1:0.0749402559,((GCA_901765095.2_Gymnophiona_15:0.2975315556,GCA_901765095.2_Gymnophiona_16:0.3000443057)/1:0.1027998379,GCA_901765095.2_Gymnophiona_17:0.4998525425)/0.994:0.0592365516)/1:0.0823904597,GCA_901765095.2_Gymnophiona_18:0.4865801544)/0.96:0.0643076504,GCA_901001135.2_Gymnophiona_9:0.5135893719)/1:0.1682743461,(((GCA_902459505.2_Gymnophiona_3:0.2710551343,(GCA_901765095.2_Gymnophiona_19:0.1218419501,(GCA_901765095.2_Gymnophiona_20:0.0396320209,GCA_901765095.2_Gymnophiona_21:0.0766071743)/1:0.1841031411)/0.723:0.0448130403)/1:0.3229880621,GCA_901765095.2_Gymnophiona_22:0.4954156861)/0.529:0.0329020645,(((GCA_901001135.2_Gymnophiona_10:0.1429012896,GCA_901001135.2_Gymnophiona_11:0.1708044569)/0.674:0.0462678726,((GCA_901001135.2_Gymnophiona_12:0.1203943813,GCA_901001135.2_Gymnophiona_13:0.0957006820)/0.995:0.0440160921,GCA_901001135.2_Gymnophiona_14:0.0548323787)/1:0.1039585090)/1:0.1213479646,(GCA_901001135.2_Gymnophiona_15:0.1696052055,GCA_901765095.2_Gymnophiona_23:0.5417455242)/0.991:0.0814239995)/1:0.0970836293)/1:0.1388119496)/1:0.5322419611,(GCA_026652325.1_Caudata_49:0.8159673538,(GCA_002915635.3_Caudata_66:0.4400371517,GCA_002915635.3_Caudata_67:0.4411621976)/1:0.2137025501)/1:0.4096374661)/0.978:0.1507444614,((((((((GCA_000241765.5_Testudines_1:0.0071898976,(GCA_013100865.1_Testudines_1:0.0043977351,GCA_027887155.1_Testudines_1:0.0086960249)/0.353:0.0018190354)/1:0.0639673089,GCA_028017835.1_Testudines_1:0.0372657187)/0.999:0.0226214444,(((GCA_007399415.1_Testudines_1:0.0121083714,GCA_025201925.1_Testudines_1:0.0410343634)/1:0.0702362893,GCA_026122505.1_Testudines_1:0.1053240073)/0.985:0.0187260135,(GCA_016161935.1_Testudines_1:0.0121124877,GCA_020497125.1_Testudines_1:0.0080076602)/0.845:0.0071440179)/1:0.0735171939)/0.981:0.0198775359,GCA_009764565.4_Testudines_1:0.1282624553)/0.629:0.0192967492,GCA_019425775.1_Testudines_1:0.2278178401)/1:0.4103551343,(GCA_028583425.1_Squamata_2:0.3225808235,GCA_029931775.1_Squamata_3:0.3036749315)/1:0.6564264694)/0.551:0.0560583239,(((((GCA_004329235.1_Squamata_6:0.0130791265,GCA_027172205.1_Squamata_6:0.0349000627)/1:0.0278088218,GCA_009819535.1_Squamata_5:0.0535592694)/0.915:0.0250668624,GCA_011800845.1_Squamata_9:0.0497163592)/1:0.4223051955,(GCA_027244095.1_Squamata_3:0.3596758516,((GCA_028583425.1_Squamata_3:0.1508405124,GCA_028583425.1_Squamata_4:0.0791566719)/1:0.2088374213,GCA_029931775.1_Squamata_4:0.4049510932)/1:0.1855890616)/0.991:0.1156600821)/0.963:0.1124342629,((GCA_016801065.1_Squamata_7:0.0326257404,GCA_019175285.1_Squamata_8:0.0127008593)/1:0.1993712141,GCA_020142125.1_Squamata_5:0.2247997929)/1:0.5432907959)/1:0.5524635444)/1:0.2928030619,(((((((GCA_000146605.4_Aves_1:0.0517962084,GCA_023343835.1_Aves_1:0.2057103472)/0.921:0.0233595354,(GCA_001577835.2_Aves_1:0.1443836516,GCA_016699485.1_Aves_1:0.2122391735)/1:0.0534973932)/1:0.1164721781,GCA_002078875.2_Aves_1:0.2419434548)/1:0.4618488098,(((GCA_009769625.2_Aves_1:0.0044209305,GCA_013377495.2_Aves_1:0.0143205114)/1:0.0310168739,(GCA_025583725.1_Aves_1:0.0044299464,GCA_025388735.1_Aves_1:0.0178902214)/1:0.0714958954)/1:0.0781911673,(((((GCA_009819795.1_Aves_1:0.0071906968,GCA_029042245.1_Aves_1:0.0341671427)/1:0.0376203504,GCA_015476345.1_Aves_1:0.0179834540)/1:0.0275007998,GCA_018104995.1_Aves_1:0.0288300914)/1:0.0155005159,((((GCA_009819795.1_Aves_2:0.0069627788,GCA_029042245.1_Aves_2:0.0168285343)/1:0.0401236137,GCA_015476345.1_Aves_2:0.0654016024)/0.939:0.0227334250,(GCA_015476345.1_Aves_3:0.0056483651,GCA_015476345.1_Aves_4:0.0228474007)/1:0.0372402548)/1:0.0295546462,GCA_018104995.1_Aves_2:0.0278729011)/1:0.0953556878)/1:0.0479066696,(((GCA_011074415.1_Aves_1:0.0291342652,GCA_011076525.1_Aves_1:0.1246060630)/0.835:0.0125805449,GCA_011077185.1_Aves_1:0.0257101350)/0.958:0.0142087890,GCA_011075105.1_Aves_1:0.0487378801)/1:0.0273667842)/0.353:0.0033182345)/1:0.2370267472)/1:0.1737505601,((((((((((((((((((((((GCA_000247815.2_Aves_1:0.2131531540,GCA_029582105.1_Aves_1:0.0667659151)/0.959:0.0288914169,GCA_029582105.1_Aves_2:0.1151735218)/1:0.0666504771,((GCA_029582105.1_Aves_3:0.1328062836,GCA_029582105.1_Aves_4:0.0115895625)/1:0.0758107903,GCA_903797595.2_Aves_1:0.1761370197)/1:0.0876817255)/0.985:0.0220700130,(GCA_029582105.1_Aves_5:0.1147024291,((GCA_903797595.2_Aves_2:0.1462330311,GCA_903797595.2_Aves_3:0.2363384040)/0.946:0.0379302915,GCA_903797595.2_Aves_4:0.1235082422)/0.907:0.0420096056)/1:0.0416203245)/0.999:0.0350444221,((GCA_027559615.1_Aves_1:0.0171040214,GCA_023376015.1_Aves_1:0.0506283740)/1:0.0851591061,GCA_027559615.1_Aves_2:0.1758766026)/1:0.0520221960)/1:0.0676670558,((((((((GCA_003829775.2_Aves_1:0.1200901652,(GCA_028018845.1_Aves_1:0.0954814620,GCA_028769735.1_Aves_1:0.1383417402)/0.103:0.0000023804)/0.832:0.0129420656,((GCA_027579445.1_Aves_1:0.0057179692,GCA_027887145.1_Aves_1:0.0168363596)/1:0.0376869624,GCA_027887145.1_Aves_2:0.0263857425)/1:0.0434673158)/1:0.0600345466,(((GCA_019023105.1_Aves_1:0.0489155042,(GCA_019023105.1_Aves_2:0.0625424630,GCA_019023105.1_Aves_3:0.0357654635)/1:0.0337998414)/1:0.0497179213,GCA_015532645.2_Aves_1:0.1406064915)/0.971:0.0194161821,(GCA_022539315.2_Aves_1:0.0825205643,GCA_027477595.1_Aves_1:0.0711564106)/1:0.0756791620)/0.568:0.0078414665)/0.959:0.0182026792,(GCA_009764595.1_Aves_1:0.1648473856,GCA_028018845.1_Aves_2:0.1699417372)/0.986:0.0242691997)/0.747:0.0138496778,(GCA_009764595.1_Aves_2:0.1575576600,((((GCA_009764595.1_Aves_3:0.1790739985,(GCA_015832195.1_Aves_1:0.1311384289,(GCA_015832195.1_Aves_2:0.0126408707,((GCA_015832195.1_Aves_3:0.0000020847,GCA_015832195.1_Aves_4:0.0087578992)/0.803:0.0079685902,GCA_015832195.1_Aves_5:0.0140157958)/1:0.0154031915)/1:0.0583422487)/1:0.0681752903)/1:0.0253310496,(((((GCA_009764595.1_Aves_4:0.0087387277,GCA_009764595.1_Aves_5:0.0046924234)/1:0.0410568345,GCA_009764595.1_Aves_6:0.0047397924)/1:0.0547574750,((((GCA_027579445.1_Aves_2:0.0000028345,GCA_027887145.1_Aves_3:0.0090157941)/0.999:0.0133901968,GCA_028018845.1_Aves_3:0.0650579687)/1:0.0285577531,((GCA_027579445.1_Aves_3:0.0090993573,GCA_027887145.1_Aves_4:0.0138689331)/0.931:0.0126056123,(GCA_028018845.1_Aves_4:0.0451861712,GCA_028018845.1_Aves_5:0.0750623221)/1:0.0227094380)/1:0.0250006281)/0.999:0.0179765135,(GCA_028769735.1_Aves_2:0.0541232707,GCA_028769735.1_Aves_3:0.0380730574)/1:0.0336648729)/1:0.0480718995)/0.983:0.0105055139,(((GCA_012460135.3_Aves_1:0.0262001235,GCA_020745825.3_Aves_1:0.0094050553)/0.58:0.0043816272,GCA_020745825.3_Aves_2:0.0094141540)/1:0.0351194713,GCA_019023105.1_Aves_4:0.0737490772)/0.63:0.0105253848)/1:0.0698566735,((GCA_027477595.1_Aves_2:0.0000010060,(GCA_027477595.1_Aves_3:0.0000010060,GCA_027477595.1_Aves_4:0.0043904400)/1:0.0088027669)/1:0.1003626682,GCA_022539315.2_Aves_2:0.1142640664)/0.919:0.0264806011)/1:0.0235633988)/0.437:0.0061048477,(((((GCA_027579445.1_Aves_4:0.0088251993,GCA_027887145.1_Aves_5:0.0177328548)/1:0.0552854936,GCA_028018845.1_Aves_6:0.0481385438)/1:0.0351223675,GCA_028769735.1_Aves_4:0.0863302300)/1:0.0760789980,GCA_028769735.1_Aves_5:0.2147173598)/1:0.0402585349,GCA_009764595.1_Aves_7:0.1743971982)/0.995:0.0230558548)/0.819:0.0151420569,((((GCA_009764595.1_Aves_8:0.0535186831,GCA_009764595.1_Aves_9:0.0761772208)/1:0.0722183737,(((GCA_027579445.1_Aves_5:0.0041142447,GCA_027887145.1_Aves_6:0.0090828652)/1:0.0566170020,((GCA_027579445.1_Aves_6:0.0120822216,GCA_027887145.1_Aves_7:0.0054992277)/0.992:0.0225345797,GCA_028018845.1_Aves_7:0.0844485963)/1:0.0959974684)/0.995:0.0146030112,((GCA_028018845.1_Aves_8:0.0387081100,GCA_028018845.1_Aves_9:0.1248219240)/1:0.0272642886,GCA_028769735.1_Aves_6:0.0572257307)/0.955:0.0099336575)/1:0.0350730742)/0.665:0.0060322503,((GCA_012460135.3_Aves_2:0.0141655617,GCA_020745825.3_Aves_3:0.0171854189)/1:0.0417982562,(GCA_901933205.1_Aves_1:0.0597552439,GCA_019023105.1_Aves_5:0.1134790764)/1:0.0362734911)/0.996:0.0165951649)/1:0.0559323270,((GCA_022539315.2_Aves_3:0.0373822345,((GCA_027477595.1_Aves_5:0.0000010060,GCA_027477595.1_Aves_6:0.0000010060)/0.333:0.0000023612,GCA_027477595.1_Aves_7:0.0044638959)/1:0.1036424770)/1:0.0445525403,((GCA_027477595.1_Aves_8:0.0000010060,GCA_027477595.1_Aves_9:0.0132813957)/0.801:0.0085890024,GCA_027477595.1_Aves_10:0.0091201660)/1:0.0949934331)/0.999:0.0268081442)/1:0.0641620875)/1:0.0618323193)/1:0.0407284207)/0.763:0.0091387899,GCA_015832195.1_Aves_6:0.2391284922)/0.985:0.0286536760,((GCA_003957565.4_Aves_1:0.0562310129,GCA_005870125.1_Aves_1:0.0811081389)/1:0.0874517264,GCA_026979565.1_Aves_1:0.1626346106)/1:0.0586046257)/1:0.0331813207,(((((((GCA_009819655.1_Aves_1:0.0636291005,GCA_014839755.1_Aves_1:0.1506343646)/1:0.0460176532,(GCA_009819655.1_Aves_2:0.0582164048,GCA_014839755.1_Aves_2:0.0617063570)/0.998:0.0223842284)/0.999:0.0251334111,(GCA_009819655.1_Aves_3:0.0500945214,GCA_014839755.1_Aves_3:0.0732225536)/1:0.0763031524)/0.994:0.0254239543,((GCA_009819655.1_Aves_4:0.0726375788,(GCA_014839755.1_Aves_4:0.0701783949,GCA_014839755.1_Aves_5:0.0395482537)/1:0.0361021408)/1:0.0501470690,(GCA_009819655.1_Aves_5:0.1115513334,GCA_014839755.1_Aves_6:0.0563130815)/1:0.0747259978)/0.617:0.0172561669)/1:0.0815479983,(GCA_015227805.3_Aves_1:0.1468719797,((GCA_910950805.1_Aves_1:0.0677066375,(GCA_910950805.1_Aves_2:0.0707454216,GCA_910950805.1_Aves_3:0.0902709517)/0.99:0.0264863459)/0.999:0.0324113236,GCA_910950805.1_Aves_4:0.0777160574)/1:0.0713030692)/0.99:0.0252077953)/0.91:0.0232517476,(((GCA_021018805.1_Aves_1:0.1760849943,GCA_021018805.1_Aves_2:0.0884009491)/1:0.0507298942,GCA_021018805.1_Aves_3:0.0790106993)/1:0.0445214550,GCA_021018805.1_Aves_4:0.0850929220)/1:0.0924862134)/0.999:0.0148133820,GCA_018697195.1_Aves_1:0.1722718174)/0.583:0.0101235976)/0.893:0.0125786346)/1:0.0502603672,((GCA_000738735.6_Aves_1:0.0000010060,GCA_009650955.1_Aves_1:0.0088820052)/1:0.0173290125,GCA_020740725.1_Aves_1:0.0276398679)/1:0.1065305120)/1:0.0619190886,(GCA_008360975.2_Aves_1:0.2269888759,GCA_008360975.2_Aves_2:0.1874674477)/1:0.1221061031)/1:0.0691826895,(GCA_009829145.1_Aves_1:0.2023249157,GCA_013398505.2_Aves_1:0.2716752785)/1:0.1045701939)/1:0.0538747857,(((((GCA_000247815.2_Aves_2:0.0760434837,(GCA_029582105.1_Aves_6:0.0376384124,GCA_903797595.2_Aves_5:0.0733373527)/0.587:0.0169387484)/1:0.0986074037,(((((GCA_015883425.2_Aves_1:0.0600305846,GCA_027559615.1_Aves_3:0.0484705524)/1:0.0793228646,(((GCA_000738735.6_Aves_2:0.0000020515,GCA_009650955.1_Aves_2:0.0131966917)/0.998:0.0044077687,GCA_020740725.1_Aves_2:0.0131933049)/1:0.0197791630,GCA_013407035.1_Aves_1:0.0337744992)/1:0.1010836829)/0.803:0.0144260146,((GCA_003957565.4_Aves_2:0.1433252389,GCA_026979565.1_Aves_2:0.0927723061)/0.978:0.0244718393,((GCA_009764595.1_Aves_10:0.0662081818,(GCA_901933205.1_Aves_2:0.0511022189,((((GCA_027579445.1_Aves_7:0.0000010060,GCA_027887145.1_Aves_8:0.0000010060)/1:0.0332695521,GCA_028018845.1_Aves_10:0.0352320715)/1:0.0209382471,GCA_028769735.1_Aves_7:0.0477627387)/0.999:0.0176432499,((GCA_012460135.3_Aves_3:0.0486853164,GCA_020745825.3_Aves_4:0.0209165441)/1:0.0493708078,(GCA_019023105.1_Aves_6:0.0738490648,(GCA_015532645.2_Aves_2:0.0849867822,(GCA_022539315.2_Aves_4:0.0459888027,(GCA_027477595.1_Aves_11:0.0192962175,GCA_027477595.1_Aves_12:0.0443783919)/0.901:0.0086303715)/1:0.0203899042)/1:0.0644604963)/0.527:0.0069446134)/1:0.0163636546)/0.995:0.0140623337)/0.999:0.0214312937)/1:0.0344840047,GCA_015832195.1_Aves_7:0.0650353468)/1:0.0244481036)/1:0.0716450902)/0.994:0.0113514827,(((GCA_009819655.1_Aves_6:0.0488056902,GCA_014839755.1_Aves_7:0.0274003113)/1:0.0843942305,(GCA_910950805.1_Aves_5:0.0741020572,GCA_015227805.3_Aves_2:0.0955280462)/0.801:0.0165151419)/1:0.0264398465,(GCA_021018805.1_Aves_5:0.0498205454,GCA_021018805.1_Aves_6:0.0948633800)/1:0.0645056731)/1:0.0278499061)/0.941:0.0103142141,GCA_011421415.1_Aves_1:0.0957828872)/0.999:0.0205825858)/0.975:0.0229335986,GCA_008360975.2_Aves_3:0.1636421984)/0.72:0.0347326301,GCA_009741485.1_Aves_1:0.1767794090)/1:0.0910381403,(GCA_009829145.1_Aves_2:0.1436020852,GCA_013398505.2_Aves_2:0.1944914625)/1:0.0600536298)/0.999:0.0519304496)/0.986:0.0287136635,(((((((((((GCA_000247815.2_Aves_3:0.0963698030,GCA_029582105.1_Aves_7:0.1023723399)/0.751:0.0102081106,GCA_903797595.2_Aves_6:0.0830342813)/1:0.1897170493,(GCA_027559615.1_Aves_4:0.0076500049,GCA_023376015.1_Aves_2:0.1234596671)/1:0.1341380385)/1:0.0535414068,(((((GCA_003957565.4_Aves_3:0.0827916400,GCA_005870125.1_Aves_2:0.0624452024)/1:0.0500983455,GCA_026979565.1_Aves_3:0.0730689859)/1:0.0898895228,(GCA_015832195.1_Aves_8:0.1121733726,GCA_015832195.1_Aves_9:0.0442488394)/1:0.1035656814)/0.854:0.0157310018,((GCA_009764595.1_Aves_11:0.1234916850,((GCA_012460135.3_Aves_4:0.0453317898,GCA_020745825.3_Aves_5:0.0690432725)/1:0.0988626058,(((((GCA_027579445.1_Aves_8:0.0000010060,GCA_027887145.1_Aves_9:0.0135865736)/1:0.0671555204,GCA_028018845.1_Aves_11:0.0417513626)/1:0.0369448876,GCA_028018845.1_Aves_12:0.0748012321)/1:0.0380137158,GCA_028769735.1_Aves_8:0.0719546407)/0.911:0.0445701250,GCA_028769735.1_Aves_9:0.2028139294)/1:0.0464715102)/0.863:0.0291673748)/1:0.0645702000,(GCA_022539315.2_Aves_5:0.0673435092,((GCA_027477595.1_Aves_13:0.0000010060,GCA_027477595.1_Aves_14:0.0044847553)/0.997:0.0090015112,GCA_027477595.1_Aves_15:0.0044597940)/1:0.1136987053)/1:0.0745982531)/0.623:0.0119096161)/1:0.0498850620,((GCA_015227805.3_Aves_3:0.0347232305,GCA_015227805.3_Aves_4:0.0921943997)/1:0.1589841120,(GCA_910950805.1_Aves_6:0.1702847034,(GCA_009819655.1_Aves_7:0.0822858402,GCA_014839755.1_Aves_8:0.0966734763)/1:0.1828823532)/0.678:0.0279865871)/1:0.0780650195)/0.218:0.0236457147)/0.999:0.0570958878,GCA_008360975.2_Aves_4:0.2681073665)/0.596:0.0220280964,GCA_009741485.1_Aves_2:0.2833488226)/1:0.1360153068,(((GCA_013398505.2_Aves_3:0.0961270124,GCA_013398505.2_Aves_4:0.1577151686)/1:0.0798274838,GCA_013398505.2_Aves_5:0.2054916419)/1:0.0603980292,GCA_013398505.2_Aves_6:0.3364170988)/1:0.0720914798)/0.812:0.0186492140,((((GCA_009829145.1_Aves_3:0.0832049373,GCA_009829145.1_Aves_4:0.0915789312)/1:0.0265995007,(GCA_009829145.1_Aves_5:0.0517957624,GCA_009829145.1_Aves_6:0.0559634825)/1:0.0798445879)/1:0.0288533613,GCA_009829145.1_Aves_7:0.0665363351)/1:0.1213043939,(GCA_009829145.1_Aves_8:0.1576157816,GCA_009829145.1_Aves_9:0.1544094155)/1:0.0810105920)/1:0.0562449199)/0.992:0.0362916526,((GCA_013398505.2_Aves_7:0.2068817330,GCA_013398505.2_Aves_8:0.2714295806)/1:0.0785837138,GCA_016904835.1_Aves_1:0.3065429581)/0.483:0.0103313677)/0.928:0.0414270764,GCA_009829145.1_Aves_10:0.3263459558)/0.685:0.0354716490,(((((GCA_000738735.6_Aves_3:0.0190723311,(GCA_009650955.1_Aves_3:0.0188950835,GCA_020740725.1_Aves_3:0.0141301860)/0.333:0.0000023996)/1:0.1596049108,((GCA_009741485.1_Aves_3:0.0357655174,GCA_009741485.1_Aves_4:0.1272549255)/1:0.1811500942,GCA_008360975.2_Aves_5:0.2514891915)/0.634:0.0200028169)/1:0.0650071616,(GCA_008360975.2_Aves_6:0.2257522813,GCA_009741485.1_Aves_5:0.1418196988)/1:0.0615440213)/1:0.0944332780,(((((GCA_000738735.6_Aves_4:0.0133611624,GCA_009650955.1_Aves_4:0.0137667682)/0.919:0.0056265885,GCA_020740725.1_Aves_4:0.0081802786)/1:0.0867021332,GCA_009650955.1_Aves_5:0.2272141057)/1:0.0891156865,(GCA_008360975.2_Aves_7:0.1181964991,GCA_009741485.1_Aves_6:0.2171508116)/1:0.0640935819)/1:0.0687631497,((((((GCA_001700915.1_Aves_1:0.0779270080,(GCA_027477595.1_Aves_16:0.0000020098,GCA_027477595.1_Aves_17:0.0044643795)/1:0.0916513121)/0.72:0.0091655536,(((GCA_012460135.3_Aves_5:0.0561649774,GCA_020745825.3_Aves_6:0.0267752818)/1:0.0626097115,(((GCA_027579445.1_Aves_9:0.0000010060,GCA_027887145.1_Aves_10:0.0044960832)/1:0.0150754918,GCA_028018845.1_Aves_13:0.0303194442)/1:0.0190745716,GCA_028769735.1_Aves_10:0.0575186943)/1:0.0562673259)/0.976:0.0135888638,(GCA_901933205.1_Aves_3:0.0410509158,GCA_009764595.1_Aves_12:0.1213261020)/0.966:0.0099884718)/1:0.0210243466)/1:0.0327347847,(GCA_015832195.1_Aves_10:0.0921789703,(GCA_026979565.1_Aves_4:0.0794416923,GCA_003957565.4_Aves_4:0.2255598317)/1:0.0713947469)/0.972:0.0152274313)/1:0.0153760616,((GCA_015227805.3_Aves_5:0.1130683080,(GCA_021018805.1_Aves_7:0.0079228094,GCA_021018805.1_Aves_8:0.0206036500)/1:0.1143459184)/0.925:0.0139833258,(GCA_910950805.1_Aves_7:0.0340930853,GCA_910950805.1_Aves_8:0.0324883932)/1:0.1655911863)/1:0.0251882664)/0.893:0.0092239720,((GCA_015883425.2_Aves_2:0.0697083418,(GCA_027559615.1_Aves_5:0.0176757843,GCA_023376015.1_Aves_3:0.0606576561)/1:0.0612001202)/1:0.0785630563,(GCA_009819655.1_Aves_8:0.0378382796,GCA_014839755.1_Aves_9:0.0423637012)/1:0.1565050589)/0.82:0.0177084068)/1:0.0365018193,(GCA_008360975.2_Aves_8:0.1673160013,GCA_009741485.1_Aves_7:0.1892628675)/1:0.0662091566)/1:0.0902721818)/1:0.0471049099)/0.999:0.0368393945,(GCA_013398505.2_Aves_9:0.2503173286,GCA_009829145.1_Aves_11:0.2953438425)/0.95:0.0334519823)/0.808:0.0355719839)/0.894:0.0285378806)/0.998:0.0538813908,((((GCA_000738735.6_Aves_5:0.0000020752,(GCA_020740725.1_Aves_5:0.0000010060,GCA_009650955.1_Aves_6:0.0089650373)/0.968:0.0044783230)/1:0.1251207755,(GCA_015883425.2_Aves_3:0.0398630493,(GCA_027559615.1_Aves_6:0.0088263873,GCA_023376015.1_Aves_4:0.0323504944)/1:0.0300634082)/1:0.0412609815)/0.991:0.0195985722,(((GCA_009819655.1_Aves_9:0.0519859910,GCA_014839755.1_Aves_10:0.0332369200)/1:0.0750778643,GCA_015227805.3_Aves_6:0.0863286226)/0.999:0.0236907306,GCA_910950805.1_Aves_9:0.0563658932)/0.999:0.0303885666)/1:0.1927613822,GCA_013398505.2_Aves_10:0.4483702177)/1:0.0935105986)/1:0.1807175865,GCA_009819775.1_Aves_1:0.0923758112)/0.519:0.0190138379,GCA_027574665.1_Aves_1:0.1661193217)/0.971:0.0224270113,(GCA_009769605.1_Aves_1:0.3871524386,(((GCA_020746105.1_Aves_1:0.1966313497,GCA_020746105.1_Aves_2:0.2111031677)/0.954:0.0363566824,GCA_020746105.1_Aves_3:0.2880113330)/0.988:0.0437838709,((((GCA_020746105.1_Aves_4:0.0722039250,(GCA_020746105.1_Aves_5:0.0257641878,GCA_020746105.1_Aves_6:0.0335111311)/1:0.0727278772)/1:0.0592741031,GCA_020746105.1_Aves_7:0.1610295847)/1:0.0693835948,GCA_020746105.1_Aves_8:0.1585652153)/1:0.0680411800,GCA_020746105.1_Aves_9:0.2427281041)/1:0.0673926929)/1:0.1771807887)/0.999:0.0549564296)/0.333:0.0000028127,(((GCA_017639485.1_Aves_1:0.0000027346,GCA_017639485.1_Aves_2:0.0226991218)/1:0.1519562275,(GCA_907165065.1_Aves_1:0.0301671181,(GCA_907165065.1_Aves_2:0.0270901240,GCA_907165065.1_Aves_3:0.0184911583)/0.714:0.0103082043)/1:0.3708336957)/0.618:0.0191247289,((GCA_028858725.1_Aves_1:0.0762372854,GCA_028858725.1_Aves_2:0.1539411252)/0.916:0.0432417790,GCA_028858725.1_Aves_3:0.0789104676)/1:0.3052106359)/0.9:0.0219998643)/1:0.0146266833,(GCA_017639555.1_Aves_1:0.0781752570,((GCA_901699155.2_Aves_1:0.0421117191,GCA_001887795.1_Aves_1:0.0535464242)/1:0.4186794518,((((GCA_009819595.1_Aves_1:0.1024512991,GCA_009819595.1_Aves_2:0.0969836245)/1:0.1174437354,GCA_009819595.1_Aves_3:0.1843923544)/0.873:0.0426241558,GCA_009819595.1_Aves_4:0.1261639386)/1:0.2474315287,((((GCA_014839835.1_Aves_1:0.0877714248,GCA_015227895.2_Aves_1:0.0868681926)/1:0.1378812429,(((GCA_014839835.1_Aves_2:0.0652393877,GCA_015227895.2_Aves_2:0.0363830050)/1:0.0716121934,GCA_027791375.2_Aves_1:0.1636132069)/0.757:0.0307291411,(GCA_015220805.1_Aves_1:0.0212125691,(GCA_015220805.1_Aves_2:0.0279566179,GCA_015220805.1_Aves_3:0.0378809717)/0.603:0.0120181802)/1:0.4484402304)/1:0.0514764725)/0.482:0.0130202570,GCA_015220805.1_Aves_4:0.2929910713)/1:0.1053644146,((GCA_015220805.1_Aves_5:0.4038533670,GCA_027791375.2_Aves_2:0.1137826293)/1:0.1098975848,(GCA_015227895.2_Aves_3:0.2367190684,GCA_015220805.1_Aves_6:0.3391539459)/0.989:0.0467031482)/1:0.0398851171)/1:0.1437975329)/1:0.1219867197)/0.94:0.0270533628)/0.333:0.0000026168)/0.734:0.0070080884,(GCA_028858705.1_Aves_1:0.1394865446,GCA_020800305.1_Aves_1:0.2545047515)/1:0.0698171289)/0.891:0.0153278154,((GCA_949628215.1_Aves_1:0.1219406735,GCA_020745775.1_Aves_1:0.1502406098)/0.86:0.0131336885,(GCA_028020825.1_Aves_1:0.2522789591,(GCA_013368605.1_Aves_1:0.0441130383,GCA_013368605.1_Aves_2:0.0712892900)/1:0.2700099032)/1:0.0828815139)/0.963:0.0173420729)/0.866:0.0147040724,((((((GCA_003957555.2_Aves_1:0.0181415691,GCA_023079485.1_Aves_1:0.0000024848)/1:0.3692101310,((((GCA_003957555.2_Aves_2:0.0174960589,GCA_023079485.1_Aves_2:0.0187276123)/1:0.2724956135,(GCA_003957555.2_Aves_3:0.0137929049,GCA_023079485.1_Aves_3:0.0224312298)/1:0.3324475130)/0.953:0.0701780246,(((GCA_003957555.2_Aves_4:0.0509346341,((((GCA_003957555.2_Aves_5:0.0496309102,GCA_003957555.2_Aves_6:0.0040048119)/1:0.0398307022,GCA_023079485.1_Aves_4:0.0137897565)/1:0.0134406235,GCA_023079485.1_Aves_5:0.0353905473)/1:0.0252107316,(GCA_023079485.1_Aves_6:0.0217468595,GCA_023079485.1_Aves_7:0.0456050834)/0.672:0.0153379399)/0.962:0.0109274232)/0.996:0.0154091182,GCA_023079485.1_Aves_8:0.0254036165)/1:0.0426925814,GCA_023079485.1_Aves_9:0.0187735580)/1:0.2322003173)/0.997:0.0589864508,(GCA_003957555.2_Aves_7:0.0222064854,GCA_023079485.1_Aves_10:0.0000026868)/1:0.2824988000)/0.766:0.0294023688)/1:0.0722079876,((((GCA_020745705.1_Aves_1:0.1550790491,GCA_020745705.1_Aves_2:0.2159633481)/1:0.1459375300,(GCA_020740795.1_Aves_1:0.2362049522,GCA_020740795.1_Aves_2:0.1919008328)/0.611:0.0526271042)/0.999:0.0381680526,((GCA_020740795.1_Aves_3:0.0452354871,GCA_020740795.1_Aves_4:0.0257461581)/0.828:0.0132205953,GCA_020740795.1_Aves_5:0.0000024949)/1:0.1933425165)/0.953:0.0353904768,(GCA_020740795.1_Aves_6:0.1867092838,(GCA_020740795.1_Aves_7:0.0629011066,((GCA_020740795.1_Aves_8:0.0173361284,GCA_020740795.1_Aves_9:0.0044700731)/1:0.0316694352,(GCA_020740795.1_Aves_10:0.0446094846,GCA_020740795.1_Aves_11:0.0214591358)/0.994:0.0415282188)/0.791:0.0331557978)/1:0.1398514792)/0.992:0.0489734632)/1:0.1519823345)/1:0.1342987659,(GCA_017976375.1_Aves_1:0.2964561262,((GCA_017976375.1_Aves_2:0.0988595374,GCA_017976375.1_Aves_3:0.0206337189)/1:0.0459475502,GCA_017976375.1_Aves_4:0.0225356539)/1:0.1825809276)/1:0.2409253204)/0.991:0.0456596813,(GCA_008658365.1_Aves_1:0.0866430911,((GCA_009819605.1_Aves_1:0.0975913119,GCA_009819605.1_Aves_2:0.0242337404)/1:0.0350868853,GCA_028500815.1_Aves_1:0.0865591873)/0.962:0.0226056293)/1:0.2023239384)/0.738:0.0125532441,GCA_009769465.1_Aves_1:0.2548438040)/0.972:0.0175529072)/0.371:0.0055378283,(GCA_004027225.2_Aves_1:0.1294961648,(GCA_012275295.1_Aves_1:0.1182667920,(GCA_017639245.1_Aves_1:0.0688855497,(GCA_017639355.1_Aves_1:0.0771989319,GCA_028858755.1_Aves_1:0.0338870569)/0.768:0.0128667946)/1:0.0403998847)/1:0.0577420382)/1:0.2996655830)/0.677:0.0146932395,(((GCA_026413225.1_Aves_1:0.0369288452,GCA_026413225.1_Aves_2:0.0693448609)/1:0.2134457384,((((GCA_015220075.1_Aves_1:0.0000000000,GCA_023634155.1_Aves_1:0.0000000000):0.0000000000,GCA_023638135.1_Aves_1:0.0000000000):0.0000010060,GCA_023634085.1_Aves_1:0.0000010060)/0.914:0.0134437741,(GCA_017639655.1_Aves_1:0.0000027011,GCA_017639655.1_Aves_2:0.2335603793)/1:0.0334319566)/1:0.3642622332)/0.755:0.0300360697,GCA_009769525.1_Aves_1:0.3100640507)/0.652:0.0091362443)/1:0.1126914266)/0.932:0.0734748562,(GCA_028389875.1_Aves_1:0.1608141315,GCA_016128335.2_Aves_1:0.2264101832)/1:0.2725956769)/1:0.5246079047,(((GCA_030020295.1_Crocodylia_2:0.0127652124,GCA_030020295.1_Crocodylia_3:0.0309609702)/1:0.6073050060,GCA_030020295.1_Crocodylia_4:0.8181173778)/1:0.3454477255,((GCA_027244095.1_Squamata_4:0.0715993165,((GCA_027244095.1_Squamata_5:0.0244505462,GCA_027244095.1_Squamata_6:0.0321552249)/1:0.0257366277,(GCA_027244095.1_Squamata_7:0.0190534126,GCA_027244095.1_Squamata_8:0.0362307597)/1:0.0533726301)/0.987:0.0294113404)/1:0.4818363446,(((((GCA_028583425.1_Squamata_5:0.1764498520,((GCA_028583425.1_Squamata_6:0.0215779516,GCA_028583425.1_Squamata_7:0.0418238252)/1:0.1159189055,GCA_028583425.1_Squamata_8:0.0718977673)/1:0.0635497493)/1:0.0477538921,(GCA_028583425.1_Squamata_9:0.1624704809,GCA_028583425.1_Squamata_10:0.1147716153)/1:0.1327654406)/1:0.0344960989,(((GCA_028583425.1_Squamata_11:0.1473027913,GCA_028583425.1_Squamata_12:0.1265378677)/1:0.0589661687,GCA_028583425.1_Squamata_13:0.1872754303)/0.893:0.0323655307,GCA_028583425.1_Squamata_14:0.1838661710)/1:0.0667246851)/1:0.0620313673,(GCA_028583425.1_Squamata_15:0.3108047599,(GCA_028583425.1_Squamata_16:0.1626987151,GCA_028583425.1_Squamata_17:0.2074772187)/0.732:0.0421951596)/0.996:0.0578468055)/0.999:0.1004305181,(GCA_029931775.1_Squamata_5:0.3626898919,(GCA_029931775.1_Squamata_6:0.1648486061,(((GCA_029931775.1_Squamata_7:0.0559938745,GCA_029931775.1_Squamata_8:0.0000010060)/0.999:0.0396593782,GCA_029931775.1_Squamata_9:0.0351989799)/1:0.1856221520,GCA_029931775.1_Squamata_10:0.1638286764)/0.978:0.0468737159)/1:0.1533814936)/1:0.1379327808)/1:0.3096852780)/1:1.0484809556)/0.993:0.1918345135)/0.868:0.0888854282)/1:0.4731680343)/0.929:0.0905733047)/0.996:0.0898788069)/0.8:0.0601224303,(((((((((((((((((((Hs-TAS2R16_NM_016945.2:0.0050594809,GCA_014905855.1_Mammalia_1:0.0000021670)/1:0.0101465629,GCA_029281585.1_Mammalia_1:0.0101579691)/0.333:0.0000022376,GCA_028858775.1_Mammalia_1:0.0000010060)/0.977:0.0043760493,GCA_029289425.1_Mammalia_1:0.0087736069)/0.903:0.0047513036,((GCA_028885655.1_Mammalia_1:0.0000010060,GCA_028885625.1_Mammalia_1:0.0000010060)/1:0.0263034696,((GCA_006542625.1_Mammalia_1:0.0306447984,GCA_021498465.1_Mammalia_1:0.0045331875)/0.842:0.0043742145,GCA_028878055.1_Mammalia_1:0.0132918744)/1:0.0349756424)/0.592:0.0042442852)/1:0.0305923979,((GCA_002776525.5_Mammalia_1:0.0000010060,(GCA_021498455.1_Mammalia_1:0.0256943830,GCA_007565055.1_Mammalia_1:0.0205092221)/0.333:0.0000010059)/0.934:0.0098711093,(((GCA_003255815.1_Mammalia_1:0.0153705753,(GCA_008728515.2_Mammalia_1:0.0000010060,GCA_028645565.1_Mammalia_1:0.0000010060)/0.986:0.0051009813)/0.333:0.0000025732,((GCA_003339765.3_Mammalia_1:0.0000027214,GCA_026956025.1_Mammalia_1:0.0051157965)/0.997:0.0051159682,GCA_012559485.3_Mammalia_1:0.0000021776)/0.999:0.0051305971)/0.996:0.0137646890,(GCA_028551445.1_Mammalia_1:0.0155016225,(GCA_028627265.1_Mammalia_1:0.0103135859,GCA_000409795.2_Mammalia_1:0.0102899903)/0.923:0.0051154576)/1:0.0345661254)/1:0.0150977992)/1:0.0776514384)/0.995:0.0288476923,(((GCA_011100555.2_Mammalia_1:0.0633213445,GCA_028533165.1_Mammalia_1:0.0191455573)/0.725:0.0052307467,GCA_021498475.1_Mammalia_1:0.0861774436)/1:0.0317194250,GCA_028551515.1_Mammalia_1:0.0557951809)/1:0.1225622107)/1:0.1778739869,GCA_027409185.1_Mammalia_1:0.3374733258)/1:0.0520816562,((GCA_000165445.3_Mammalia_1:0.0930088914,(GCA_020740605.1_Mammalia_1:0.0389374811,(GCA_028533085.1_Mammalia_1:0.0482182795,GCA_028534055.1_Mammalia_1:0.0388729951)/0.772:0.0049177488)/1:0.0657093401)/1:0.0967070774,(GCA_023898255.1_Mammalia_1:0.0000010060,GCA_027406575.1_Mammalia_1:0.0000010060)/1:0.3175029067)/1:0.1268566562)/0.95:0.0300146502,(((((GCA_016881025.1_Mammalia_1:0.1837161900,GCA_025594165.1_Mammalia_1:0.1136028704)/1:0.0403293219,GCA_028644305.1_Mammalia_1:0.1861635949)/0.994:0.0384509795,(GCA_902686455.2_Mammalia_1:0.0202446167,GCA_902686445.2_Mammalia_1:0.0399980935)/1:0.0969090986)/1:0.1645452308,((((GCA_028451465.1_Mammalia_1:0.0351109956,GCA_028534165.1_Mammalia_1:0.0192194066)/1:0.0978595701,GCA_015741225.1_Mammalia_1:0.2910906695)/1:0.1256191310,GCA_944319715.1_Mammalia_1:0.2800511869)/1:0.1649688796,((((((((((((GCA_000001635.9_Mammalia_1:0.0000010060,GCA_921997135.2_Mammalia_1:0.0048818847)/1:0.0097796717,GCA_900094665.2_Mammalia_1:0.0000010060)/1:0.0148160428,GCA_900095145.2_Mammalia_1:0.0295434102)/1:0.0377058136,GCA_947179515.1_Mammalia_1:0.0661948981)/0.986:0.0163728843,GCA_008632895.1_Mammalia_1:0.0286715410)/0.859:0.0082218842,GCA_011762505.1_Mammalia_1:0.0700802654)/0.986:0.0118462979,(GCA_011064425.1_Mammalia_1:0.0196045627,GCA_015227675.2_Mammalia_1:0.0197544676)/1:0.0442581030)/0.938:0.0173601110,GCA_028551405.1_Mammalia_1:0.0614238853)/1:0.1229956544,(GCA_028658305.1_Mammalia_1:0.1541390377,((GCA_029890205.1_Mammalia_1:0.0050139543,GCA_907164435.1_Mammalia_1:0.0000010060)/1:0.0366408164,GCA_903995435.1_Mammalia_1:0.0459488707)/1:0.1869247562)/1:0.0484024164)/0.999:0.0711854540,(((GCA_000317375.1_Mammalia_1:0.0412560612,GCA_903992535.2_Mammalia_1:0.0195981150)/1:0.0902116701,((((GCA_003704135.2_Mammalia_1:0.0116716497,GCA_003704035.3_Mammalia_1:0.0038877717)/1:0.0156362298,GCA_004664715.2_Mammalia_1:0.0050050322)/1:0.0149354821,GCA_949786415.1_Mammalia_1:0.0086782274)/0.643:0.0072565017,((GCA_903995425.1_Mammalia_1:0.0041930212,GCA_949786405.1_Mammalia_1:0.0100291820)/0.593:0.0041491917,GCA_949786385.1_Mammalia_1:0.0000024625)/1:0.0409907189)/1:0.1162240126)/0.958:0.0130490546,(GCA_003668045.2_Mammalia_1:0.0475009862,GCA_023856395.1_Mammalia_1:0.0737295546)/1:0.0499440456)/0.997:0.0567621902)/1:0.2492618562,GCA_020740685.1_Mammalia_1:0.3486261650)/1:0.1320458792,GCA_023159225.1_Mammalia_1:0.6054568651)/0.955:0.0393900661)/0.706:0.0179995167)/1:0.0890474927,((GCA_009806435.2_Mammalia_1:0.0251137467,(GCA_009760805.1_Mammalia_1:0.0494706517,(GCA_015711505.1_Mammalia_1:0.0000028138,GCA_949820135.1_Mammalia_1:0.0401312466)/1:0.0893465476)/1:0.0394980736)/1:0.1734090786,GCA_014633375.1_Mammalia_1:0.2126834831)/1:0.2270005084)/0.996:0.0422818608)/1:0.0725155692,((((GCA_000003025.6_Mammalia_1:0.0228291321,(GCA_016906955.1_Mammalia_1:0.0391171687,GCA_028533215.1_Mammalia_1:0.0346568594)/0.515:0.0069803722)/1:0.1968793475,((((((((GCA_000247795.2_Mammalia_1:0.0043317319,GCA_002263795.3_Mammalia_1:0.0129893582)/0.894:0.0042488987,(GCA_005887515.3_Mammalia_1:0.0000010060,GCA_027580195.1_Mammalia_1:0.0000010060)/0.982:0.0043491967)/1:0.0247978128,GCA_019923935.1_Mammalia_1:0.0320963432)/0.999:0.0191183353,((((GCA_000978405.1_Mammalia_1:0.0042848646,GCA_001704415.2_Mammalia_1:0.0000010060)/0.945:0.0042827788,GCA_023091745.2_Mammalia_1:0.0215596883)/0.614:0.0043114590,(GCA_014523465.1_Mammalia_1:0.0000010060,GCA_016772045.1_Mammalia_1:0.0000028970)/1:0.0085793522)/0.333:0.0000025814,(GCA_028583565.1_Mammalia_1:0.0064434141,GCA_001039535.1_Mammalia_1:0.0000028544)/0.801:0.0064616142)/1:0.0779003178)/1:0.0173035342,(GCA_017591445.1_Mammalia_1:0.0217212289,GCA_024291935.2_Mammalia_1:0.0306091741)/1:0.0435542350)/0.742:0.0043474568,((((GCA_010411085.1_Mammalia_1:0.0000010060,GCA_019320065.1_Mammalia_1:0.0000010060)/0.333:0.0000028306,GCA_910594005.1_Mammalia_1:0.0042749914)/0.87:0.0086788528,(GCA_008782695.1_Mammalia_1:0.0043876811,GCA_020276665.1_Mammalia_1:0.0127283342)/1:0.0302154697)/0.333:0.0000024082,(((GCA_020976825.1_Mammalia_1:0.0000010060,GCA_023699985.2_Mammalia_1:0.0000010060)/1:0.0091996652,GCA_019903745.2_Mammalia_1:0.0251448412)/0.942:0.0072029127,GCA_020226075.1_Mammalia_1:0.0331007202)/1:0.0155957666)/0.997:0.0088027868)/1:0.2134239729,((GCA_009873245.3_Mammalia_1:0.0240920246,GCA_028564815.1_Mammalia_1:0.0151594190)/1:0.1099458789,GCA_023065765.1_Mammalia_1:0.2543960309)/0.642:0.0319623098)/1:0.0631282021,GCA_028534125.1_Mammalia_1:0.2622541799)/0.999:0.0455487881)/1:0.1161897461,(((((GCA_028533395.1_Mammalia_1:0.1495912475,GCA_028533765.1_Mammalia_1:0.0776307489)/0.989:0.0182356107,GCA_028627145.1_Mammalia_1:0.0945806885)/0.635:0.0102662398,GCA_030015415.1_Mammalia_1:0.1382137246)/1:0.1740700859,((GCA_004126475.3_Mammalia_1:0.0798156748,GCA_028533065.1_Mammalia_1:0.0949462352)/1:0.2031149091,((GCA_027563665.1_Mammalia_1:0.1255811099,(GCA_027574615.1_Mammalia_1:0.0642311407,GCA_951640355.1_Mammalia_1:0.0306446958)/0.896:0.0123644824)/0.785:0.0230853665,GCA_903992545.1_Mammalia_1:0.1008830262)/1:0.2532685492)/1:0.0627828439)/0.999:0.0365617440,GCA_004115265.3_Mammalia_1:0.2978302058)/0.999:0.0342074019)/1:0.0410321277,((GCA_016077325.2_Mammalia_1:0.0095553406,GCA_021613505.1_Mammalia_1:0.0000020900)/1:0.1066302905,(((GCA_020826845.1_Mammalia_1:0.0146126560,GCA_021442165.1_Mammalia_1:0.0240379665)/0.997:0.0153831996,GCA_028646465.1_Mammalia_1:0.0579677137)/1:0.0968475787,GCA_028533255.1_Mammalia_1:0.1619533150)/1:0.0353683229)/1:0.0840167821)/1:0.0492914975)/1:0.1026831769,(((GCA_024166365.1_Mammalia_1:0.0152011703,GCA_030014295.1_Mammalia_1:0.0102565334)/1:0.1254654127,(GCA_030035585.1_Mammalia_1:0.1543455662,((GCA_028571685.1_Mammalia_1:0.2446419060,GCA_028571685.1_Mammalia_2:0.3276103701)/0.926:0.0376559984,GCA_028571685.1_Mammalia_3:0.2778318214)/1:0.1239350135)/0.727:0.0196127590)/1:0.0624714972,(GCA_028571685.1_Mammalia_4:0.1532500991,(GCA_028571685.1_Mammalia_5:0.0978350001,GCA_028571685.1_Mammalia_6:0.1011628077)/1:0.1057134554)/1:0.2559332149)/1:0.1056340220)/1:0.5532834696,(((((((((GCA_000003025.6_Mammalia_2:0.0339460372,GCA_016906955.1_Mammalia_2:0.0600729037)/1:0.0844674497,GCA_028533215.1_Mammalia_2:0.0867842942)/1:0.4449432146,((((GCA_000803125.3_Mammalia_1:0.0000010060,GCA_009834535.1_Mammalia_1:0.0000010060)/0.532:0.0112863078,GCA_028534125.1_Mammalia_2:0.0592628200)/1:0.2633635998,((GCA_023065765.1_Mammalia_2:0.0133206225,GCA_030028045.1_Mammalia_1:0.0131950398)/1:0.2581276299,GCA_020976825.1_Mammalia_2:1.0268413961)/0.905:0.1006609936)/0.829:0.0655276080,(((GCA_000978405.1_Mammalia_2:0.0046591533,GCA_001704415.2_Mammalia_2:0.0000010060)/1:0.0273304741,(GCA_014523465.1_Mammalia_2:0.0163113040,(GCA_016772045.1_Mammalia_2:0.0053547086,GCA_001039535.1_Mammalia_2:0.0164215005)/0.925:0.0053111682)/1:0.0326862322)/1:0.1390159750,((GCA_013496395.1_Mammalia_1:0.0000010060,GCA_017591445.1_Mammalia_2:0.0000010060)/0.991:0.0046621008,GCA_017591445.1_Mammalia_3:0.0000020910)/1:0.0834553746)/1:0.1388271929)/0.769:0.0560542295)/1:0.1034151064,((((GCA_006229205.1_Mammalia_1:0.0061087981,GCA_028533875.1_Mammalia_1:0.0460670537)/1:0.0710114770,GCA_028646485.1_Mammalia_1:0.0473358148)/0.994:0.0223554588,GCA_019924945.1_Mammalia_1:0.1799456938)/1:0.0918047430,(((GCA_009762305.2_Mammalia_1:0.0094937398,GCA_028646355.1_Mammalia_1:0.0047552099)/1:0.1046086528,((GCA_023065955.2_Mammalia_1:0.0046516422,(GCA_028533245.1_Mammalia_1:0.0187726087,GCA_028551375.1_Mammalia_1:0.0236693862)/0.333:0.0000027156)/1:0.0864663443,((GCA_028533885.1_Mammalia_1:0.0711241225,GCA_028646535.1_Mammalia_1:0.0386518897)/0.838:0.0096709922,GCA_028534135.1_Mammalia_1:0.0488469641)/1:0.0515211318)/0.999:0.0188290173)/0.997:0.0334751070,((GCA_018345385.1_Mammalia_1:0.0000028439,GCA_024500485.1_Mammalia_1:0.0048410887)/0.693:0.0048295277,(GCA_905319855.2_Mammalia_1:0.0000010060,GCA_028533335.1_Mammalia_1:0.0096440113)/0.333:0.0000020690)/1:0.2506127029)/1:0.0726464032)/1:0.1383461614)/0.985:0.0287587283,(((((GCA_002863925.1_Mammalia_1:0.0282192318,(GCA_016077325.2_Mammalia_2:0.0045257649,GCA_021613505.1_Mammalia_2:0.0090936991)/0.848:0.0083903367)/1:0.0837581036,(GCA_002863925.1_Mammalia_2:0.0289531864,(GCA_016077325.2_Mammalia_3:0.0047916592,GCA_021613505.1_Mammalia_3:0.0047795985)/0.333:0.0000022387)/1:0.1509484498)/1:0.0480894189,(((((GCA_020826845.1_Mammalia_2:0.0415635952,GCA_021442165.1_Mammalia_2:0.0244841359)/1:0.0236589183,GCA_028646465.1_Mammalia_2:0.0676093671)/1:0.0562129080,GCA_028533255.1_Mammalia_2:0.1341837371)/0.517:0.0232175295,((GCA_020826845.1_Mammalia_3:0.0179006601,GCA_021442165.1_Mammalia_3:0.0198858792)/1:0.0337484754,GCA_028646465.1_Mammalia_3:0.0484879170)/1:0.0765812476)/1:0.0366518964,GCA_028533255.1_Mammalia_3:0.1435089036)/0.992:0.0221735206)/1:0.0502838825,((((GCA_020826845.1_Mammalia_4:0.0184400893,GCA_021442165.1_Mammalia_4:0.0045385372)/1:0.0224742402,GCA_028646465.1_Mammalia_4:0.0193045562)/1:0.1060566459,(GCA_028646465.1_Mammalia_5:0.0348524195,GCA_021442165.1_Mammalia_5:0.0411512410)/1:0.1400061740)/1:0.0745606665,GCA_028533255.1_Mammalia_4:0.1520032013)/0.999:0.0427784267)/0.975:0.0276221063,(((GCA_002863925.1_Mammalia_3:0.0081848175,GCA_021613505.1_Mammalia_4:0.0000010060)/0.333:0.0000020540,GCA_016077325.2_Mammalia_4:0.0122978683)/1:0.1869222928,(GCA_002863925.1_Mammalia_4:0.0131804663,(GCA_016077325.2_Mammalia_5:0.0000010060,(GCA_021613505.1_Mammalia_5:0.0043956315,GCA_021613505.1_Mammalia_6:0.0043964749)/0.333:0.0000010059)/0.333:0.0000027715)/1:0.3243013439)/1:0.0583908049)/0.999:0.0401939768)/0.999:0.0552118266,((GCA_024139225.1_Mammalia_1:0.2199861986,GCA_027595985.1_Mammalia_1:0.3178100522)/1:0.1352815098,GCA_950295315.1_Mammalia_1:0.5650193398)/1:0.0869700674)/1:0.1123845889,(((((((((((((((GCA_000001635.9_Mammalia_2:0.0153109350,GCA_921997135.2_Mammalia_2:0.0154935427)/1:0.0797454975,GCA_900094665.2_Mammalia_2:0.0716152275)/0.495:0.0124270385,GCA_900095145.2_Mammalia_2:0.0858680945)/1:0.0573446644,GCA_008632895.1_Mammalia_2:0.1083769037)/0.995:0.0418383189,GCA_011762505.1_Mammalia_2:0.1714931501)/0.935:0.0274425595,(GCA_947179515.1_Mammalia_2:0.1092380163,(GCA_028551405.1_Mammalia_2:0.0870892191,GCA_028551405.1_Mammalia_3:0.0967899122)/1:0.0851566737)/0.995:0.0339024600)/0.713:0.0269432473,(GCA_011064425.1_Mammalia_2:0.0093158240,GCA_015227675.2_Mammalia_2:0.0521862888)/1:0.0868377253)/1:0.1857661012,(((GCA_029890205.1_Mammalia_2:0.0039893758,GCA_907164435.1_Mammalia_2:0.0000010060)/0.902:0.0170522282,GCA_903995435.1_Mammalia_2:0.1179494366)/1:0.2289318319,GCA_028658305.1_Mammalia_2:0.2259326293)/0.999:0.0512993524)/1:0.0627440713,(((GCA_000317375.1_Mammalia_2:0.0930571687,GCA_903992535.2_Mammalia_2:0.0668130942)/1:0.1388174822,((((GCA_003704135.2_Mammalia_2:0.0248303173,GCA_003704035.3_Mammalia_2:0.0148514491)/0.986:0.0103879983,GCA_004664715.2_Mammalia_2:0.0051571503)/1:0.0682409312,GCA_949786415.1_Mammalia_2:0.0949518910)/0.844:0.0308600135,(GCA_903995425.1_Mammalia_2:0.0119533442,(GCA_949786385.1_Mammalia_2:0.0099570614,GCA_949786405.1_Mammalia_2:0.0149450872)/0.635:0.0079945718)/1:0.0942275277)/1:0.1114929302)/0.592:0.0186917596,(GCA_003668045.2_Mammalia_2:0.1122976702,GCA_023856395.1_Mammalia_2:0.1487276902)/1:0.1074046431)/0.714:0.0364889534)/1:0.2046901160,GCA_020740685.1_Mammalia_2:0.2831271511)/1:0.1188898772,((GCA_028451465.1_Mammalia_2:0.0117761330,GCA_028534165.1_Mammalia_2:0.0131891489)/1:0.0969572640,GCA_015741225.1_Mammalia_2:0.2952803635)/1:0.3220194735)/0.806:0.0332276244,(((((((((((GCA_000001635.9_Mammalia_3:0.0050747753,GCA_921997135.2_Mammalia_3:0.0356316891)/1:0.0152215162,GCA_900094665.2_Mammalia_3:0.0253944162)/0.923:0.0132423646,GCA_900095145.2_Mammalia_3:0.0171759646)/1:0.0430025801,GCA_008632895.1_Mammalia_3:0.1297083894)/0.968:0.0154854998,GCA_947179515.1_Mammalia_3:0.0710885630)/1:0.0332444293,GCA_011762505.1_Mammalia_3:0.0954586779)/0.881:0.0123217916,((GCA_011064425.1_Mammalia_3:0.0153015998,GCA_015227675.2_Mammalia_3:0.0047216449)/1:0.0600763655,GCA_028551405.1_Mammalia_4:0.1161813295)/0.836:0.0189795173)/1:0.0613770299,((GCA_029890205.1_Mammalia_3:0.0036624487,GCA_907164435.1_Mammalia_3:0.0000010060)/0.993:0.0133241259,GCA_903995435.1_Mammalia_3:0.0403296544)/1:0.1472822378)/0.989:0.0265581922,((((((GCA_003704135.2_Mammalia_3:0.0050146571,GCA_004664715.2_Mammalia_3:0.0050359620)/0.963:0.0050331274,GCA_003704035.3_Mammalia_3:0.0204544671)/0.992:0.0138370262,GCA_949786415.1_Mammalia_3:0.0018194644)/0.996:0.0144343703,(GCA_949786405.1_Mammalia_3:0.0583487926,GCA_949786385.1_Mammalia_3:0.0599729150)/1:0.0503011268)/1:0.0938555136,(GCA_003668045.2_Mammalia_3:0.0754208401,GCA_023856395.1_Mammalia_3:0.2352325339)/1:0.0689624667)/0.995:0.0439904275,GCA_903992535.2_Mammalia_3:0.2283610614)/1:0.0575697765)/1:0.1407042488,GCA_020740685.1_Mammalia_3:0.4496673588)/0.952:0.0778603246,GCA_023159225.1_Mammalia_2:0.6517222019)/1:0.1322805354)/0.983:0.0495845279,((GCA_016881025.1_Mammalia_2:0.1713328678,GCA_025594165.1_Mammalia_2:0.0982515614)/0.956:0.0420618715,(GCA_028644305.1_Mammalia_2:0.1855181255,(GCA_902686455.2_Mammalia_2:0.0280793437,GCA_902686445.2_Mammalia_2:0.0390658781)/1:0.1238994225)/0.949:0.0371734861)/1:0.2294089445)/1:0.1477844579,((((GCA_000165445.3_Mammalia_2:0.1483650772,(GCA_020740605.1_Mammalia_2:0.0528567095,(GCA_028533085.1_Mammalia_2:0.0323026786,GCA_028534055.1_Mammalia_2:0.0493766408)/0.971:0.0158835868)/1:0.0785421158)/1:0.1866498165,(GCA_023898255.1_Mammalia_2:0.0000010060,GCA_027406575.1_Mammalia_2:0.0000010060)/1:0.3540045991)/1:0.2151121501,(((((GCA_002776525.5_Mammalia_2:0.0281713869,GCA_021498455.1_Mammalia_2:0.0062606780)/0.991:0.0102259115,GCA_007565055.1_Mammalia_2:0.0408807793)/0.996:0.0198603164,(((((GCA_003255815.1_Mammalia_2:0.0000000000,GCA_028645565.1_Mammalia_2:0.0000000000):0.0000010060,(GCA_000409795.2_Mammalia_2:0.0049251958,(GCA_026956025.1_Mammalia_2:0.0029848399,GCA_003339765.3_Mammalia_2:0.1281788201)/0.945:0.0072601380)/0.333:0.0000022924)/0.333:0.0000027674,GCA_008728515.2_Mammalia_2:0.0000010060)/0.333:0.0000010059,(GCA_028551445.1_Mammalia_2:0.0048848875,GCA_028627265.1_Mammalia_2:0.0246214024)/0.95:0.0048882291)/0.977:0.0052542801,GCA_012559485.3_Mammalia_2:0.0147371733)/1:0.0200736148)/1:0.0717587773,((((GCA_006542625.1_Mammalia_2:0.0047317910,GCA_028878055.1_Mammalia_2:0.0141959024)/0.333:0.0000025923,GCA_021498465.1_Mammalia_2:0.0143075398)/1:0.0567471904,((GCA_029289425.1_Mammalia_2:0.0047464540,GCA_028858775.1_Mammalia_2:0.0047369221)/1:0.0187558083,GCA_029281585.1_Mammalia_2:0.0195471935)/1:0.0210640796)/0.555:0.0062456490,(GCA_028885655.1_Mammalia_2:0.0000010060,GCA_028885625.1_Mammalia_2:0.0000010060)/1:0.0471026064)/1:0.0363284754)/1:0.0887345709,(((GCA_011100555.2_Mammalia_2:0.0598424968,GCA_028533165.1_Mammalia_2:0.0399338532)/0.999:0.0147788398,GCA_021498475.1_Mammalia_2:0.0198751137)/1:0.0331594431,GCA_028551515.1_Mammalia_2:0.0573555931)/1:0.0691253779)/1:0.3578737841)/0.438:0.0185279415,(((GCA_009806435.2_Mammalia_2:0.0864628008,GCA_949820135.1_Mammalia_2:0.0929050051)/0.98:0.0195739208,GCA_009760805.1_Mammalia_2:0.0745002595)/1:0.1717568630,GCA_014633375.1_Mammalia_2:0.2764180363)/1:0.3268452188)/0.989:0.0519878526)/0.559:0.0328209085,GCA_027409185.1_Mammalia_2:0.5312606377)/0.992:0.0532958715)/0.993:0.0809520867,((((GCA_024166365.1_Mammalia_2:0.0300984990,GCA_030014295.1_Mammalia_2:0.0127152714)/1:0.2212284079,GCA_028571685.1_Mammalia_7:0.3877193033)/1:0.1174038810,(((((GCA_024166365.1_Mammalia_3:0.0152903424,GCA_030014295.1_Mammalia_3:0.0203796481)/1:0.1700634940,GCA_028571685.1_Mammalia_8:0.4220305603)/0.968:0.0419963288,(GCA_030035585.1_Mammalia_2:0.1946411321,(GCA_028571685.1_Mammalia_9:0.3590175517,GCA_028571685.1_Mammalia_10:0.3960278516)/1:0.1153425932)/0.976:0.0274076412)/0.997:0.0346472068,((GCA_024166365.1_Mammalia_4:0.0000021160,GCA_030014295.1_Mammalia_4:0.0093013744)/1:0.1713786765,(GCA_024166365.1_Mammalia_5:0.0262911432,GCA_030014295.1_Mammalia_5:0.0000020561)/1:0.1890119386)/1:0.0577014716)/0.373:0.0063899289,GCA_028571685.1_Mammalia_11:0.4213726088)/1:0.0583344089)/0.825:0.0263386524,((GCA_028571685.1_Mammalia_12:0.1493643138,GCA_028571685.1_Mammalia_13:0.2351979876)/1:0.2704111843,(GCA_028571685.1_Mammalia_14:0.2351836714,GCA_028571685.1_Mammalia_15:0.2118477814)/1:0.2585557428)/0.958:0.0842538287)/1:0.3141841158)/1:0.4310835880,(((((((((((GCA_011100635.1_Mammalia_1:0.0358016642,GCA_028646595.1_Mammalia_1:0.0762070260)/1:0.1142925244,((GCA_011100635.1_Mammalia_2:0.0599001710,GCA_028646595.1_Mammalia_2:0.1298640653)/1:0.0602263373,((GCA_011100635.1_Mammalia_3:0.0849921904,GCA_028646595.1_Mammalia_3:0.0872459045)/1:0.1053106593,((GCA_028627135.1_Mammalia_1:0.0486864538,GCA_028646515.1_Mammalia_1:0.0280505553)/1:0.0383679592,(GCA_028646575.1_Mammalia_1:0.0640827635,GCA_028646575.1_Mammalia_2:0.0577284261)/1:0.1242263537)/1:0.1589547881)/0.998:0.0429480837)/0.959:0.0274609382)/0.946:0.0188313978,((((GCA_028627135.1_Mammalia_2:0.0401200842,GCA_028646515.1_Mammalia_2:0.0341690108)/1:0.0713173194,(GCA_028627135.1_Mammalia_3:0.0617392192,GCA_028646515.1_Mammalia_3:0.0565279687)/1:0.1318694022)/0.0311:0.0303205436,(((GCA_028646575.1_Mammalia_3:0.1440701749,GCA_028646575.1_Mammalia_4:0.1105233558)/0.965:0.0230335769,GCA_028646575.1_Mammalia_5:0.1525735469)/0.434:0.0178371538,GCA_028646575.1_Mammalia_6:0.1645937170)/1:0.0667420980)/0.998:0.0608791101,((GCA_028627135.1_Mammalia_4:0.0296057529,GCA_028646515.1_Mammalia_4:0.0474124007)/1:0.0702950110,GCA_028646575.1_Mammalia_7:0.1121423339)/1:0.0607015080)/1:0.1212373437)/0.961:0.0221771929,((GCA_028533205.1_Mammalia_1:0.0191331127,(GCA_028372415.1_Mammalia_1:0.0095411646,(GCA_028583105.1_Mammalia_1:0.0095118653,GCA_028627215.1_Mammalia_1:0.0047741013)/0.999:0.0095512778)/0.901:0.0146805932)/1:0.2172975964,(GCA_028533205.1_Mammalia_2:0.0168038379,(GCA_028372415.1_Mammalia_2:0.0298932832,GCA_028627215.1_Mammalia_2:0.0546269918)/0.563:0.0087958552)/1:0.2841143185)/1:0.0785372043)/0.783:0.0113257633,((GCA_028626985.1_Mammalia_1:0.0849742935,GCA_028626985.1_Mammalia_2:0.0578424226)/1:0.0591425593,GCA_028626985.1_Mammalia_3:0.1884999200)/1:0.0892648706)/0.951:0.0075956676,(((((GCA_011100635.1_Mammalia_4:0.0742407161,GCA_028646595.1_Mammalia_4:0.1155234737)/0.998:0.0489223444,((GCA_028627135.1_Mammalia_5:0.0622334822,GCA_028646515.1_Mammalia_5:0.0483097266)/1:0.0961177075,GCA_028646575.1_Mammalia_8:0.1511092601)/1:0.1558328519)/1:0.0969530362,(GCA_011100635.1_Mammalia_5:0.0807510213,GCA_028646595.1_Mammalia_5:0.1410612315)/1:0.1507190095)/0.633:0.0272579169,(((GCA_028627135.1_Mammalia_6:0.0645544872,GCA_028646515.1_Mammalia_6:0.0610057887)/1:0.1034867931,GCA_028646575.1_Mammalia_9:0.1810061247)/1:0.1290065625,(((GCA_011100635.1_Mammalia_6:0.0491083945,GCA_028646595.1_Mammalia_6:0.0959841520)/1:0.1585081409,((GCA_028627135.1_Mammalia_7:0.0338622899,GCA_028646515.1_Mammalia_7:0.0148446689)/1:0.0672470768,GCA_028646575.1_Mammalia_10:0.1231344877)/1:0.1711861412)/0.484:0.0146818903,((((GCA_028533205.1_Mammalia_3:0.0196275800,GCA_028627215.1_Mammalia_3:0.0000010060)/0.668:0.0056894310,GCA_028372415.1_Mammalia_3:0.0341380724)/1:0.0475002536,GCA_028372415.1_Mammalia_4:0.0556557812)/1:0.0760834463,(((GCA_028533205.1_Mammalia_4:0.0713519221,GCA_028372415.1_Mammalia_5:0.0328288713)/0.998:0.0149111488,(GCA_028583105.1_Mammalia_2:0.0049202166,GCA_028627215.1_Mammalia_4:0.0145782807)/1:0.0276724662)/1:0.0831006395,GCA_028372415.1_Mammalia_6:0.1049674961)/0.999:0.0481861977)/1:0.1152612572)/1:0.0740837404)/0.719:0.0245324736)/0.511:0.0073903369,GCA_028626985.1_Mammalia_4:0.2787449860)/0.939:0.0175400640)/0.64:0.0250263802,((GCA_016432865.2_Mammalia_1:0.0845458521,(GCA_020854095.1_Mammalia_1:0.0147058193,GCA_902635505.1_Mammalia_1:0.0349638533)/1:0.0269358217)/1:0.1016535221,GCA_007646695.3_Mammalia_1:0.0483258141)/1:0.2124108180)/0.388:0.0062674307,(((GCA_011100635.1_Mammalia_7:0.0703731995,GCA_028646595.1_Mammalia_7:0.0902758231)/1:0.1297490863,((GCA_028533205.1_Mammalia_5:0.0335126591,GCA_028372415.1_Mammalia_7:0.0288190746)/0.999:0.0201540200,(GCA_028583105.1_Mammalia_3:0.0000024003,GCA_028627215.1_Mammalia_5:0.0094722229)/1:0.0329391737)/1:0.1902823179)/0.974:0.0236880233,((GCA_028627135.1_Mammalia_8:0.0521807132,GCA_028646515.1_Mammalia_8:0.1265490910)/0.998:0.0362552859,GCA_028646575.1_Mammalia_11:0.1272535438)/1:0.1222258842)/1:0.0589077413)/1:0.0243220508,(((GCA_011100635.1_Mammalia_8:0.0687940479,GCA_028646595.1_Mammalia_8:0.1164912480)/1:0.1942036735,(GCA_028627135.1_Mammalia_9:0.1078208330,GCA_028646575.1_Mammalia_12:0.1269592427)/1:0.2413540647)/0.422:0.0094568121,(GCA_028372415.1_Mammalia_8:0.0284027238,(GCA_028583105.1_Mammalia_4:0.0048289144,GCA_028627215.1_Mammalia_6:0.0048366106)/0.986:0.0207082527)/1:0.2708484063)/1:0.0478401137)/0.997:0.0401940820,(GCA_019393635.1_Mammalia_1:0.1377971729,(GCA_019393635.1_Mammalia_2:0.0984685383,GCA_019393635.1_Mammalia_3:0.0999633230)/1:0.1148793665)/1:0.0728033125)/1:0.1053604731,(GCA_016433145.1_Mammalia_1:0.0952909420,GCA_027887165.1_Mammalia_1:0.1140533660)/1:0.3149767541)/1:0.3808032476)/0.76:0.0917732385)/1:0.2556367742,((((GCA_004115215.4_Mammalia_1:0.1902760381,GCA_004115215.4_Mammalia_2:0.2450862649)/1:0.0947776440,GCA_015852505.1_Mammalia_1:0.2073125132)/1:0.1706247343,GCA_015852505.1_Mammalia_2:0.4861482955)/0.764:0.0682646099,((GCA_004115215.4_Mammalia_3:0.2334267543,GCA_004115215.4_Mammalia_4:0.2961404740)/0.683:0.0309988140,GCA_004115215.4_Mammalia_5:0.1989339922)/1:0.1263852562)/1:0.8776844303)/0.994:0.1485072213,(((((((((((((Hs-TAS2R41_NM_176883.2:0.0000010060,GCA_014905855.1_Mammalia_2:0.0000010060)/1:0.0147370657,(GCA_029289425.1_Mammalia_3:0.0097562876,GCA_028858775.1_Mammalia_3:0.0000021091)/1:0.0098096254)/0.996:0.0086184248,GCA_029281585.1_Mammalia_3:0.0265429954)/0.996:0.0172391306,(((GCA_011100555.2_Mammalia_3:0.0524302758,GCA_028533165.1_Mammalia_3:0.0319333202)/0.998:0.0156189471,GCA_021498475.1_Mammalia_3:0.0326140387)/1:0.0581050587,GCA_028551515.1_Mammalia_3:0.0587078903)/1:0.1763844844)/0.581:0.0121688782,(GCA_028885625.1_Mammalia_3:0.0500597832,(((GCA_002776525.5_Mammalia_3:0.0163991216,GCA_021498455.1_Mammalia_3:0.0178874535)/0.721:0.0097337948,GCA_007565055.1_Mammalia_3:0.0378709192)/0.834:0.0128983548,((((GCA_003255815.1_Mammalia_3:0.0096949633,GCA_028645565.1_Mammalia_3:0.0000021919)/0.999:0.0097155066,GCA_008728515.2_Mammalia_3:0.0000020255)/0.981:0.0048467037,((GCA_003339765.3_Mammalia_3:0.0096420466,GCA_026956025.1_Mammalia_3:0.0096635886)/0.333:0.0000010059,GCA_012559485.3_Mammalia_3:0.0000010060)/0.965:0.0048167320)/1:0.0252129323,(GCA_028551445.1_Mammalia_3:0.0096180200,(GCA_000409795.2_Mammalia_3:0.0048083504,GCA_028627265.1_Mammalia_3:0.0243309519)/0.999:0.0098103214)/0.394:0.0040340310)/1:0.0302105886)/1:0.1107677391)/1:0.0219561569)/0.388:0.0031803104,((GCA_006542625.1_Mammalia_3:0.0224859716,GCA_028878055.1_Mammalia_3:0.0245290256)/0.976:0.0124897740,GCA_021498465.1_Mammalia_3:0.0059470298)/1:0.0321358104)/1:0.2565856914,((GCA_023898255.1_Mammalia_3:0.0000010060,GCA_027406575.1_Mammalia_3:0.0049336905)/0.982:0.0226702420,GCA_027406575.1_Mammalia_4:0.1489831233)/1:0.2099902924)/0.921:0.0367020295,(GCA_000165445.3_Mammalia_3:0.2566253021,((GCA_020740605.1_Mammalia_3:0.0249228995,GCA_028534055.1_Mammalia_3:0.0000010060)/0.986:0.0117339561,GCA_028533085.1_Mammalia_3:0.0128566317)/1:0.0607152671)/1:0.1334089416)/0.649:0.0163675082,GCA_027409185.1_Mammalia_3:0.4028791256)/0.841:0.0346111206,((((((((((((GCA_000001635.9_Mammalia_4:0.0047652729,GCA_921997135.2_Mammalia_4:0.0096321175)/1:0.0342747824,GCA_900094665.2_Mammalia_4:0.0242324637)/1:0.0291972720,GCA_900095145.2_Mammalia_4:0.0121964988)/0.994:0.0070416552,GCA_008632895.1_Mammalia_4:0.0096106287)/0.333:0.0000026570,(GCA_947179515.1_Mammalia_4:0.0383804671,GCA_011762505.1_Mammalia_4:0.0789605921)/0.993:0.0104466068)/0.989:0.0103759200,(GCA_011064425.1_Mammalia_4:0.0094782021,GCA_015227675.2_Mammalia_4:0.0142059550)/1:0.0514634291)/0.654:0.0105637015,GCA_028551405.1_Mammalia_5:0.0854608034)/1:0.0332820017,(GCA_028658305.1_Mammalia_3:0.0671179492,((GCA_029890205.1_Mammalia_4:0.0000010060,GCA_907164435.1_Mammalia_4:0.0000010060)/1:0.0310444884,GCA_903995435.1_Mammalia_4:0.0188490388)/1:0.1080051246)/0.955:0.0129771261)/0.992:0.0194311805,(((GCA_000317375.1_Mammalia_3:0.0096654223,GCA_903992535.2_Mammalia_4:0.0146803665)/1:0.0572529222,(GCA_003668045.2_Mammalia_4:0.0691952443,GCA_023856395.1_Mammalia_4:0.0582507897)/0.992:0.0197257286)/0.976:0.0105192189,((((GCA_003704135.2_Mammalia_4:0.0000010060,GCA_003704035.3_Mammalia_4:0.0000010060)/0.333:0.0000021254,GCA_004664715.2_Mammalia_4:0.0048799930)/1:0.0097880095,GCA_949786415.1_Mammalia_4:0.0097467359)/0.863:0.0047857708,(GCA_903995425.1_Mammalia_3:0.0048591579,(GCA_949786405.1_Mammalia_4:0.0000010060,GCA_949786385.1_Mammalia_4:0.0000010060)/0.333:0.0000021991)/1:0.0196589097)/1:0.0271564729)/0.981:0.0141272672)/1:0.0861644705,GCA_023159225.1_Mammalia_3:0.3928104674)/0.927:0.0193082992,((((GCA_016881025.1_Mammalia_3:0.1182205874,GCA_025594165.1_Mammalia_3:0.0962177910)/0.865:0.0219533501,GCA_028644305.1_Mammalia_3:0.1461361944)/0.995:0.0293019046,(GCA_902686455.2_Mammalia_3:0.0051196182,GCA_902686445.2_Mammalia_3:0.0195553330)/1:0.0476212876)/1:0.2122652641,((GCA_028451465.1_Mammalia_3:0.0172465495,(GCA_028451465.1_Mammalia_4:0.0048094307,GCA_028534165.1_Mammalia_3:0.0048114569)/0.407:0.0034757960)/1:0.0737602285,GCA_015741225.1_Mammalia_3:0.2257025417)/1:0.2456563549)/0.698:0.0352351795)/1:0.1033471161,((GCA_009806435.2_Mammalia_3:0.0491487350,(GCA_015711505.1_Mammalia_2:0.0284678587,GCA_949820135.1_Mammalia_3:0.0165551128)/1:0.0411554046)/1:0.1294916927,GCA_014633375.1_Mammalia_3:0.2568257923)/1:0.3397925138)/1:0.0737064697)/0.997:0.0470028581,((((((GCA_000003025.6_Mammalia_3:0.0235328081,GCA_016906955.1_Mammalia_3:0.0384402820)/1:0.1303202081,((GCA_023065765.1_Mammalia_3:0.0076233676,GCA_030028045.1_Mammalia_2:0.0059631737)/1:0.1325296910,(((((GCA_000247795.2_Mammalia_2:0.0000022426,GCA_002263795.3_Mammalia_2:0.0000024796)/1:0.0810444856,(GCA_014182915.2_Mammalia_1:0.0000020737,GCA_027580195.1_Mammalia_2:0.0000029930)/0.333:0.0000020063)/0.823:0.0048591624,(GCA_019923935.1_Mammalia_2:0.0000010060,GCA_029407905.2_Mammalia_1:0.0000010060)/1:0.0139741564)/1:0.0382281151,(((GCA_000978405.1_Mammalia_3:0.0135595281,GCA_001704415.2_Mammalia_3:0.0044840429)/1:0.0090569725,(GCA_028583565.1_Mammalia_2:0.0000010060,(GCA_014523465.1_Mammalia_3:0.0045577935,GCA_016772045.1_Mammalia_3:0.0184377075)/1:0.0183015720)/1:0.0091522257)/1:0.0137017260,GCA_023091745.2_Mammalia_2:0.0000025298)/1:0.0597325811)/1:0.0300477146,(GCA_013496395.1_Mammalia_2:0.0000028912,GCA_017591445.1_Mammalia_4:0.0000025133)/1:0.0632595631)/1:0.1075643232)/1:0.0581497186)/1:0.0548722783,GCA_009834535.1_Mammalia_2:0.1666151425)/1:0.0616266350,((GCA_002863925.1_Mammalia_5:0.0053724862,(GCA_016077325.2_Mammalia_6:0.0000010060,GCA_021613505.1_Mammalia_7:0.0000010060)/0.634:0.0045778859)/1:0.1216686691,GCA_028533255.1_Mammalia_5:0.0283453813)/1:0.1631787420)/0.927:0.0210529409,((((GCA_028533395.1_Mammalia_2:0.0951729249,GCA_030015415.1_Mammalia_2:0.1196811602)/0.74:0.0067949334,(GCA_028533765.1_Mammalia_2:0.0479055670,GCA_028627145.1_Mammalia_2:0.0231163443)/0.966:0.0105962225)/1:0.1184139642,((GCA_027563665.1_Mammalia_2:0.0517229893,(((GCA_027574615.1_Mammalia_2:0.0146636869,GCA_951640355.1_Mammalia_2:0.0052442151)/0.996:0.0101810687,GCA_903992545.1_Mammalia_2:0.1845940165)/1:0.0157910241,(GCA_027574615.1_Mammalia_3:0.0296201165,GCA_951640355.1_Mammalia_3:0.0148277491)/1:0.1410485067)/0.999:0.0318169291)/1:0.1499597616,GCA_004126475.3_Mammalia_2:0.3307138818)/0.985:0.0277730541)/0.647:0.0083877854,GCA_004115265.3_Mammalia_2:0.2723564618)/1:0.0322124174)/0.953:0.0145864556,(((((((GCA_002007445.3_Mammalia_1:0.0197080348,GCA_028551375.1_Mammalia_2:0.0048853819)/0.333:0.0000021627,GCA_028533245.1_Mammalia_2:0.0000010060)/0.333:0.0000010059,GCA_023065955.2_Mammalia_2:0.0048828499)/1:0.0317052172,((GCA_028533885.1_Mammalia_2:0.0204394384,(GCA_028646535.1_Mammalia_2:0.0251304949,GCA_028534135.1_Mammalia_2:0.0199460451)/0.705:0.0048027652)/1:0.0245303848,((GCA_018345385.1_Mammalia_2:0.0000010060,GCA_001883655.1_Mammalia_1:0.0249781553)/0.904:0.0049700099,((GCA_024500485.1_Mammalia_2:0.0000000000,GCA_905319855.2_Mammalia_2:0.0000000000):0.0000010060,GCA_028533335.1_Mammalia_2:0.0000010060)/0.333:0.0000010059)/1:0.1460766035)/0.671:0.0089216133)/0.999:0.0328900048,(GCA_006229205.1_Mammalia_2:0.0312871520,GCA_028533875.1_Mammalia_2:0.0211411645)/1:0.1425367586)/1:0.0808576367,((GCA_015220235.1_Mammalia_1:0.2148161552,((GCA_024166365.1_Mammalia_6:0.0115049613,GCA_030014295.1_Mammalia_6:0.0091332855)/1:0.1160430243,GCA_028571685.1_Mammalia_16:0.2348986984)/1:0.3293112311)/0.999:0.0760198778,(GCA_024139225.1_Mammalia_2:0.1659609725,GCA_027595985.1_Mammalia_2:0.1659360316)/1:0.2423872969)/0.803:0.0385168917)/0.939:0.0136263131,GCA_950295315.1_Mammalia_2:0.3229470989)/0.743:0.0064261349)/0.938:0.0180683799)/1:0.2549698552,(((((((((GCA_011100635.1_Mammalia_9:0.3288225381,((((GCA_028533205.1_Mammalia_6:0.0141208248,GCA_028372415.1_Mammalia_9:0.0189003825)/0.728:0.0046636536,(GCA_028583105.1_Mammalia_5:0.0046734516,GCA_028627215.1_Mammalia_7:0.0000010060)/0.742:0.0046808189)/1:0.2223753091,(GCA_028627135.1_Mammalia_10:0.1019004984,GCA_028646575.1_Mammalia_13:0.1716423783)/1:0.1627089273)/0.391:0.0085796845,GCA_028626985.1_Mammalia_5:0.2459893594)/0.981:0.0294645088)/0.689:0.0119106791,(GCA_028533205.1_Mammalia_7:0.1018361700,(GCA_028372415.1_Mammalia_10:0.0000025060,(GCA_028583105.1_Mammalia_6:0.0143544522,GCA_028627215.1_Mammalia_8:0.0047230972)/1:0.0239340380)/1:0.0578818536)/1:0.1509335650)/0.928:0.0259907427,((((GCA_011100635.1_Mammalia_10:0.0703994222,GCA_011100635.1_Mammalia_11:0.0248393689)/1:0.0663118831,GCA_028646595.1_Mammalia_9:0.0457309298)/0.651:0.0331676234,GCA_028646595.1_Mammalia_10:0.0629276395)/1:0.1032275328,((GCA_028627135.1_Mammalia_11:0.0340660002,GCA_028646515.1_Mammalia_9:0.0393838202)/1:0.0842425085,GCA_028646575.1_Mammalia_14:0.1046024295)/1:0.1766332969)/1:0.0580625425)/0.996:0.0269915567,((GCA_028626985.1_Mammalia_6:0.1344950725,GCA_028626985.1_Mammalia_7:0.3037469799)/0.995:0.0435830826,GCA_028626985.1_Mammalia_8:0.1832549838)/0.998:0.0331627379)/0.998:0.0156987836,((GCA_011100635.1_Mammalia_12:0.0723913663,GCA_028646595.1_Mammalia_11:0.0898702820)/1:0.0732115793,GCA_028646575.1_Mammalia_15:0.1642247602)/1:0.0545471900)/0.941:0.0137756393,(GCA_011100635.1_Mammalia_13:0.2245326896,(((((GCA_028533205.1_Mammalia_8:0.0434069566,GCA_028372415.1_Mammalia_11:0.0453540985)/1:0.0621037395,(((GCA_028372415.1_Mammalia_12:0.0339196347,GCA_028583105.1_Mammalia_7:0.0047376999)/0.69:0.0048354527,GCA_028627215.1_Mammalia_9:0.0000021594)/1:0.0714752317,((GCA_028372415.1_Mammalia_13:0.0584601436,GCA_028627215.1_Mammalia_10:0.0000023610)/0.915:0.0093677847,GCA_028583105.1_Mammalia_8:0.0146808645)/1:0.0726432799)/0.727:0.0101591948)/1:0.0580707975,((GCA_028627135.1_Mammalia_12:0.0421612794,GCA_028646515.1_Mammalia_10:0.0258273257)/1:0.0665247184,GCA_028646575.1_Mammalia_16:0.1392874650)/1:0.1046280807)/0.426:0.0073813899,(GCA_011100635.1_Mammalia_14:0.0889595074,(GCA_028646595.1_Mammalia_12:0.0299320874,GCA_028646595.1_Mammalia_13:0.0461950628)/1:0.0921566178)/1:0.1252407064)/1:0.0406215765,(((GCA_011100635.1_Mammalia_15:0.0290715206,GCA_028646595.1_Mammalia_14:0.0242727355)/1:0.0999448385,GCA_028372415.1_Mammalia_14:0.2449348958)/0.927:0.0198557412,GCA_028627135.1_Mammalia_13:0.1595539259)/1:0.0597482029)/0.926:0.0155153401)/0.999:0.0325408736)/0.996:0.0302213634,(GCA_016432865.2_Mammalia_2:0.1013399306,(GCA_020854095.1_Mammalia_2:0.0334242570,GCA_902635505.1_Mammalia_2:0.0000023984)/1:0.0373483529)/1:0.1804484358)/0.666:0.0155502125,(GCA_019393635.1_Mammalia_4:0.1690158013,GCA_019393635.1_Mammalia_5:0.0941620810)/1:0.0586867962)/0.992:0.0678628834,(GCA_016433145.1_Mammalia_2:0.0751348203,GCA_027887165.1_Mammalia_2:0.0791816276)/1:0.1822184880)/1:0.2125866447)/1:0.3497766592,(((((((((((Hs-TAS2R60_NM_177437.1:0.0000010060,GCA_014905855.1_Mammalia_3:0.0000010060)/1:0.0149788864,(GCA_029289425.1_Mammalia_4:0.0091934259,GCA_028858775.1_Mammalia_4:0.0000023610)/1:0.0219630117)/0.987:0.0091858615,GCA_029281585.1_Mammalia_4:0.0243448591)/1:0.0460176032,((((((GCA_003255815.1_Mammalia_4:0.0092951765,(GCA_008728515.2_Mammalia_4:0.0000010060,GCA_028645565.1_Mammalia_4:0.0000010060)/0.929:0.0045773594)/1:0.0102463674,((GCA_003339765.3_Mammalia_4:0.0046231380,GCA_012559485.3_Mammalia_4:0.0138411032)/0.959:0.0046039834,GCA_026956025.1_Mammalia_4:0.0139373432)/1:0.0223795715)/0.616:0.0046445123,(GCA_028627265.1_Mammalia_4:0.0092194847,GCA_000409795.2_Mammalia_4:0.0000021406)/1:0.0175946425)/1:0.0153470295,GCA_021498455.1_Mammalia_4:0.0374197322)/1:0.0328632329,(GCA_028885655.1_Mammalia_3:0.0046450852,GCA_028885625.1_Mammalia_4:0.0046560802)/1:0.0566907301)/0.998:0.0097625580,(GCA_006542625.1_Mammalia_4:0.0186190483,(GCA_028878055.1_Mammalia_4:0.0092834849,GCA_021498465.1_Mammalia_4:0.0278901221)/0.333:0.0000028919)/1:0.0185577320)/0.74:0.0046867565)/1:0.0770882578,GCA_028551515.1_Mammalia_4:0.1248577467)/1:0.1328373023,((GCA_000165445.3_Mammalia_4:0.1946585195,((GCA_020740605.1_Mammalia_4:0.0430967110,GCA_028534055.1_Mammalia_4:0.0330902415)/0.993:0.0112922899,GCA_028533085.1_Mammalia_4:0.0251645058)/0.954:0.0192071078)/1:0.1201589376,(GCA_023898255.1_Mammalia_4:0.0043642404,GCA_027406575.1_Mammalia_5:0.0077784879)/1:0.1958780655)/0.997:0.0607154619)/0.997:0.0459579666,GCA_027409185.1_Mammalia_4:0.2228801073)/1:0.0559648711,(((GCA_009806435.2_Mammalia_4:0.0482729529,(GCA_009760805.1_Mammalia_3:0.0354925693,((GCA_015711505.1_Mammalia_3:0.0146045508,GCA_015711505.1_Mammalia_4:0.0031984354)/0.999:0.0140545449,GCA_949820135.1_Mammalia_4:0.0294428670)/1:0.0401213481)/0.712:0.0091512293)/1:0.1254050501,GCA_014633375.1_Mammalia_4:0.1991980292)/1:0.2284871532,(((((((((((GCA_000001635.9_Mammalia_5:0.0043937613,GCA_900094665.2_Mammalia_5:0.0043917242)/0.333:0.0000010059,GCA_921997135.2_Mammalia_5:0.0132156052)/1:0.0183518370,GCA_900095145.2_Mammalia_5:0.0305360479)/0.961:0.0088107226,GCA_008632895.1_Mammalia_5:0.0915348923)/0.985:0.0091629392,(GCA_947179515.1_Mammalia_5:0.0446004881,(GCA_011064425.1_Mammalia_5:0.0000024280,GCA_015227675.2_Mammalia_5:0.0046976904)/1:0.0586669566)/0.656:0.0041236345)/0.997:0.0110620170,GCA_011762505.1_Mammalia_5:0.0447621024)/0.765:0.0081106824,GCA_028551405.1_Mammalia_6:0.0539323706)/1:0.0603021205,((GCA_029890205.1_Mammalia_5:0.0000010060,GCA_907164435.1_Mammalia_5:0.0000010060)/0.998:0.0147007249,GCA_903995435.1_Mammalia_5:0.0246309579)/1:0.1044786101)/0.998:0.0354468035,((GCA_023856395.1_Mammalia_5:0.1170937318,GCA_003668045.2_Mammalia_5:0.1208371136)/1:0.0477175686,((GCA_000317375.1_Mammalia_4:0.0477513678,GCA_903992535.2_Mammalia_5:0.0298950789)/1:0.1096232801,((((GCA_003704135.2_Mammalia_5:0.0000010060,GCA_003704035.3_Mammalia_5:0.0000010060)/0.333:0.0000027810,GCA_004664715.2_Mammalia_5:0.0088914687)/1:0.0299171766,GCA_949786415.1_Mammalia_5:0.0149321063)/1:0.0190438674,GCA_903995425.1_Mammalia_4:0.0811118818)/1:0.0822729625)/0.993:0.0222844801)/0.997:0.0326310569)/1:0.2649092088,GCA_020740685.1_Mammalia_4:0.1624694276)/1:0.2024253309,(((GCA_028451465.1_Mammalia_5:0.0184422753,GCA_028534165.1_Mammalia_4:0.0380158359)/1:0.0801169437,GCA_015741225.1_Mammalia_4:0.2484449743)/1:0.0851791581,GCA_944319715.1_Mammalia_2:0.2451410853)/1:0.2563880122)/1:0.1216421525)/1:0.0700066674)/1:0.0761100570,((((GCA_000003025.6_Mammalia_4:0.0189696719,GCA_016906955.1_Mammalia_4:0.0153008963)/0.958:0.0228887249,GCA_028533215.1_Mammalia_3:0.0025086205)/1:0.2106368604,((((((GCA_000247795.2_Mammalia_3:0.0046437205,GCA_002263795.3_Mammalia_3:0.0232612268)/0.333:0.0000010059,(GCA_005887515.3_Mammalia_2:0.0000010060,GCA_027580195.1_Mammalia_3:0.0000010060)/1:0.0046270405)/0.333:0.0000029064,GCA_014182915.2_Mammalia_2:0.0092517868)/1:0.0303237716,(GCA_019923935.1_Mammalia_3:0.0045986885,GCA_029407905.2_Mammalia_2:0.0000010060)/1:0.0401041862)/1:0.0314558579,(((GCA_000978405.1_Mammalia_4:0.0045918030,GCA_001704415.2_Mammalia_4:0.0000010060)/1:0.0229834826,((GCA_014523465.1_Mammalia_4:0.0000010060,GCA_016772045.1_Mammalia_4:0.0000010060)/1:0.0184273610,GCA_001039535.1_Mammalia_3:0.0231601942)/0.333:0.0000024249)/1:0.0222885761,GCA_023091745.2_Mammalia_3:0.0192697129)/1:0.0283991422)/0.999:0.0283183870,((((GCA_010411085.1_Mammalia_2:0.0000010060,GCA_019320065.1_Mammalia_2:0.0000010060)/0.999:0.0045766441,GCA_910594005.1_Mammalia_2:0.0091535250)/0.333:0.0000024341,(((GCA_020976825.1_Mammalia_3:0.0091708836,GCA_023699985.2_Mammalia_2:0.0183847971)/0.999:0.0091489079,GCA_019903745.2_Mammalia_2:0.0091821675)/0.996:0.0091897383,GCA_020226075.1_Mammalia_2:0.0323899038)/0.945:0.0091156248)/1:0.0221774942,(GCA_008782695.1_Mammalia_2:0.0045256661,GCA_020276665.1_Mammalia_2:0.0045882874)/1:0.0194184534)/1:0.0425488137)/1:0.1851413581)/1:0.0725977384,GCA_950295315.1_Mammalia_3:0.4451757683)/0.664:0.0154634603)/0.576:0.0327629646,GCA_004115265.3_Mammalia_3:0.3171498238)/1:0.4345293041,((((((GCA_011100635.1_Mammalia_16:0.0523557019,GCA_028646595.1_Mammalia_15:0.0562507227)/1:0.1066322367,GCA_028583105.1_Mammalia_9:0.1605159002)/0.953:0.0407905440,(GCA_028627135.1_Mammalia_14:0.0301169714,GCA_028646515.1_Mammalia_11:0.0529937854)/1:0.1632943390)/1:0.0974053599,((GCA_016432865.2_Mammalia_3:0.0147940928,(GCA_020854095.1_Mammalia_3:0.0048907332,GCA_902635505.1_Mammalia_3:0.0000010060)/1:0.0297860892)/1:0.0652507483,GCA_007646695.3_Mammalia_2:0.0422356494)/1:0.1312798161)/0.775:0.0513967672,GCA_019393635.1_Mammalia_6:0.2591028490)/0.999:0.0848260220,(GCA_016433145.1_Mammalia_3:0.1081280385,GCA_027887165.1_Mammalia_3:0.0691051704)/1:0.1693991075)/1:0.4492057671)/1:0.4623281499)/1:0.2657220309)/1:0.5021756997,(((((((Hs-TAS2R4_NM_016944.1:0.0048028015,GCA_029281585.1_Mammalia_5:0.0287826297)/0.905:0.0047082857,(GCA_014905855.1_Mammalia_4:0.0047496998,(GCA_029289425.1_Mammalia_5:0.0047571729,GCA_028858775.1_Mammalia_5:0.0000010060)/0.333:0.0000010059)/0.333:0.0000028275)/0.995:0.0104281530,((GCA_006542625.1_Mammalia_5:0.0047485214,GCA_021498465.1_Mammalia_5:0.0239401032)/0.333:0.0000022265,GCA_028878055.1_Mammalia_5:0.0047447381)/1:0.0144737053)/0.99:0.0097412106,(GCA_028885655.1_Mammalia_4:0.0000010060,GCA_028885625.1_Mammalia_5:0.0000010060)/1:0.0299463529)/0.577:0.0065415309,(((GCA_002776525.5_Mammalia_4:0.0142639547,GCA_007565055.1_Mammalia_4:0.0190708895)/0.968:0.0051425067,GCA_021498455.1_Mammalia_5:0.0144015950)/1:0.0242060791,((((((GCA_003255815.1_Mammalia_5:0.0047726631,GCA_008728515.2_Mammalia_5:0.0000010060)/0.333:0.0000020822,(GCA_028645565.1_Mammalia_5:0.0000027974,GCA_028551445.1_Mammalia_4:0.0192536215)/0.66:0.0047724677)/1:0.0096006162,GCA_028627265.1_Mammalia_5:0.0048135969)/0.333:0.0000020768,GCA_012559485.3_Mammalia_5:0.0000010060)/0.333:0.0000026317,GCA_000409795.2_Mammalia_5:0.0047995021)/0.961:0.0047907742,(GCA_003339765.3_Mammalia_5:0.0000010060,GCA_026956025.1_Mammalia_5:0.0000010060)/1:0.0096172817)/1:0.0144822547)/1:0.0426597038)/0.982:0.0486749367,((GCA_011100555.2_Mammalia_4:0.0049100712,(GCA_021498475.1_Mammalia_4:0.0248217752,(GCA_028533165.1_Mammalia_4:0.0194729130,GCA_028551515.1_Mammalia_5:0.0650394424)/0.996:0.0096972508)/0.823:0.0047610626)/1:0.1473277231,(((GCA_000165445.3_Mammalia_5:0.0836035726,((GCA_020740605.1_Mammalia_5:0.0360072166,GCA_028533085.1_Mammalia_5:0.0202040140)/0.87:0.0128534117,GCA_028534055.1_Mammalia_5:0.0356701873)/1:0.0482127184)/1:0.1011822809,(GCA_023898255.1_Mammalia_5:0.0000010060,GCA_027406575.1_Mammalia_6:0.0000010060)/1:0.1806508118)/1:0.0790477358,((GCA_027409185.1_Mammalia_5:0.2225540022,(((GCA_009806435.2_Mammalia_5:0.0950172861,GCA_009760805.1_Mammalia_4:0.1035848410)/0.743:0.0161518882,(GCA_015711505.1_Mammalia_5:0.0099005833,GCA_949820135.1_Mammalia_5:0.0145042838)/1:0.0463911627)/1:0.2316022091,GCA_014633375.1_Mammalia_5:0.2641258519)/1:0.1772963036)/0.561:0.0302805654,((((((((GCA_000003025.6_Mammalia_5:0.0221088763,(GCA_016906955.1_Mammalia_5:0.0242271146,GCA_028533215.1_Mammalia_4:0.0445329867)/0.969:0.0124936270)/1:0.1643397048,((((((GCA_000247795.2_Mammalia_4:0.0000010060,GCA_014182915.2_Mammalia_3:0.0000010060)/0.983:0.0047673916,((GCA_005887515.3_Mammalia_3:0.0000010060,GCA_002263795.3_Mammalia_4:0.0143922535)/0.333:0.0000010059,GCA_027580195.1_Mammalia_4:0.0000010060)/0.333:0.0000020759)/1:0.0188787100,(GCA_019923935.1_Mammalia_4:0.0000010060,GCA_029407905.2_Mammalia_3:0.0000010060)/1:0.0148608298)/0.998:0.0164163434,((GCA_017591445.1_Mammalia_5:0.0047089570,GCA_024291935.2_Mammalia_2:0.0241730853)/1:0.0170276986,(((GCA_010411085.1_Mammalia_3:0.0000000000,GCA_910594005.1_Mammalia_3:0.0000000000):0.0000010060,GCA_019320065.1_Mammalia_3:0.0000010060)/1:0.0238314988,((GCA_008782695.1_Mammalia_3:0.0000022084,GCA_020276665.1_Mammalia_3:0.0047370417)/1:0.0142977430,(((GCA_020976825.1_Mammalia_4:0.0000010060,GCA_023699985.2_Mammalia_3:0.0000010060)/0.333:0.0000025169,GCA_019903745.2_Mammalia_3:0.0095281165)/0.999:0.0047539505,GCA_020226075.1_Mammalia_3:0.0191167132)/0.333:0.0000020285)/0.853:0.0047623156)/1:0.0216934599)/0.961:0.0122778276)/0.342:0.0018199868,(((GCA_000978405.1_Mammalia_5:0.0000010060,GCA_001704415.2_Mammalia_5:0.0000010060)/0.333:0.0000021712,(((GCA_014523465.1_Mammalia_5:0.0000010060,GCA_016772045.1_Mammalia_5:0.0000010060)/0.333:0.0000010059,GCA_001039535.1_Mammalia_4:0.0000010060)/0.333:0.0000021703,GCA_028583565.1_Mammalia_3:0.0047351880)/1:0.0094918123)/0.333:0.0000024139,GCA_023091745.2_Mammalia_4:0.0095080535)/1:0.0222960907)/1:0.1717588186,(GCA_023065765.1_Mammalia_4:0.0000010060,GCA_030028045.1_Mammalia_3:0.0000010060)/1:0.1352131189)/1:0.0428163499)/0.84:0.0196786970,((GCA_000803125.3_Mammalia_2:0.0000010060,GCA_009834535.1_Mammalia_3:0.0000010060)/0.694:0.0090599322,GCA_028534125.1_Mammalia_3:0.0413602306)/1:0.2919650441)/1:0.0645254971,(((GCA_002863925.1_Mammalia_6:0.0050731070,(GCA_016077325.2_Mammalia_7:0.0046160668,GCA_021613505.1_Mammalia_8:0.0000029889)/0.999:0.0180713660)/1:0.1077834629,((GCA_020826845.1_Mammalia_5:0.0047944081,GCA_021442165.1_Mammalia_6:0.0047961881)/0.719:0.0045324527,GCA_028646465.1_Mammalia_6:0.0244483703)/1:0.1152056170)/0.624:0.0138199150,GCA_028533255.1_Mammalia_6:0.1404138493)/1:0.0535259802)/0.961:0.0118606396,((((GCA_002007445.3_Mammalia_2:0.0000025252,(GCA_028551375.1_Mammalia_3:0.0048529643,(GCA_023065955.2_Mammalia_3:0.0048130328,GCA_028533245.1_Mammalia_3:0.0000028214)/1:0.0145315401)/0.788:0.0048228655)/1:0.0430264521,((((((GCA_009829155.1_Mammalia_1:0.0146330040,GCA_022355385.1_Mammalia_1:0.0146390721)/0.92:0.0048664839,GCA_020171115.1_Mammalia_1:0.0345096799)/1:0.0311168073,GCA_029410595.1_Mammalia_1:0.0048568898)/0.943:0.0051249439,GCA_922984935.2_Mammalia_1:0.0216298394)/1:0.0513682741,GCA_028534135.1_Mammalia_3:0.0386675883)/0.698:0.0080681284,(GCA_028533885.1_Mammalia_3:0.0430497420,GCA_028646535.1_Mammalia_3:0.0689497825)/1:0.0207534739)/0.984:0.0170253081)/1:0.0444010089,((GCA_018345385.1_Mammalia_3:0.0000010060,GCA_024500485.1_Mammalia_3:0.0000010060)/0.333:0.0000021655,(GCA_905319855.2_Mammalia_3:0.0000022217,GCA_028533335.1_Mammalia_3:0.0048610532)/0.976:0.0048447590)/1:0.1148987970)/1:0.0653445916,(((((GCA_007474595.2_Mammalia_1:0.0000010060,GCA_028533295.1_Mammalia_1:0.0000010060)/0.333:0.0000010059,(GCA_018350175.1_Mammalia_1:0.0046168449,GCA_027475565.2_Mammalia_1:0.0046173013)/0.333:0.0000010059)/0.333:0.0000020343,(GCA_022837055.1_Mammalia_1:0.0000010060,GCA_016509475.2_Mammalia_1:0.0092796940)/0.997:0.0046182134)/0.969:0.0046285182,((GCA_018350215.1_Mammalia_1:0.0000010060,(GCA_018350195.2_Mammalia_1:0.0046203607,GCA_028018385.1_Mammalia_1:0.0092531740)/0.333:0.0000020389)/0.333:0.0000010059,(GCA_023721935.1_Mammalia_1:0.0000020255,GCA_028533385.1_Mammalia_1:0.0046406903)/0.999:0.0046311300)/0.978:0.0046330161)/1:0.0828780378,((GCA_006229205.1_Mammalia_3:0.0286618728,GCA_028533875.1_Mammalia_3:0.0327362908)/1:0.0359047360,GCA_028646485.1_Mammalia_2:0.0308342567)/1:0.0540221734)/1:0.0602924703)/1:0.0573387104)/0.614:0.0082744856,((GCA_004115265.3_Mammalia_4:0.3345363015,((GCA_028533395.1_Mammalia_3:0.2101148163,GCA_030015415.1_Mammalia_3:0.3363258595)/0.578:0.0322191983,GCA_028627145.1_Mammalia_3:0.1340506407)/1:0.2450847864)/0.684:0.0390683749,(GCA_004126475.3_Mammalia_3:0.1212930884,(GCA_022682495.1_Mammalia_1:0.0823000030,GCA_028533065.1_Mammalia_2:0.1200525486)/0.779:0.0161654282)/1:0.2291748148)/1:0.0791003014)/0.95:0.0148025183,(((((GCA_024166365.1_Mammalia_7:0.0000010060,GCA_030014295.1_Mammalia_7:0.0048109271)/1:0.0678152620,GCA_028571685.1_Mammalia_17:0.2358080288)/0.798:0.0222779194,GCA_030035585.1_Mammalia_3:0.1542658771)/1:0.1750429647,(GCA_015220235.1_Mammalia_2:0.2114966733,GCA_023851605.1_Mammalia_1:0.1625453740)/1:0.2112072835)/0.998:0.0466491380,(((GCA_950295315.1_Mammalia_4:0.1687984915,GCA_950295315.1_Mammalia_5:0.2855374766)/0.971:0.0752452023,GCA_950295315.1_Mammalia_6:0.5717217346)/0.999:0.0826750267,(((GCA_024139225.1_Mammalia_3:0.2769003549,(GCA_027595985.1_Mammalia_3:0.1153199854,GCA_027595985.1_Mammalia_4:0.3280683972)/0.996:0.0568106542)/0.522:0.0236513751,GCA_024139225.1_Mammalia_4:0.4964747784)/1:0.0899013147,(GCA_024139225.1_Mammalia_5:0.2556645951,GCA_027595985.1_Mammalia_5:0.2532935711)/1:0.1914838439)/1:0.1521652052)/1:0.1028656952)/0.955:0.0230951495)/1:0.0831818045,(((GCA_016881025.1_Mammalia_4:0.0896244664,((GCA_025594165.1_Mammalia_4:0.0863200158,GCA_028644305.1_Mammalia_4:0.1435434789)/0.905:0.0115176927,GCA_902686445.2_Mammalia_4:0.1212643504)/0.991:0.0219835679)/1:0.1102874352,(((GCA_028451465.1_Mammalia_6:0.0048213355,GCA_028534165.1_Mammalia_5:0.0000010060)/1:0.0706847250,GCA_015741225.1_Mammalia_5:0.1305979549)/0.972:0.0316255258,GCA_944319715.1_Mammalia_3:0.1299332286)/1:0.1594638658)/0.492:0.0073411020,((((((((((GCA_000001635.9_Mammalia_6:0.0000010060,GCA_921997135.2_Mammalia_6:0.0197889438)/1:0.0306488991,GCA_900094665.2_Mammalia_6:0.0237964051)/1:0.0193471329,GCA_900095145.2_Mammalia_6:0.0444700748)/1:0.0310462182,GCA_008632895.1_Mammalia_6:0.0624568779)/0.874:0.0088345707,GCA_011762505.1_Mammalia_6:0.0643598954)/0.965:0.0131748632,(GCA_028551405.1_Mammalia_7:0.0450336938,GCA_947179515.1_Mammalia_6:0.1329135435)/0.393:0.0033174749)/0.945:0.0106645482,(GCA_011064425.1_Mammalia_6:0.0177359827,GCA_015227675.2_Mammalia_6:0.0061982382)/1:0.1010031029)/1:0.0586370624,((((((((GCA_003704135.2_Mammalia_6:0.0000010060,GCA_003704035.3_Mammalia_6:0.0047452163)/0.982:0.0097667127,GCA_004664715.2_Mammalia_6:0.0400313014)/1:0.0449744340,GCA_949786415.1_Mammalia_6:0.0471352829)/1:0.0308088585,((GCA_903995425.1_Mammalia_5:0.0099519258,GCA_949786405.1_Mammalia_5:0.0000010060)/0.333:0.0000020598,GCA_949786385.1_Mammalia_5:0.0049696448)/1:0.0298541809)/1:0.0974107949,(GCA_003668045.2_Mammalia_6:0.1152407860,GCA_023856395.1_Mammalia_6:0.0507097158)/0.956:0.0189778403)/0.33:0.0079971650,(GCA_000317375.1_Mammalia_5:0.0903379436,GCA_903992535.2_Mammalia_6:0.0649568281)/1:0.1324360447)/0.999:0.0275352479,GCA_028658305.1_Mammalia_4:0.1953753806)/0.426:0.0136110414,((GCA_029890205.1_Mammalia_6:0.0000010060,GCA_907164435.1_Mammalia_6:0.0000010060)/1:0.0250043281,GCA_903995435.1_Mammalia_6:0.0347647327)/1:0.1074325050)/0.333:0.0000025441)/1:0.2182027594,GCA_020740685.1_Mammalia_5:0.4108470613)/0.991:0.0691475269,GCA_023159225.1_Mammalia_4:0.4025885088)/1:0.0649236468)/1:0.0888616145)/0.403:0.0106006784)/1:0.0473536613)/1:0.1048136121)/0.49:0.0167760864)/1:0.5521650559,((((((GCA_011100635.1_Mammalia_17:0.0670655836,GCA_028646595.1_Mammalia_16:0.1018121945)/1:0.1053094000,(GCA_028533205.1_Mammalia_9:0.0102227262,(GCA_028372415.1_Mammalia_15:0.0000010060,(GCA_028583105.1_Mammalia_10:0.0056776728,GCA_028627215.1_Mammalia_11:0.0036609702)/1:0.0770129262)/0.893:0.0139796069)/1:0.1457919487)/0.876:0.0256385016,GCA_028626985.1_Mammalia_9:0.1355134955)/0.977:0.0411462074,(GCA_028627135.1_Mammalia_15:0.1013191250,GCA_028646575.1_Mammalia_17:0.1619871258)/1:0.1298309585)/1:0.0809985443,(((GCA_016432865.2_Mammalia_4:0.0650517550,(GCA_020854095.1_Mammalia_4:0.0142649256,GCA_902635505.1_Mammalia_4:0.0291540014)/1:0.0242810091)/1:0.0561712194,GCA_007646695.3_Mammalia_3:0.0501948097)/1:0.1387741316,GCA_019393635.1_Mammalia_7:0.1695302612)/0.806:0.0239464768)/0.981:0.0888399395,(GCA_016433145.1_Mammalia_4:0.0343864062,GCA_027887165.1_Mammalia_4:0.0613199621)/1:0.1141358196)/1:0.6301747386)/1:1.0380880250)/0.645:0.0847246143,(((((((((((((((((GCA_000146605.4_Aves_2:0.0135043584,GCA_023343835.1_Aves_2:0.0226413524)/0.984:0.0090413964,(GCA_016699485.1_Aves_2:0.0044982408,GCA_001577835.2_Aves_2:0.0547166534)/0.333:0.0000020926)/1:0.0304703477,GCA_002078875.2_Aves_2:0.0196522110)/1:0.0851930788,(((GCA_009769625.2_Aves_2:0.0000010060,(GCA_013377495.2_Aves_2:0.0089084942,(((GCA_009819795.1_Aves_3:0.0000010060,GCA_029042245.1_Aves_3:0.0000010060)/0.995:0.0044371674,GCA_015476345.1_Aves_5:0.0044358586)/0.97:0.0044384536,GCA_018104995.1_Aves_3:0.0134795932)/1:0.0133544988)/0.333:0.0000026018)/0.333:0.0000020946,(GCA_011077185.1_Aves_2:0.0179392177,GCA_011075105.1_Aves_2:0.0588289463)/0.94:0.0044248534)/0.983:0.0044723773,(GCA_025583725.1_Aves_2:0.0000020709,GCA_025388735.1_Aves_2:0.0044492775)/0.932:0.0044169333)/1:0.0585710548)/0.999:0.0299280822,(GCA_028389875.1_Aves_2:0.0503588860,GCA_016128335.2_Aves_2:0.0780650341)/1:0.1275179953)/1:0.0300492597,GCA_020746105.1_Aves_10:0.2301879136)/0.83:0.0131276449,((((((((GCA_003957555.2_Aves_8:0.0043460070,GCA_023079485.1_Aves_11:0.0230317135)/1:0.0959848156,(GCA_020740795.1_Aves_12:0.0641649959,GCA_020745705.1_Aves_3:0.0973745737)/1:0.0292781792)/1:0.0346738395,GCA_028020825.1_Aves_2:0.1043605178)/0.452:0.0059793391,(GCA_013368605.1_Aves_3:0.0782735407,GCA_009769465.1_Aves_2:0.0888168945)/0.736:0.0076468042)/0.992:0.0045859516,(GCA_028858705.1_Aves_2:0.0633526166,GCA_020800305.1_Aves_2:0.1294407220)/0.999:0.0172479383)/0.333:0.0000027310,((((GCA_008658365.1_Aves_2:0.0359218447,(GCA_009819605.1_Aves_3:0.0209052147,GCA_028500815.1_Aves_2:0.0338665615)/1:0.0206871095)/1:0.0313810713,GCA_017639485.1_Aves_3:0.0404077915)/0.333:0.0000020312,GCA_027574665.1_Aves_2:0.0906487035)/0.951:0.0043866891,(GCA_026413225.1_Aves_3:0.0766024982,GCA_017976375.1_Aves_5:0.1634559572)/0.333:0.0000021075)/0.991:0.0043715724)/0.431:0.0043830453,GCA_017639555.1_Aves_2:0.0903628150)/0.333:0.0000022044,(GCA_020745775.1_Aves_2:0.0336362381,(GCA_907165065.1_Aves_4:0.0914624737,(((GCA_014839835.1_Aves_3:0.0357882063,(GCA_015227895.2_Aves_4:0.0044330782,GCA_015227895.2_Aves_5:0.0132440627)/0.999:0.0131332631)/1:0.0319747403,GCA_027791375.2_Aves_3:0.0342627371)/0.999:0.0262129161,GCA_015220805.1_Aves_7:0.1366664309)/1:0.0944940549)/0.738:0.0126440877)/1:0.0154463881)/0.988:0.0094133744)/0.908:0.0052632153,((GCA_026419915.1_Aves_1:0.0218957673,(GCA_900496995.4_Aves_1:0.0219590317,(GCA_929443795.2_Aves_1:0.0172203164,GCA_947461875.1_Aves_1:0.0261916263)/1:0.0093662675)/0.333:0.0000010059)/0.999:0.0101813282,GCA_028022735.1_Aves_1:0.0439982421)/1:0.0299266199)/0.874:0.0048995860,(GCA_009819825.1_Aves_1:0.0788916804,GCA_028858725.1_Aves_4:0.1212065181)/0.381:0.0025115521)/0.967:0.0098804714,((((((((((GCA_000247815.2_Aves_4:0.0216346671,GCA_029582105.1_Aves_8:0.0531894538)/0.8:0.0042949760,GCA_903797595.2_Aves_7:0.0653802597)/0.999:0.0128677662,(GCA_015883425.2_Aves_4:0.0127506015,(GCA_027559615.1_Aves_7:0.0207530021,GCA_023376015.1_Aves_5:0.0161348984)/1:0.0194540280)/1:0.0395163724)/1:0.0130437041,(GCA_018697195.1_Aves_2:0.0480549118,(((GCA_000738735.6_Aves_6:0.0000010060,(GCA_009650955.1_Aves_7:0.0127971120,GCA_020740725.1_Aves_6:0.0085183804)/0.333:0.0000010059)/0.333:0.0000027620,GCA_013407035.1_Aves_2:0.0214460214)/1:0.0573094409,(GCA_001522545.3_Aves_1:0.0989853888,GCA_011421415.1_Aves_2:0.0880353832)/1:0.0682377904)/0.789:0.0079082200)/0.333:0.0000021252)/0.994:0.0084563610,(((((GCA_001746935.2_Aves_1:0.0231087938,GCA_009764595.1_Aves_13:0.0093349547)/1:0.0200614923,(((GCA_027579445.1_Aves_10:0.0042610566,GCA_027887145.1_Aves_11:0.0000010060)/1:0.0190447371,GCA_028018845.1_Aves_14:0.0152758549)/0.965:0.0084684109,GCA_003829775.2_Aves_2:0.0504837880)/1:0.0265877612)/0.617:0.0043032184,(GCA_012460135.3_Aves_6:0.0043597844,(GCA_020745825.3_Aves_7:0.0090590240,GCA_019023105.1_Aves_7:0.0851799637)/0.844:0.0089082400)/1:0.0152883179)/1:0.0231208817,GCA_015532645.2_Aves_3:0.1371979381)/0.744:0.0046984072,GCA_015832195.1_Aves_11:0.0488997893)/1:0.0175459357)/0.333:0.0000026912,((((GCA_009819655.1_Aves_10:0.0151889352,GCA_014839755.1_Aves_11:0.0431686096)/0.999:0.0161054241,GCA_015227805.3_Aves_7:0.0659013480)/0.333:0.0000023983,GCA_021018805.1_Aves_9:0.0389772902)/0.888:0.0050769551,GCA_910950805.1_Aves_10:0.0345012598)/1:0.0207782522)/0.999:0.0150668360,(GCA_009741485.1_Aves_8:0.0696915110,GCA_008360975.2_Aves_9:0.0729367773)/0.982:0.0135014314)/1:0.0357887265,(GCA_009829145.1_Aves_12:0.0931156032,GCA_013398505.2_Aves_11:0.0830157225)/0.893:0.0103685909)/0.994:0.0163342498,GCA_016904835.1_Aves_2:0.0673028912)/1:0.0334086610,(GCA_009819595.1_Aves_5:0.1177896754,(GCA_017639355.1_Aves_2:0.0960849959,GCA_028858755.1_Aves_2:0.0752840593)/1:0.1430710249)/0.844:0.0111522566)/0.333:0.0000029388)/0.99:0.0139435940,GCA_018139145.2_Aves_1:0.0860197692)/0.572:0.0164141320,GCA_009769605.1_Aves_2:0.1000715227)/1:0.6627820123,((((GCA_007399415.1_Testudines_2:0.0050021201,GCA_025201925.1_Testudines_2:0.0090238756)/1:0.0317298418,GCA_026122505.1_Testudines_2:0.0933901762)/0.998:0.0217245618,(GCA_016161935.1_Testudines_2:0.0000010060,GCA_020497125.1_Testudines_2:0.0089216545)/1:0.0281119182)/1:0.1344210483,GCA_019425775.1_Testudines_2:0.2251382946)/1:0.2142484639)/1:0.2904430638,(((((GCA_007399415.1_Testudines_3:0.0896870774,(((GCA_016161935.1_Testudines_3:0.0163170321,GCA_020497125.1_Testudines_3:0.0068468811)/1:0.0464796307,GCA_020497125.1_Testudines_4:0.0548440279)/0.999:0.0216299154,(GCA_016161935.1_Testudines_4:0.0217789339,GCA_016161935.1_Testudines_5:0.0128823339)/0.999:0.0160473343)/1:0.0421064738)/0.863:0.0174371848,((GCA_026122505.1_Testudines_3:0.0894074146,GCA_026122505.1_Testudines_4:0.0917628194)/0.604:0.0128068596,((GCA_007399415.1_Testudines_4:0.0425528575,GCA_025201925.1_Testudines_3:0.0456759617)/1:0.0547100685,(GCA_026122505.1_Testudines_5:0.0633038020,GCA_026122505.1_Testudines_6:0.0620556214)/0.995:0.0172017866)/0.998:0.0153182751)/0.443:0.0054455063)/1:0.5328411379,GCA_030020295.1_Crocodylia_5:0.5889515987)/0.449:0.0527274431,(GCA_000090745.2_Squamata_15:0.3897323758,(((((GCA_004329235.1_Squamata_7:0.0291779558,GCA_027172205.1_Squamata_7:0.0151443987)/1:0.0393725930,GCA_011800845.1_Squamata_10:0.0399366458)/0.638:0.0116362548,GCA_009819535.1_Squamata_6:0.0326916432)/1:0.2273717661,GCA_030035675.1_Squamata_5:0.1638434539)/1:0.1006547773,(GCA_028583425.1_Squamata_18:0.4735393460,(GCA_023653725.1_Squamata_1:0.1360705151,GCA_028640845.1_Squamata_1:0.0927237697)/1:0.4455826690)/0.295:0.0472041528)/0.865:0.0553218313)/1:0.6650673093)/0.968:0.1130131959,(((((GCA_000090745.2_Squamata_16:0.4084220175,(GCA_016801065.1_Squamata_8:0.0000010060,GCA_019175285.1_Squamata_9:0.0091804340)/1:0.2601607703)/1:0.2444170835,((GCA_003400415.2_Squamata_1:0.0963619064,(GCA_024294585.1_Squamata_1:0.0049211700,GCA_947247035.1_Squamata_1:0.0248324597)/1:0.1271295201)/1:0.0881895830,(GCA_023653725.1_Squamata_2:0.0725855926,GCA_028640845.1_Squamata_2:0.1084031934)/0.994:0.0722055685)/1:0.6750957496)/0.948:0.0680732687,((((GCA_004329235.1_Squamata_8:0.0346274988,GCA_027172205.1_Squamata_8:0.0255413104)/1:0.0479718700,GCA_009819535.1_Squamata_7:0.0451269102)/0.89:0.0263166436,GCA_011800845.1_Squamata_11:0.0860379388)/1:0.3538156071,GCA_030035675.1_Squamata_6:0.2752549952)/1:0.1525852565)/0.978:0.0901727387,GCA_027244095.1_Squamata_9:0.4423598790)/0.999:0.1393581009,(GCA_028583425.1_Squamata_19:0.3550959576,(GCA_029931775.1_Squamata_11:0.1308638729,GCA_029931775.1_Squamata_12:0.0876828031)/1:0.3382963733)/1:0.3313014086)/1:0.8197595990)/0.667:0.0513635789)/0.857:0.0797470736,(((((((GCA_004329235.1_Squamata_9:0.1261060658,GCA_004329235.1_Squamata_10:0.0705807335)/0.991:0.0339797379,(GCA_004329235.1_Squamata_11:0.0604877069,GCA_027172205.1_Squamata_9:0.0620907769)/1:0.1021796518)/1:0.1285745016,((((((GCA_004329235.1_Squamata_12:0.0797784944,GCA_027172205.1_Squamata_10:0.1063992051)/1:0.0756193402,GCA_027172205.1_Squamata_11:0.1489155587)/1:0.0493329398,((GCA_009819535.1_Squamata_8:0.0611887138,GCA_009819535.1_Squamata_9:0.1491616246)/0.551:0.0221782433,GCA_009819535.1_Squamata_10:0.1430430128)/1:0.0270623455)/0.918:0.0058514995,(GCA_011800845.1_Squamata_12:0.1272531193,(GCA_011800845.1_Squamata_13:0.0632872339,GCA_011800845.1_Squamata_14:0.0577090262)/1:0.0502039227)/1:0.0307408775)/1:0.0537756566,(GCA_009819535.1_Squamata_11:0.1807101964,GCA_011800845.1_Squamata_15:0.1671210929)/0.999:0.0433587294)/0.905:0.0238562199,(GCA_004329235.1_Squamata_13:0.0621359082,GCA_027172205.1_Squamata_12:0.0369196672)/1:0.1380820914)/1:0.0900331789)/0.98:0.0808803585,(((GCA_004329235.1_Squamata_14:0.0637929052,GCA_027172205.1_Squamata_13:0.0346862639)/1:0.0258999645,GCA_011800845.1_Squamata_16:0.0970712221)/0.334:0.0006511141,(GCA_009819535.1_Squamata_12:0.0414740523,GCA_009819535.1_Squamata_13:0.1110300322)/1:0.0410547189)/1:0.1825195824)/0.996:0.0505850629,((((((((((GCA_004329235.1_Squamata_15:0.0473159873,GCA_004329235.1_Squamata_16:0.0797586999)/0.954:0.0097097472,GCA_027172205.1_Squamata_14:0.0776458452)/1:0.0250101867,GCA_027172205.1_Squamata_15:0.0575628434)/0.975:0.0061571919,(GCA_004329235.1_Squamata_17:0.0000010060,GCA_004329235.1_Squamata_18:0.0047980134)/1:0.0328099166)/0.999:0.0232544441,GCA_027172205.1_Squamata_16:0.1020276415)/1:0.1123485971,(GCA_009819535.1_Squamata_14:0.0768783616,GCA_009819535.1_Squamata_15:0.0530655052)/1:0.1595132787)/0.951:0.0289786445,(GCA_011800845.1_Squamata_17:0.1493059390,GCA_011800845.1_Squamata_18:0.1802567574)/0.993:0.0347692252)/1:0.0832066409,GCA_011800845.1_Squamata_19:0.1360615525)/1:0.1549444770,((((GCA_004329235.1_Squamata_19:0.1024921245,GCA_027172205.1_Squamata_17:0.0402902352)/1:0.0394422871,GCA_011800845.1_Squamata_20:0.1284976043)/1:0.0200999194,GCA_004329235.1_Squamata_20:0.1039650814)/0.668:0.0124216825,((GCA_004329235.1_Squamata_21:0.0951118412,GCA_027172205.1_Squamata_18:0.0884153392)/1:0.0515620216,((((GCA_004329235.1_Squamata_22:0.0688257241,GCA_027172205.1_Squamata_19:0.0442855014)/1:0.0454065073,GCA_004329235.1_Squamata_23:0.0890655556)/0.978:0.0228582632,(GCA_009819535.1_Squamata_16:0.1158441904,GCA_011800845.1_Squamata_21:0.1470368941)/1:0.0582247828)/0.835:0.0180359393,(GCA_004329235.1_Squamata_24:0.1357340813,((GCA_004329235.1_Squamata_25:0.0855897923,(GCA_027172205.1_Squamata_20:0.0219994511,GCA_027172205.1_Squamata_21:0.0682942757)/0.989:0.0241336829)/1:0.0408630084,(GCA_004329235.1_Squamata_26:0.0750612025,GCA_009819535.1_Squamata_17:0.1537318536)/0.993:0.0249561252)/1:0.0339463392)/1:0.0474956826)/0.79:0.0155194860)/1:0.0434701418)/1:0.1472658364)/0.638:0.0215024199,((((GCA_004329235.1_Squamata_27:0.0558309490,(GCA_004329235.1_Squamata_28:0.0141909544,GCA_004329235.1_Squamata_29:0.0047602225)/1:0.0829510085)/1:0.0367249062,GCA_009819535.1_Squamata_18:0.0376649619)/0.996:0.0369537681,GCA_011800845.1_Squamata_22:0.0950502656)/1:0.2615547889,GCA_011800845.1_Squamata_23:0.4204932921)/0.964:0.0530100696)/0.462:0.0140287309)/1:0.1828297308,(GCA_030035675.1_Squamata_7:0.1461264724,GCA_030035675.1_Squamata_8:0.1887525878)/1:0.2450879420)/1:0.2666235596,(((((GCA_029931775.1_Squamata_13:0.2025842303,GCA_029931775.1_Squamata_14:0.2734626424)/1:0.1831870511,GCA_029931775.1_Squamata_15:0.3578974600)/0.925:0.0769564513,(((GCA_029931775.1_Squamata_16:0.1633918184,GCA_029931775.1_Squamata_17:0.1743600378)/0.702:0.0377956212,(GCA_029931775.1_Squamata_18:0.2300513448,(GCA_029931775.1_Squamata_19:0.1494195702,(GCA_029931775.1_Squamata_20:0.1312341088,GCA_029931775.1_Squamata_21:0.1579582145)/1:0.0496527788)/0.952:0.0207563459)/0.946:0.0210411178)/0.991:0.0477178551,GCA_029931775.1_Squamata_22:0.1654642159)/1:0.3276952218)/1:0.1132587977,GCA_029931775.1_Squamata_23:0.5518522230)/1:0.1178403649,((GCA_029931775.1_Squamata_24:0.1844066096,(GCA_029931775.1_Squamata_25:0.1649369020,GCA_029931775.1_Squamata_26:0.2033575383)/1:0.0725508437)/0.991:0.0317474040,((((GCA_029931775.1_Squamata_27:0.0597627142,GCA_029931775.1_Squamata_28:0.0246220965)/1:0.0791954848,GCA_029931775.1_Squamata_29:0.0906088450)/1:0.0509886269,GCA_029931775.1_Squamata_30:0.1790214731)/1:0.0481428188,(((((GCA_029931775.1_Squamata_31:0.0000026209,(GCA_029931775.1_Squamata_32:0.0180143194,GCA_029931775.1_Squamata_33:0.0458685340)/0.876:0.0090682811)/1:0.0752334538,GCA_029931775.1_Squamata_34:0.1143580473)/1:0.0317238937,GCA_029931775.1_Squamata_35:0.2154799713)/0.731:0.0178276774,GCA_029931775.1_Squamata_36:0.0648161618)/0.868:0.0519356991,GCA_029931775.1_Squamata_37:0.0829851786)/1:0.0991814772)/0.95:0.0176726653)/1:0.2622885572)/1:0.2970781630)/1:0.6255809144)/1:0.2198197016,(((((GCA_000241765.5_Testudines_2:0.0042653592,(GCA_013100865.1_Testudines_2:0.0000010060,GCA_027887155.1_Testudines_2:0.0000010060)/1:0.0097996280)/1:0.0151840994,GCA_028017835.1_Testudines_2:0.0136055086)/1:0.0557900622,(((GCA_007399415.1_Testudines_5:0.0403554981,(GCA_007399415.1_Testudines_6:0.0446768378,GCA_025201925.1_Testudines_4:0.0787687974)/1:0.0401929702)/1:0.0287148571,GCA_026122505.1_Testudines_7:0.0552033233)/0.996:0.0221926900,(GCA_016161935.1_Testudines_6:0.0275461770,GCA_020497125.1_Testudines_5:0.0582356356)/0.994:0.0255500634)/0.862:0.0237210614)/1:0.1139989599,GCA_019425775.1_Testudines_3:0.1671171849)/1:0.3596552652,(((((((((((((GCA_000090745.2_Squamata_17:0.2092855076,(GCA_000090745.2_Squamata_18:0.1769085193,GCA_000090745.2_Squamata_19:0.1087921709)/1:0.0920102995)/0.947:0.0373429301,(GCA_000090745.2_Squamata_20:0.0682950029,GCA_000090745.2_Squamata_21:0.0550944709)/1:0.0732904105)/1:0.0633633449,GCA_000090745.2_Squamata_22:0.2194881475)/0.591:0.0414294999,GCA_000090745.2_Squamata_23:0.1920060237)/1:0.3909122295,(GCA_019175285.1_Squamata_10:0.2120419647,GCA_020142125.1_Squamata_6:0.2000699028)/1:0.1842617190)/1:0.4737530274,((GCA_000090745.2_Squamata_24:0.1723276263,GCA_000090745.2_Squamata_25:0.1246854045)/1:0.3424936594,GCA_019175285.1_Squamata_11:0.3271318362)/1:0.2274190359)/0.878:0.0503790162,((((GCA_000090745.2_Squamata_26:0.1790542714,GCA_000090745.2_Squamata_27:0.2096528243)/1:0.1800708414,(GCA_000090745.2_Squamata_28:0.1796366139,GCA_000090745.2_Squamata_29:0.2763482664)/1:0.1656068633)/1:0.2587308037,((GCA_016801065.1_Squamata_9:0.0211286199,GCA_019175285.1_Squamata_12:0.0169218738)/1:0.3072887344,((GCA_016801065.1_Squamata_10:0.0470099557,GCA_019175285.1_Squamata_13:0.0547018236)/1:0.1627679658,(GCA_016801065.1_Squamata_11:0.1734950864,(GCA_019175285.1_Squamata_14:0.1313929853,GCA_019175285.1_Squamata_15:0.1155819937)/1:0.0769093968)/1:0.1559351273)/0.96:0.0454471480)/1:0.1125211278)/1:0.2542091272,((((GCA_000090745.2_Squamata_30:0.4028563441,((GCA_000090745.2_Squamata_31:0.0369150378,GCA_000090745.2_Squamata_32:0.0808437753)/1:0.0744382223,GCA_000090745.2_Squamata_33:0.1223596549)/1:0.2574497244)/0.998:0.0856511278,(GCA_000090745.2_Squamata_34:0.1828452363,(GCA_000090745.2_Squamata_35:0.1098713107,GCA_000090745.2_Squamata_36:0.0960414910)/1:0.1376396539)/1:0.2984040287)/1:0.1246002930,(((GCA_016801065.1_Squamata_12:0.1277712884,GCA_019175285.1_Squamata_16:0.1069944194)/1:0.1894168243,(GCA_019175285.1_Squamata_17:0.2339623591,((GCA_016801065.1_Squamata_13:0.0380227326,GCA_019175285.1_Squamata_18:0.0141847772)/1:0.0717076305,(GCA_016801065.1_Squamata_14:0.0044929299,GCA_019175285.1_Squamata_19:0.0185260793)/1:0.0570711907)/1:0.2396217058)/1:0.0754448958)/1:0.0688165832,(((GCA_016801065.1_Squamata_15:0.0494106589,GCA_019175285.1_Squamata_20:0.0504401024)/1:0.0689252983,GCA_016801065.1_Squamata_16:0.0919632288)/1:0.2226206083,GCA_020142125.1_Squamata_7:0.2051348108)/0.929:0.0619434068)/1:0.0705745368)/0.998:0.0361681636,(GCA_000090745.2_Squamata_37:0.4356731508,(((GCA_016801065.1_Squamata_17:0.0739609397,GCA_019175285.1_Squamata_21:0.0438042090)/1:0.1372826794,GCA_020142125.1_Squamata_8:0.1909862273)/0.998:0.0574254586,(GCA_016801065.1_Squamata_18:0.2597998312,GCA_020142125.1_Squamata_9:0.1638388177)/1:0.0944655871)/1:0.1252182634)/0.635:0.0248198522)/1:0.2338997371)/0.947:0.0628129361)/0.626:0.0319023226,(GCA_016801065.1_Squamata_19:0.0281543685,GCA_019175285.1_Squamata_22:0.0141870733)/1:0.9064935472)/0.852:0.0473580294,(((GCA_000090745.2_Squamata_38:0.0960749783,(GCA_000090745.2_Squamata_39:0.0838134536,GCA_000090745.2_Squamata_40:0.0848468550)/0.761:0.0265541167)/1:0.2576430588,(GCA_000090745.2_Squamata_41:0.1590995407,(GCA_000090745.2_Squamata_42:0.1082644877,GCA_000090745.2_Squamata_43:0.1496913391)/1:0.0718355894)/1:0.0916074979)/1:0.2366556044,(GCA_019175285.1_Squamata_23:0.2445896237,GCA_020142125.1_Squamata_10:0.1473096799)/1:0.2399309780)/1:0.3228417271)/0.999:0.0774190986,(((((((((GCA_004329235.1_Squamata_30:0.0931159144,GCA_027172205.1_Squamata_22:0.0900025428)/1:0.0488387939,(GCA_011800845.1_Squamata_24:0.1208415075,GCA_009819535.1_Squamata_19:0.1226387036)/0.846:0.0287194571)/0.958:0.0369926126,GCA_004329235.1_Squamata_31:0.1801917654)/0.999:0.0386183119,((GCA_009819535.1_Squamata_20:0.1681324813,(((GCA_004329235.1_Squamata_32:0.0581090388,GCA_004329235.1_Squamata_33:0.0667595045)/0.991:0.0185966806,(GCA_027172205.1_Squamata_23:0.0650978547,GCA_027172205.1_Squamata_24:0.0083855404)/1:0.0634189179)/1:0.0981642952,GCA_011800845.1_Squamata_25:0.1134731318)/1:0.0464392881)/0.997:0.0284461515,(GCA_009819535.1_Squamata_21:0.1591502557,GCA_011800845.1_Squamata_26:0.1729186993)/0.898:0.0249830060)/1:0.0721733698)/0.577:0.0196997750,(GCA_009819535.1_Squamata_22:0.0931655276,(((((GCA_004329235.1_Squamata_34:0.0420119126,GCA_027172205.1_Squamata_25:0.0383086221)/1:0.0432490313,GCA_011800845.1_Squamata_27:0.1385716958)/0.979:0.0115707670,GCA_009819535.1_Squamata_23:0.1335967994)/0.615:0.0049665057,(GCA_009819535.1_Squamata_24:0.1080612010,((GCA_009819535.1_Squamata_25:0.1094399213,GCA_011800845.1_Squamata_28:0.1704324169)/0.943:0.0179216731,(GCA_004329235.1_Squamata_35:0.0781788383,GCA_027172205.1_Squamata_26:0.0602315884)/1:0.0936968871)/0.997:0.0266436780)/1:0.0453583405)/1:0.0631937548,GCA_027172205.1_Squamata_27:0.1120488129)/1:0.0663480120)/1:0.0768002366)/0.91:0.0187273599,((GCA_004329235.1_Squamata_36:0.0896776175,GCA_027172205.1_Squamata_28:0.0815219070)/1:0.0869642258,(GCA_009819535.1_Squamata_26:0.1876190608,GCA_009819535.1_Squamata_27:0.0493893399)/1:0.0649869473)/1:0.0721397552)/0.992:0.0141754598,(GCA_011800845.1_Squamata_29:0.0972985393,GCA_011800845.1_Squamata_30:0.0762131359)/1:0.1063916181)/0.989:0.0518840992,(GCA_004329235.1_Squamata_37:0.1251056755,GCA_009819535.1_Squamata_28:0.1156660957)/0.988:0.0441867376)/1:0.4200014736,(GCA_030035675.1_Squamata_9:0.1674551053,(GCA_030035675.1_Squamata_10:0.0276789504,GCA_030035675.1_Squamata_11:0.0244377406)/1:0.0902742799)/1:0.1587078176)/1:0.2075190619)/1:0.1628670725,(GCA_027244095.1_Squamata_10:0.0810157158,(GCA_027244095.1_Squamata_11:0.0777066724,GCA_027244095.1_Squamata_12:0.1041090891)/0.501:0.0225608616)/1:0.3035888057)/0.997:0.0843639485,(((GCA_027244095.1_Squamata_13:0.2561315066,(GCA_027244095.1_Squamata_14:0.2467747278,GCA_027244095.1_Squamata_15:0.2014551760)/1:0.0739481133)/0.811:0.0457779433,(GCA_027244095.1_Squamata_16:0.2211424001,((GCA_027244095.1_Squamata_17:0.0781269223,GCA_027244095.1_Squamata_18:0.1158729791)/1:0.1023669674,(GCA_027244095.1_Squamata_19:0.2150037376,(GCA_027244095.1_Squamata_20:0.0409677381,GCA_027244095.1_Squamata_21:0.0532522719)/1:0.1422617523)/1:0.0981392909)/1:0.0706649801)/1:0.1070101716)/1:0.3850956420,(GCA_028583425.1_Squamata_20:0.3802254253,GCA_029931775.1_Squamata_38:0.3067871444)/1:0.5562106633)/1:0.2006809221)/0.668:0.0544759822,(GCA_028583425.1_Squamata_21:0.3253218388,(((GCA_029931775.1_Squamata_39:0.3018149809,((GCA_029931775.1_Squamata_40:0.0944805002,GCA_029931775.1_Squamata_41:0.1097249894)/0.999:0.0616882425,GCA_029931775.1_Squamata_42:0.2342540366)/1:0.0446000499)/1:0.0667567356,(((((GCA_029931775.1_Squamata_43:0.1183818968,GCA_029931775.1_Squamata_44:0.2414648122)/0.956:0.0547693866,GCA_029931775.1_Squamata_45:0.1465010940)/1:0.0578152353,(GCA_029931775.1_Squamata_46:0.2719685974,(GCA_029931775.1_Squamata_47:0.0720008157,GCA_029931775.1_Squamata_48:0.1197516395)/1:0.0608367237)/1:0.0586063776)/0.479:0.0229755393,(GCA_029931775.1_Squamata_49:0.1216391469,GCA_029931775.1_Squamata_50:0.1854499856)/1:0.0816922470)/0.999:0.0435607020,GCA_029931775.1_Squamata_51:0.2543481995)/0.324:0.0288084384)/1:0.0893317668,GCA_029931775.1_Squamata_52:0.3641324539)/0.794:0.0417102271)/1:0.2447243105)/1:0.6856757166)/1:0.3112430865)/0.956:0.0564454222,(((((((((((GCA_000241765.5_Testudines_3:0.0352693294,GCA_027887155.1_Testudines_3:0.0155698099)/1:0.0211892670,GCA_013100865.1_Testudines_3:0.0403190163)/1:0.0721845016,GCA_028017835.1_Testudines_3:0.0486722055)/1:0.0365222110,((GCA_000241765.5_Testudines_4:0.0275162917,(GCA_013100865.1_Testudines_4:0.0248254797,GCA_027887155.1_Testudines_4:0.0379788378)/1:0.0184110441)/1:0.0450292076,GCA_028017835.1_Testudines_4:0.0301637696)/1:0.0947451870)/1:0.0414427962,((((GCA_016161935.1_Testudines_7:0.0181765006,GCA_020497125.1_Testudines_6:0.0281846122)/1:0.0425598984,(((GCA_026122505.1_Testudines_8:0.0218279374,GCA_026122505.1_Testudines_9:0.0294751862)/1:0.0722770633,GCA_026122505.1_Testudines_10:0.0566778830)/0.994:0.0309891336,GCA_025201925.1_Testudines_5:0.1272763218)/0.999:0.0267492926)/1:0.0651880921,(GCA_016161935.1_Testudines_8:0.0195777942,GCA_016161935.1_Testudines_9:0.0167770872)/1:0.0310775661)/1:0.0511957392,((((GCA_016161935.1_Testudines_10:0.0300072828,GCA_020497125.1_Testudines_7:0.0257449629)/1:0.0719073311,(GCA_025201925.1_Testudines_6:0.1061008883,GCA_026122505.1_Testudines_11:0.0515076085)/0.999:0.0386325688)/0.938:0.0286689842,GCA_026122505.1_Testudines_12:0.1493241790)/0.998:0.0268977458,GCA_007399415.1_Testudines_7:0.2318456766)/1:0.0376576116)/1:0.0583928423)/0.905:0.0183266710,((GCA_015237465.2_Testudines_1:0.0264169269,GCA_023653815.1_Testudines_1:0.0139642987)/1:0.0621957908,(GCA_023653815.1_Testudines_2:0.0238895865,GCA_030012505.1_Testudines_1:0.0090327632)/1:0.1618149037)/1:0.0558278947)/0.524:0.0268636542,(GCA_000241765.5_Testudines_5:0.0046502171,(GCA_013100865.1_Testudines_5:0.0047329589,GCA_027887155.1_Testudines_5:0.0140636818)/0.973:0.0094531744)/1:0.1757732980)/0.987:0.0590567731,GCA_019425775.1_Testudines_4:0.4759361011)/0.802:0.0423255111,GCA_019425775.1_Testudines_5:0.3899520262)/1:0.0982433831,(((((GCA_007399415.1_Testudines_8:0.0227495279,GCA_025201925.1_Testudines_7:0.0366265313)/1:0.0462245198,GCA_026122505.1_Testudines_13:0.0802603904)/1:0.0503084766,(GCA_016161935.1_Testudines_11:0.0272845796,GCA_020497125.1_Testudines_8:0.0043623998)/1:0.0247886546)/1:0.0639430924,((GCA_013100865.1_Testudines_6:0.0817773309,GCA_028017835.1_Testudines_5:0.0291545441)/1:0.0771057851,GCA_023653815.1_Testudines_3:0.1390329215)/0.671:0.0160102841)/1:0.0925984967,GCA_019425775.1_Testudines_6:0.2539518084)/0.997:0.0736643352)/1:0.2142133047,GCA_030020295.1_Crocodylia_6:0.6247895522)/1:0.5050115606)/0.964:0.0602203645)/0.889:0.0505410279,((((((((((((((((GCA_000247815.2_Aves_5:0.0476679035,GCA_029582105.1_Aves_9:0.0751901374)/0.972:0.0248833042,GCA_903797595.2_Aves_8:0.0794528655)/1:0.0535607531,((GCA_015883425.2_Aves_5:0.0377187949,(GCA_027559615.1_Aves_8:0.0346576085,GCA_023376015.1_Aves_6:0.0590962784)/0.929:0.0295082974)/1:0.0667286829,((GCA_001522545.3_Aves_2:0.0246097458,GCA_001522545.3_Aves_3:0.3915516703)/0.925:0.0342765751,GCA_011421415.1_Aves_3:0.0902272963)/1:0.1709215945)/0.923:0.0213785653)/0.993:0.0212558040,(((((((GCA_003829775.2_Aves_3:0.0391734827,GCA_028769735.1_Aves_11:0.0312466726)/1:0.0336108075,GCA_028018845.1_Aves_15:0.0839144810)/0.643:0.0101155942,GCA_027579445.1_Aves_11:0.0513916433)/1:0.0413154005,((((GCA_012460135.3_Aves_7:0.0460550298,GCA_020745825.3_Aves_8:0.0088119004)/0.982:0.0123419848,GCA_020745825.3_Aves_9:0.0213755256)/1:0.0506031300,GCA_901933205.1_Aves_4:0.2579734959)/0.869:0.0128262662,GCA_019023105.1_Aves_8:0.1116331600)/0.959:0.0179752485)/0.924:0.0138101287,((GCA_009764595.1_Aves_14:0.0309220822,GCA_009764595.1_Aves_15:0.0389532234)/0.917:0.0177472377,GCA_009764595.1_Aves_16:0.0227715660)/1:0.0695375125)/1:0.0230006788,(GCA_022539315.2_Aves_6:0.0562325928,GCA_027477595.1_Aves_18:0.0652775974)/1:0.0776274886)/1:0.0302552749,((((GCA_009819655.1_Aves_11:0.0671297235,GCA_014839755.1_Aves_12:0.0131803847)/1:0.1226257727,GCA_015227805.3_Aves_8:0.1801626879)/0.998:0.0210546819,GCA_910950805.1_Aves_11:0.1184049509)/0.594:0.0127752558,GCA_021018805.1_Aves_10:0.1883666558)/1:0.0456238235)/0.995:0.0185112949)/1:0.0898906875,(GCA_003957565.4_Aves_5:0.2455192402,(GCA_024509145.1_Aves_1:0.0311443085,GCA_026979565.1_Aves_5:0.0651771639)/1:0.0883048924)/1:0.1258020713)/1:0.0582222205,((((((((GCA_009819655.1_Aves_12:0.1086164128,GCA_014839755.1_Aves_13:0.0193903073)/1:0.1281628391,(GCA_009819655.1_Aves_13:0.1348945190,GCA_014839755.1_Aves_14:0.0155357136)/1:0.0737831297)/1:0.1014742320,(GCA_015227805.3_Aves_9:0.1009386158,GCA_015227805.3_Aves_10:0.1020894754)/1:0.0846692752)/0.999:0.0246086254,GCA_018697195.1_Aves_3:0.1859541032)/0.887:0.0098000939,((GCA_903797595.2_Aves_9:0.0611072111,GCA_903797595.2_Aves_10:0.0506857181)/1:0.0601309044,GCA_903797595.2_Aves_11:0.0478672974)/1:0.1159791819)/0.68:0.0090646411,((((GCA_001700915.1_Aves_2:0.1733476783,(GCA_003957565.4_Aves_6:0.1809727452,(GCA_024509145.1_Aves_2:0.0000010060,GCA_026979565.1_Aves_6:0.0089992702)/1:0.0455490407)/1:0.0490611579)/0.999:0.0244705450,(GCA_022539315.2_Aves_7:0.0401929743,GCA_027477595.1_Aves_19:0.0104544677)/1:0.1347015437)/0.636:0.0057200599,GCA_015832195.1_Aves_12:0.0832880194)/0.171:0.0048347028,(((((GCA_009764595.1_Aves_17:0.0230343923,GCA_009764595.1_Aves_18:0.0212304415)/1:0.0334245048,GCA_009764595.1_Aves_19:0.0127876542)/1:0.0590147868,GCA_009764595.1_Aves_20:0.0341806614)/1:0.0736203324,((((((GCA_012460135.3_Aves_8:0.0772285846,(GCA_019023105.1_Aves_9:0.0858653524,GCA_901933205.1_Aves_5:0.0751174775)/1:0.0270110392)/1:0.0523699354,((GCA_028018845.1_Aves_16:0.0090282956,GCA_028018845.1_Aves_17:0.0000010060)/1:0.0380982541,(GCA_028018845.1_Aves_18:0.0434849595,GCA_028018845.1_Aves_19:0.0484597377)/1:0.1042194395)/0.845:0.0229610907)/0.456:0.0042376683,GCA_027579445.1_Aves_12:0.0044942144)/1:0.0461322943,GCA_027887145.1_Aves_12:0.0153894209)/1:0.0315745930,(GCA_027579445.1_Aves_13:0.0045005767,GCA_027887145.1_Aves_13:0.0000027035)/1:0.0202960478)/1:0.0284661988,GCA_028769735.1_Aves_12:0.0749980567)/1:0.0306519790)/0.499:0.0139477253,(GCA_012460135.3_Aves_9:0.0361226778,(GCA_020745825.3_Aves_10:0.0085846980,GCA_020745825.3_Aves_11:0.0258548359)/1:0.0702018474)/0.999:0.0157474843)/1:0.0242871505)/1:0.0581060411)/1:0.0509923328,(((GCA_910950805.1_Aves_12:0.1687954797,GCA_910950805.1_Aves_13:0.1468751929)/0.984:0.0530163323,GCA_910950805.1_Aves_14:0.1417334980)/0.999:0.0360397930,(GCA_021018805.1_Aves_11:0.1182007643,(GCA_021018805.1_Aves_12:0.0510794660,GCA_021018805.1_Aves_13:0.1452103280)/1:0.1189951348)/1:0.1319076871)/1:0.0556926392)/0.99:0.0338576843,((GCA_001700915.1_Aves_3:0.1695874105,(GCA_003957565.4_Aves_7:0.1714725020,(GCA_024509145.1_Aves_3:0.0375349496,GCA_026979565.1_Aves_7:0.0482407390)/1:0.0787457571)/1:0.0424880337)/0.986:0.0268704506,(((GCA_020745825.3_Aves_12:0.0742237003,GCA_019023105.1_Aves_10:0.1792848727)/0.908:0.0200782559,(((GCA_027579445.1_Aves_14:0.0044582932,GCA_027887145.1_Aves_14:0.0044739429)/1:0.0339267429,GCA_028018845.1_Aves_20:0.0447877764)/0.996:0.0203577975,GCA_028769735.1_Aves_13:0.0708407132)/1:0.0610685662)/0.984:0.0227839912,GCA_015832195.1_Aves_13:0.1189324670)/0.946:0.0225733735)/1:0.0864527416)/1:0.0548747923)/0.993:0.0441042103,((((GCA_000738735.6_Aves_7:0.0091161219,(GCA_000738735.6_Aves_8:0.0180812663,(GCA_009650955.1_Aves_8:0.0134249294,GCA_020740725.1_Aves_7:0.0229162522)/1:0.0134843867)/1:0.0839727332)/0.817:0.0045008080,GCA_020740725.1_Aves_8:0.0090587823)/1:0.0460275791,GCA_013407035.1_Aves_3:0.0381423887)/1:0.0921910625,((GCA_000738735.6_Aves_9:0.0151933212,(GCA_020740725.1_Aves_9:0.0273752711,(GCA_009650955.1_Aves_9:0.0094725665,GCA_009650955.1_Aves_10:0.0233321117)/1:0.0189991591)/0.409:0.0035260867)/1:0.0725567024,GCA_013407035.1_Aves_4:0.0271953958)/1:0.0425943055)/1:0.1252847167)/0.996:0.0406921349,(((((GCA_008360975.2_Aves_10:0.0841112594,GCA_008360975.2_Aves_11:0.1764717952)/0.991:0.0183915362,(GCA_008360975.2_Aves_12:0.0446763761,GCA_008360975.2_Aves_13:0.1045467397)/1:0.0345025776)/0.986:0.0279284359,GCA_008360975.2_Aves_14:0.1341034229)/1:0.0632459778,(GCA_008360975.2_Aves_15:0.1999150723,(GCA_008360975.2_Aves_16:0.1058355891,GCA_008360975.2_Aves_17:0.1849621539)/1:0.1124669084)/0.577:0.0160139457)/1:0.0522083714,((GCA_008360975.2_Aves_18:0.1539235745,GCA_008360975.2_Aves_19:0.1194355392)/1:0.0987786050,((GCA_009741485.1_Aves_9:0.1702520649,GCA_009741485.1_Aves_10:0.1130508812)/1:0.0482431470,GCA_009741485.1_Aves_11:0.1766468191)/1:0.0610154053)/0.999:0.0348959278)/1:0.0552640664)/1:0.1141305087,(GCA_009829145.1_Aves_13:0.2448443335,GCA_013398505.2_Aves_12:0.2638844084)/1:0.0940548985)/0.915:0.0489268207,(GCA_016904835.1_Aves_3:0.1350995152,GCA_016904835.1_Aves_4:0.0885266695)/1:0.2023908602)/1:0.2033905404,GCA_018139145.2_Aves_2:0.0192228849)/0.404:0.0031751304,(((((((GCA_015220075.1_Aves_2:0.0000010060,GCA_023634085.1_Aves_2:0.0000022533)/0.999:0.0044049175,GCA_023638135.1_Aves_2:0.0000020194)/0.333:0.0000029297,GCA_017639655.1_Aves_3:0.0132333202)/0.438:0.0032402447,GCA_023634155.1_Aves_2:0.0100193484)/1:0.1510685496,((GCA_026419915.1_Aves_2:0.0135405314,(GCA_900496995.4_Aves_2:0.0135879691,(GCA_929443795.2_Aves_2:0.0136246352,GCA_947461875.1_Aves_2:0.0181699424)/0.943:0.0044880324)/0.333:0.0000010059)/1:0.0265594175,GCA_028022735.1_Aves_2:0.0234379704)/1:0.0332358872)/0.919:0.0128885478,((GCA_028858705.1_Aves_3:0.0603525098,GCA_907165065.1_Aves_5:0.2445076368)/0.685:0.0094362084,GCA_009819825.1_Aves_2:0.2051932187)/0.497:0.0049766962)/0.933:0.0047673863,((GCA_017639485.1_Aves_4:0.0997512638,GCA_028500815.1_Aves_3:0.1617822734)/1:0.0325343350,(GCA_026413225.1_Aves_4:0.1308340301,GCA_009769465.1_Aves_3:0.2177221229)/0.947:0.0215453250)/0.333:0.0000024981)/0.955:0.0099844846)/1:0.0436576494,((((GCA_009769625.2_Aves_3:0.0179633172,GCA_013377495.2_Aves_3:0.0271508974)/1:0.0116872060,((((GCA_009819795.1_Aves_4:0.0088945371,GCA_029042245.1_Aves_4:0.0044472037)/0.98:0.0044435204,GCA_015476345.1_Aves_6:0.0088934760)/0.975:0.0072608318,GCA_018104995.1_Aves_4:0.0288090158)/1:0.0222224682,(GCA_011076525.1_Aves_2:0.0270292279,((GCA_011077185.1_Aves_3:0.0229561550,GCA_011074415.1_Aves_2:0.0369673463)/0.949:0.0084812118,GCA_011075105.1_Aves_3:0.0784281044)/1:0.0137176119)/0.929:0.0044577751)/1:0.0162228361)/0.49:0.0051894555,(GCA_025583725.1_Aves_3:0.0000028426,GCA_025388735.1_Aves_3:0.0044559017)/1:0.0214426566)/1:0.0853043118,GCA_016699485.1_Aves_3:0.3289797021)/1:0.0506421110)/1:0.0746757457,GCA_016128335.2_Aves_3:0.0820539503)/1:0.4042318582,GCA_030020295.1_Crocodylia_7:0.5146187201)/1:0.3987623828,(((((((((((((((((Hs-TAS2R39_NM_176881.2:0.0000010060,GCA_014905855.1_Mammalia_5:0.0000010060)/0.333:0.0000028899,(GCA_029289425.1_Mammalia_6:0.0000010060,GCA_028858775.1_Mammalia_6:0.0000010060)/1:0.0080801548)/0.999:0.0040312022,GCA_029281585.1_Mammalia_6:0.0000029861)/1:0.0203104561,(GCA_006542625.1_Mammalia_6:0.0115353350,GCA_028878055.1_Mammalia_6:0.0076266843)/1:0.0233243714)/0.921:0.0105245003,(GCA_002776525.5_Mammalia_5:0.0065199891,(((GCA_003255815.1_Mammalia_6:0.0040456383,(GCA_028645565.1_Mammalia_6:0.0040379514,GCA_008728515.2_Mammalia_6:0.0080668871)/0.97:0.0040196771)/0.994:0.0040312203,(GCA_000409795.2_Mammalia_6:0.0202953718,GCA_028551445.1_Mammalia_5:0.0202714569)/1:0.0121267454)/0.333:0.0000026810,(GCA_003339765.3_Mammalia_6:0.0080830073,(GCA_012559485.3_Mammalia_6:0.0000020026,GCA_026956025.1_Mammalia_6:0.0000029753)/0.333:0.0000029650)/0.995:0.0040252848)/1:0.0137777184)/1:0.0491916341)/1:0.0476015131,(((GCA_011100555.2_Mammalia_5:0.0310426700,GCA_021498475.1_Mammalia_5:0.0115976653)/0.333:0.0000010059,GCA_028533165.1_Mammalia_5:0.0205172967)/1:0.0248696338,GCA_028551515.1_Mammalia_6:0.0525226998)/0.996:0.0166256652)/1:0.1596070875,((GCA_000165445.3_Mammalia_6:0.0658385815,((GCA_020740605.1_Mammalia_6:0.0232619572,GCA_028534055.1_Mammalia_6:0.0249994203)/0.996:0.0131548508,GCA_028533085.1_Mammalia_6:0.0252279982)/0.99:0.0120289099)/1:0.0708314213,(GCA_023898255.1_Mammalia_6:0.0000010060,GCA_027406575.1_Mammalia_7:0.0000010060)/1:0.1608154822)/1:0.0542337652)/1:0.0569828130,(GCA_027409185.1_Mammalia_6:0.2409218594,(((GCA_016881025.1_Mammalia_5:0.0743298284,GCA_025594165.1_Mammalia_5:0.0671409150)/0.336:0.0007689592,(GCA_902686445.2_Mammalia_5:0.0452197672,GCA_028644305.1_Mammalia_5:0.0848873736)/0.986:0.0170332602)/1:0.1206331660,((((GCA_028451465.1_Mammalia_7:0.0437388252,GCA_028451465.1_Mammalia_8:0.0300641303)/1:0.0753964788,GCA_015741225.1_Mammalia_6:0.2029309354)/1:0.2600602126,GCA_023159225.1_Mammalia_5:0.5771587702)/0.304:0.0227519339,(((((((((GCA_000001635.9_Mammalia_7:0.0061113690,GCA_921997135.2_Mammalia_7:0.0042606783)/0.956:0.0074870840,GCA_900094665.2_Mammalia_7:0.0419788561)/0.965:0.0097809920,GCA_900095145.2_Mammalia_7:0.0451125030)/1:0.0588043599,GCA_008632895.1_Mammalia_7:0.1247058357)/0.881:0.0123877584,((GCA_011064425.1_Mammalia_7:0.0124674104,GCA_015227675.2_Mammalia_7:0.0130416529)/1:0.1182055168,GCA_947179515.1_Mammalia_7:0.1483688469)/0.493:0.0175568824)/0.963:0.0100232439,(GCA_028551405.1_Mammalia_8:0.0887799876,GCA_011762505.1_Mammalia_7:0.1474690898)/0.99:0.0241912376)/1:0.1063673557,((GCA_029890205.1_Mammalia_7:0.0000010060,GCA_907164435.1_Mammalia_7:0.0000010060)/1:0.0390438708,GCA_903995435.1_Mammalia_7:0.0644495625)/1:0.1753604520)/1:0.0671477341,(((GCA_000317375.1_Mammalia_6:0.0522930709,GCA_903992535.2_Mammalia_7:0.0593328710)/1:0.1107754337,GCA_023856395.1_Mammalia_7:0.4497892426)/0.794:0.0159876770,((((GCA_003704135.2_Mammalia_7:0.0040321494,GCA_003704035.3_Mammalia_7:0.0000010060)/0.736:0.0087659319,GCA_004664715.2_Mammalia_7:0.0884049673)/1:0.0650127644,GCA_949786415.1_Mammalia_7:0.0446074731)/0.993:0.0130446184,(GCA_949786385.1_Mammalia_6:0.0151860711,GCA_949786405.1_Mammalia_6:0.0892094358)/1:0.0446100405)/1:0.0977003838)/1:0.0563660304)/1:0.2983745072,GCA_020740685.1_Mammalia_6:0.4035535243)/1:0.1344418058)/1:0.0964005170)/1:0.1037592743)/0.429:0.0157588869)/1:0.0399855532,((((GCA_000003025.6_Mammalia_6:0.0457188824,GCA_016906955.1_Mammalia_6:0.2798455626)/0.883:0.0089331696,GCA_028533215.1_Mammalia_5:0.0182582771)/1:0.1457954606,((GCA_000803125.3_Mammalia_3:0.0000010060,GCA_009834535.1_Mammalia_4:0.0000010060)/0.999:0.0218887888,GCA_028534125.1_Mammalia_4:0.0214257868)/1:0.2402461179)/0.899:0.0171537113,(((((((GCA_000247795.2_Mammalia_5:0.0000010060,((GCA_005887515.3_Mammalia_4:0.0000010060,GCA_027580195.1_Mammalia_5:0.0038412457)/1:0.0038331002,GCA_002263795.3_Mammalia_5:0.0038255627)/0.333:0.0000010059)/0.333:0.0000023188,GCA_014182915.2_Mammalia_4:0.1857010589)/1:0.0192929799,(GCA_019923935.1_Mammalia_5:0.0038457273,GCA_029407905.2_Mammalia_4:0.0038602053)/1:0.0155417107)/1:0.0174676640,(((GCA_000978405.1_Mammalia_6:0.0000010060,GCA_001704415.2_Mammalia_6:0.0000010060)/0.333:0.0000023721,(GCA_001039535.1_Mammalia_5:0.0039061414,((GCA_014523465.1_Mammalia_6:0.0000010060,GCA_016772045.1_Mammalia_6:0.0038162112)/0.489:0.0076525694,GCA_028583565.1_Mammalia_4:0.0000029902)/0.662:0.0038289555)/0.958:0.0038238554)/1:0.0134239055,GCA_023091745.2_Mammalia_5:0.0173526789)/1:0.0194001894)/1:0.0143428261,(((GCA_010411085.1_Mammalia_4:0.0000010060,GCA_910594005.1_Mammalia_4:0.0076701657)/0.992:0.0117848331,((GCA_008782695.1_Mammalia_4:0.0041581075,GCA_020276665.1_Mammalia_4:0.0074327815)/1:0.0153218784,(((GCA_020976825.1_Mammalia_5:0.0193752302,GCA_023699985.2_Mammalia_4:0.0116098784)/0.952:0.0041428110,GCA_019903745.2_Mammalia_4:0.0267525182)/0.874:0.0041436522,GCA_020226075.1_Mammalia_4:0.0304517928)/1:0.0092356830)/0.956:0.0140655864)/0.948:0.0123495052,GCA_019320065.1_Mammalia_4:0.0256515718)/1:0.0804604875)/1:0.0320463313,((GCA_013496395.1_Mammalia_3:0.0000010060,GCA_017591445.1_Mammalia_6:0.0000010060)/0.998:0.0135989010,GCA_024291935.2_Mammalia_3:0.0339949224)/1:0.0306221128)/1:0.2042883480,(GCA_023065765.1_Mammalia_5:0.0160025013,GCA_030028045.1_Mammalia_4:0.0087052662)/1:0.1330984588)/1:0.0631972983)/1:0.0642616438)/0.606:0.0065280413,((GCA_002863925.1_Mammalia_7:0.0000029532,(GCA_016077325.2_Mammalia_8:0.0043748263,GCA_021613505.1_Mammalia_9:0.0000010060)/0.981:0.0043697427)/1:0.0932779700,(GCA_028533255.1_Mammalia_7:0.0692284728,(GCA_020826845.1_Mammalia_6:0.0231769673,GCA_021442165.1_Mammalia_7:0.0130256988)/1:0.1148451329)/1:0.0327894700)/1:0.0584099121)/0.995:0.0201035688,((GCA_027574615.1_Mammalia_4:0.0232147861,GCA_951640355.1_Mammalia_4:0.0165945256)/0.998:0.0228973828,(GCA_903992545.1_Mammalia_3:0.0099532111,GCA_903992545.1_Mammalia_4:0.0256412934)/1:0.0490266481)/1:0.1930052948)/0.925:0.0117171781,(((GCA_002007445.3_Mammalia_3:0.0219631267,((GCA_023065955.2_Mammalia_4:0.0043574174,GCA_028533245.1_Mammalia_4:0.0000010060)/1:0.0131565277,GCA_028551375.1_Mammalia_4:0.0175665141)/1:0.0131017080)/1:0.0235327230,((GCA_028533885.1_Mammalia_4:0.0657766381,(GCA_028534135.1_Mammalia_4:0.0303413210,GCA_028646535.1_Mammalia_4:0.0307090887)/0.715:0.0055380237)/0.995:0.0104234219,((GCA_020171115.1_Mammalia_2:0.0481829391,GCA_902655055.2_Mammalia_1:0.0404844469)/0.935:0.0093683799,(GCA_029410595.1_Mammalia_2:0.0428207930,GCA_922984935.2_Mammalia_2:0.0362363539)/0.708:0.0056844523)/1:0.0367601510)/1:0.0240565248)/1:0.0326082980,((((GCA_018345385.1_Mammalia_4:0.0129485204,GCA_024500485.1_Mammalia_4:0.0000010060)/1:0.0172221746,GCA_028533335.1_Mammalia_4:0.0000022002)/0.532:0.0042927869,GCA_905319855.2_Mammalia_4:0.0129161366)/0.333:0.0000022116,GCA_001883655.1_Mammalia_2:0.0000027220)/1:0.0647994158)/1:0.0479631165)/0.999:0.0155927901,(GCA_024139225.1_Mammalia_6:0.1239011840,GCA_027595985.1_Mammalia_6:0.2259116404)/1:0.2088195794)/0.449:0.0060510947,(((GCA_024166365.1_Mammalia_8:0.0000010060,GCA_030014295.1_Mammalia_8:0.0000010060)/1:0.1075188171,GCA_030035585.1_Mammalia_4:0.2241054541)/0.639:0.0135053160,(((GCA_024166365.1_Mammalia_9:0.0300781899,GCA_030014295.1_Mammalia_9:0.0000020344)/1:0.2103852637,GCA_028571685.1_Mammalia_18:0.4488220876)/0.979:0.0681507293,GCA_030035585.1_Mammalia_5:0.2730375094)/0.792:0.0452435149)/1:0.1632900488)/0.895:0.0330753422,((((GCA_028533395.1_Mammalia_4:0.1095197029,GCA_028627145.1_Mammalia_4:0.0724213149)/0.999:0.0241951123,GCA_030015415.1_Mammalia_4:0.1313243584)/0.844:0.0274949539,GCA_028533765.1_Mammalia_3:0.0833285458)/1:0.1324509986,(GCA_004126475.3_Mammalia_4:0.1201457606,GCA_028533065.1_Mammalia_3:0.0445554784)/1:0.1794633595)/0.78:0.0166749183)/1:0.1716403028,((((((GCA_011100635.1_Mammalia_18:0.0417506422,GCA_028646595.1_Mammalia_17:0.1369733885)/1:0.0510558441,((GCA_028627135.1_Mammalia_16:0.0177883295,GCA_028646515.1_Mammalia_12:0.0199098246)/1:0.0231139881,GCA_028646575.1_Mammalia_18:0.0819438041)/1:0.0434005687)/0.999:0.0242812401,GCA_028626985.1_Mammalia_10:0.0396758717)/1:0.0330583446,((GCA_016432865.2_Mammalia_5:0.0683127481,(GCA_020854095.1_Mammalia_5:0.0038425374,GCA_902635505.1_Mammalia_5:0.0086548619)/0.503:0.0085819617)/1:0.0489158335,GCA_007646695.3_Mammalia_4:0.0480064064)/1:0.0719444410)/0.766:0.0118047070,GCA_019393635.1_Mammalia_8:0.0968675209)/1:0.0934834979,GCA_016433145.1_Mammalia_5:0.1343876545)/1:0.3034748548)/1:0.1330329315,((((((((Hs-TAS2R40_NM_176882.1:0.0000010060,GCA_014905855.1_Mammalia_6:0.0000010060)/0.998:0.0042432608,((GCA_028858775.1_Mammalia_7:0.0000010060,GCA_029289425.1_Mammalia_7:0.0087430569)/0.999:0.0042435591,GCA_029281585.1_Mammalia_7:0.0042483562)/0.333:0.0000029264)/0.999:0.0111144715,(((GCA_006542625.1_Mammalia_7:0.0000010060,GCA_028878055.1_Mammalia_7:0.0000010060)/0.333:0.0000022791,GCA_021498465.1_Mammalia_6:0.0085062625)/0.998:0.0104818990,(GCA_028885655.1_Mammalia_5:0.0000010060,GCA_028885625.1_Mammalia_6:0.0000010060)/1:0.0123480768)/0.438:0.0045902703)/1:0.0162507489,(((((((GCA_003255815.1_Mammalia_7:0.0000000000,GCA_028645565.1_Mammalia_7:0.0000000000):0.0000000000,GCA_008728515.2_Mammalia_7:0.0000000000):0.0000010060,GCA_003339765.3_Mammalia_7:0.0000010060)/0.333:0.0000020478,(GCA_012559485.3_Mammalia_7:0.0000010060,GCA_026956025.1_Mammalia_7:0.0000010060)/0.991:0.0042587838)/1:0.0085433132,GCA_028551445.1_Mammalia_6:0.0000010060)/0.333:0.0000020589,(GCA_028627265.1_Mammalia_6:0.0042676295,GCA_000409795.2_Mammalia_7:0.0000020534)/0.991:0.0042697272)/0.919:0.0042421614,((GCA_021498455.1_Mammalia_6:0.0128768797,GCA_002776525.5_Mammalia_6:0.0347256069)/0.333:0.0000029635,GCA_007565055.1_Mammalia_5:0.0217538004)/1:0.0172818799)/1:0.0222582930)/0.999:0.0129330697,(((GCA_011100555.2_Mammalia_6:0.0171029027,GCA_028533165.1_Mammalia_6:0.0170734730)/0.333:0.0000020400,GCA_021498475.1_Mammalia_6:0.0000010060)/0.958:0.0042616642,GCA_028551515.1_Mammalia_7:0.0301520520)/1:0.0347039638)/1:0.1006233702,((((GCA_000165445.3_Mammalia_7:0.0944251612,(GCA_020740605.1_Mammalia_7:0.0451797047,GCA_028533085.1_Mammalia_7:0.0343471073)/1:0.0892407907)/1:0.0749118320,(GCA_023898255.1_Mammalia_7:0.0000010060,GCA_027406575.1_Mammalia_8:0.0000010060)/1:0.1971315747)/1:0.0876198409,GCA_027409185.1_Mammalia_7:0.3203507645)/1:0.0514732101,((((((GCA_016881025.1_Mammalia_6:0.1192129064,GCA_025594165.1_Mammalia_6:0.0829824430)/1:0.0586979480,(GCA_902686455.2_Mammalia_4:0.0267937532,GCA_902686445.2_Mammalia_6:0.0323885320)/1:0.0634048382)/0.482:0.0119630473,GCA_028644305.1_Mammalia_6:0.1143705250)/1:0.1723318818,(((GCA_028451465.1_Mammalia_9:0.0000010060,GCA_028534165.1_Mammalia_6:0.0000010060)/1:0.0767177450,GCA_015741225.1_Mammalia_7:0.2039863952)/1:0.0691438005,GCA_944319715.1_Mammalia_4:0.2208640671)/1:0.2088509132)/1:0.0761370687,((((((((((GCA_000001635.9_Mammalia_8:0.0085144996,GCA_921997135.2_Mammalia_8:0.0128159920)/1:0.0128536521,GCA_900094665.2_Mammalia_8:0.0194932502)/0.989:0.0144782225,GCA_900095145.2_Mammalia_8:0.0662421821)/1:0.0573038155,(GCA_947179515.1_Mammalia_8:0.0732143933,GCA_028551405.1_Mammalia_9:0.1446362411)/0.976:0.0160354911)/0.799:0.0151354538,GCA_008632895.1_Mammalia_8:0.1153289575)/0.782:0.0103792716,((GCA_011064425.1_Mammalia_8:0.0303484968,GCA_015227675.2_Mammalia_8:0.0000023610)/1:0.0627725003,GCA_011762505.1_Mammalia_8:0.1496430493)/0.811:0.0194417075)/1:0.1403980670,(((GCA_000317375.1_Mammalia_7:0.0250594002,GCA_903992535.2_Mammalia_8:0.0522633817)/1:0.1638666923,((((GCA_003704135.2_Mammalia_8:0.0127602440,GCA_004664715.2_Mammalia_8:0.0213421643)/1:0.0085280494,GCA_003704035.3_Mammalia_8:0.0127651427)/0.927:0.0042637212,((GCA_903995425.1_Mammalia_6:0.0042863415,GCA_949786405.1_Mammalia_7:0.0042747916)/1:0.0128473187,GCA_949786385.1_Mammalia_7:0.0000028882)/1:0.0342399067)/1:0.0146449168,GCA_949786415.1_Mammalia_8:0.0073174037)/1:0.0790556509)/0.544:0.0139084267,(GCA_003668045.2_Mammalia_7:0.0743334367,GCA_023856395.1_Mammalia_8:0.1497580263)/1:0.0580470312)/1:0.0265385885)/0.69:0.0114193683,(((GCA_029890205.1_Mammalia_8:0.0000010060,GCA_907164435.1_Mammalia_8:0.0000010060)/1:0.0380250895,GCA_903995435.1_Mammalia_8:0.0280658067)/1:0.1562923244,GCA_028658305.1_Mammalia_5:0.2312242724)/0.999:0.0446343546)/1:0.1316511061,GCA_020740685.1_Mammalia_7:0.3935016471)/1:0.0699445621,GCA_023159225.1_Mammalia_6:0.3315569291)/1:0.0650670147)/1:0.0856071228,(((GCA_009806435.2_Mammalia_6:0.1118694449,(GCA_015711505.1_Mammalia_6:0.0275097753,GCA_949820135.1_Mammalia_6:0.0160966750)/1:0.0608430679)/0.866:0.0229897375,GCA_009760805.1_Mammalia_5:0.0773310532)/1:0.1812783441,GCA_014633375.1_Mammalia_6:0.2845682693)/1:0.1737934091)/0.982:0.0324048670)/0.783:0.0142271485)/1:0.0491945919,((((((((((GCA_000978405.1_Mammalia_7:0.0000010060,GCA_001704415.2_Mammalia_7:0.0044019738)/1:0.0356448175,(GCA_019923935.1_Mammalia_6:0.0088849132,GCA_029407905.2_Mammalia_5:0.0000010060)/1:0.0317958762)/0.487:0.0035227980,(((GCA_000247795.2_Mammalia_6:0.0000010060,GCA_002263795.3_Mammalia_6:0.0000010060)/0.333:0.0000010059,GCA_027580195.1_Mammalia_6:0.0094064163)/1:0.1023483650,GCA_023091745.2_Mammalia_6:0.1778829979)/1:0.1872648976)/0.84:0.0047428965,(((GCA_013496395.1_Mammalia_4:0.0000010060,GCA_017591445.1_Mammalia_7:0.0000010060)/0.875:0.0042991466,GCA_017591445.1_Mammalia_8:0.0087872272)/1:0.0176948597,GCA_024291935.2_Mammalia_4:0.0131700934)/1:0.0090821655)/0.576:0.0042458551,(((((GCA_010411085.1_Mammalia_5:0.0000010060,GCA_019320065.1_Mammalia_5:0.0000010060)/0.333:0.0000010059,GCA_910594005.1_Mammalia_5:0.0043609550)/1:0.0088133010,(GCA_008782695.1_Mammalia_5:0.0000010060,GCA_020276665.1_Mammalia_5:0.0043547396)/1:0.0087306361)/0.972:0.0043601068,((GCA_020976825.1_Mammalia_6:0.0000010060,GCA_023699985.2_Mammalia_5:0.0043598122)/0.982:0.0043559066,GCA_019903745.2_Mammalia_5:0.0174837850)/0.994:0.0043788427)/0.967:0.0044129246,GCA_020226075.1_Mammalia_5:0.0130588647)/1:0.0263162030)/1:0.1352313247,(GCA_023065765.1_Mammalia_6:0.0118427474,GCA_030028045.1_Mammalia_5:0.0149219415)/1:0.0680006568)/1:0.0911340285,(((GCA_002863925.1_Mammalia_8:0.0000000000,GCA_021613505.1_Mammalia_10:0.0000000000):0.0000010060,GCA_016077325.2_Mammalia_9:0.0000010060)/1:0.1034933632,(((GCA_020826845.1_Mammalia_7:0.0184826444,GCA_028646465.1_Mammalia_7:0.0248084449)/0.896:0.0084860210,GCA_021442165.1_Mammalia_8:0.0097488296)/1:0.0582270503,GCA_028533255.1_Mammalia_8:0.0655149295)/0.786:0.0081934199)/1:0.0286867870)/0.457:0.0051415347,(((GCA_028571685.1_Mammalia_19:0.3086937451,GCA_030014295.1_Mammalia_10:0.0728090900)/0.982:0.0373430878,GCA_030035585.1_Mammalia_6:0.1989474138)/1:0.1634859960,((GCA_024139225.1_Mammalia_7:0.1831402756,GCA_027595985.1_Mammalia_7:0.3882862811)/1:0.1115594560,GCA_950295315.1_Mammalia_7:0.2835014967)/0.992:0.0345885360)/1:0.0456747662)/0.964:0.0045592886,(((GCA_028533395.1_Mammalia_5:0.0130631095,GCA_028533765.1_Mammalia_4:0.0221387499)/0.464:0.0036777262,(GCA_028627145.1_Mammalia_5:0.0372762166,GCA_030015415.1_Mammalia_5:0.0765338892)/0.77:0.0087092691)/1:0.1003230611,((GCA_027563665.1_Mammalia_3:0.0581701795,((GCA_027574615.1_Mammalia_5:0.0280779097,GCA_951640355.1_Mammalia_5:0.0075089787)/1:0.0281265619,(GCA_903992545.1_Mammalia_5:0.0453859882,GCA_903992545.1_Mammalia_6:0.0200343575)/1:0.0644122456)/0.917:0.0215940006)/1:0.1297334651,((GCA_004126475.3_Mammalia_5:0.1471233248,GCA_022682495.1_Mammalia_2:0.1051165996)/0.937:0.0166555450,GCA_028533065.1_Mammalia_4:0.1064509491)/1:0.1268663927)/0.995:0.0350919618)/1:0.0398491466)/0.486:0.0047506835,(((GCA_002007445.3_Mammalia_4:0.0799896506,(GCA_021288785.3_Mammalia_1:0.1159111888,GCA_922984935.2_Mammalia_3:0.2007000919)/0.761:0.0136879814)/0.958:0.0173579765,((GCA_018345385.1_Mammalia_5:0.0000021646,GCA_024500485.1_Mammalia_5:0.0174468572)/0.723:0.0097975110,((GCA_028533335.1_Mammalia_5:0.0129992161,GCA_905319855.2_Mammalia_5:0.0043020489)/0.333:0.0000010059,GCA_001883655.1_Mammalia_3:0.0129192844)/1:0.0208122668)/1:0.0980804011)/1:0.0316009686,((GCA_028646485.1_Mammalia_3:0.0462629197,GCA_028533875.1_Mammalia_4:0.0495089296)/0.894:0.0170237318,((GCA_007474595.2_Mammalia_2:0.0180839120,((GCA_016509475.2_Mammalia_2:0.0090501500,GCA_022837055.1_Mammalia_2:0.0000025123)/1:0.0135616166,(GCA_028533295.1_Mammalia_2:0.0226510001,GCA_027475565.2_Mammalia_2:0.0227652669)/0.333:0.0000021799)/0.333:0.0000026556)/0.477:0.0071742494,((((GCA_018350215.1_Mammalia_2:0.0000023014,GCA_028533385.1_Mammalia_2:0.0000010060)/0.333:0.0000025481,GCA_023721935.1_Mammalia_2:0.0049557145)/0.333:0.0000024309,GCA_018350195.2_Mammalia_2:0.0148798944)/1:0.0147297111,GCA_028018385.1_Mammalia_2:0.0255236807)/1:0.0453318520)/1:0.4780343519)/1:0.0361676770)/1:0.0543593466)/1:0.0352688062)/1:0.2125442167,((((((GCA_011100635.1_Mammalia_19:0.0491272188,GCA_028646595.1_Mammalia_18:0.0777223242)/1:0.0692895641,(GCA_028533205.1_Mammalia_10:0.0042130667,(GCA_028372415.1_Mammalia_16:0.0000028117,(GCA_028583105.1_Mammalia_11:0.0000028659,GCA_028627215.1_Mammalia_12:0.0084987691)/0.999:0.0042415243)/0.936:0.0042869908)/1:0.0903696309)/0.975:0.0370645279,((GCA_028627135.1_Mammalia_17:0.0217648333,GCA_028646515.1_Mammalia_13:0.0126703994)/1:0.0528721924,GCA_028646575.1_Mammalia_19:0.1014052833)/1:0.0872176594)/1:0.0353578740,GCA_028626985.1_Mammalia_11:0.0649492723)/1:0.0510414975,((GCA_016432865.2_Mammalia_6:0.0216724411,(GCA_020854095.1_Mammalia_6:0.0043164675,GCA_902635505.1_Mammalia_6:0.0043372845)/1:0.0220600382)/1:0.1000100064,GCA_019393635.1_Mammalia_9:0.1230992057)/0.892:0.0193402215)/1:0.0669165021,(GCA_016433145.1_Mammalia_6:0.0266127544,GCA_027887165.1_Mammalia_5:0.0539085758)/1:0.0979321043)/1:0.2099234132)/0.856:0.0626616075)/1:0.6713225370)/1:0.3407115461)/0.917:0.0612596357,(((((((((((((((Hs-TAS2R1_NM_019599.2:0.0000010060,GCA_014905855.1_Mammalia_7:0.0000010060)/1:0.0100557260,GCA_029281585.1_Mammalia_8:0.0100199436)/0.772:0.0047696657,GCA_029289425.1_Mammalia_8:0.0100186058)/1:0.0205940258,(GCA_028885655.1_Mammalia_6:0.0000010060,GCA_028885625.1_Mammalia_7:0.0000010060)/1:0.0402680793)/0.532:0.0043946362,(GCA_006542625.1_Mammalia_8:0.0198739051,(GCA_021498465.1_Mammalia_7:0.0099773212,GCA_028878055.1_Mammalia_8:0.0200595126)/0.983:0.0050847076)/1:0.0565992329)/1:0.0520443978,(((GCA_002776525.5_Mammalia_7:0.0455345572,GCA_021498455.1_Mammalia_7:0.0150937080)/0.8:0.0053210756,GCA_007565055.1_Mammalia_6:0.0401276452)/1:0.0338271736,(((GCA_003255815.1_Mammalia_8:0.0149955079,(GCA_008728515.2_Mammalia_8:0.0000010060,GCA_028645565.1_Mammalia_8:0.0000023985)/0.333:0.0000021844)/1:0.0193771663,(((GCA_003339765.3_Mammalia_8:0.0000010060,GCA_026956025.1_Mammalia_8:0.0000010060)/0.333:0.0000010059,GCA_012559485.3_Mammalia_8:0.0049348287)/1:0.0150416579,GCA_028627265.1_Mammalia_7:0.0405643355)/0.993:0.0105433855)/0.822:0.0049638189,(GCA_028551445.1_Mammalia_7:0.0098763640,GCA_000409795.2_Mammalia_8:0.0099804084)/0.994:0.0057172111)/0.966:0.0157138727)/1:0.0775008318)/1:0.0673219135,(((GCA_011100555.2_Mammalia_7:0.0387066941,GCA_028533165.1_Mammalia_7:0.0278905196)/0.996:0.0147417452,GCA_021498475.1_Mammalia_7:0.0367037248)/1:0.0469910960,GCA_028551515.1_Mammalia_8:0.0863697416)/1:0.1599231775)/1:0.2814322372,(((GCA_000165445.3_Mammalia_8:0.1023979842,((GCA_020740605.1_Mammalia_8:0.0458333621,GCA_028534055.1_Mammalia_7:0.0295665527)/0.747:0.0124978541,GCA_028533085.1_Mammalia_8:0.0530951172)/1:0.1031671688)/1:0.2018751813,(GCA_023898255.1_Mammalia_8:0.0000029280,GCA_027406575.1_Mammalia_9:0.0049748942)/1:0.5152066527)/1:0.1088500308,GCA_027409185.1_Mammalia_8:0.4744073120)/0.747:0.0404982573)/0.954:0.0498793189,(((((GCA_016881025.1_Mammalia_7:0.1593022854,GCA_025594165.1_Mammalia_7:0.1971236355)/1:0.0865805266,GCA_028644305.1_Mammalia_7:0.2889229432)/0.451:0.0221824873,(GCA_902686455.2_Mammalia_5:0.0411982661,GCA_902686445.2_Mammalia_7:0.0358868777)/1:0.1776859621)/1:0.2945348246,((((GCA_028451465.1_Mammalia_10:0.2102565169,(((GCA_028451465.1_Mammalia_11:0.0378460872,GCA_028534165.1_Mammalia_7:0.0025593193)/1:0.0478363831,GCA_028534165.1_Mammalia_8:0.0990575017)/1:0.0841113953,GCA_028534165.1_Mammalia_9:0.2204305404)/0.859:0.0371347117)/1:0.0550627608,((((GCA_015741225.1_Mammalia_8:0.2723866777,(GCA_015741225.1_Mammalia_9:0.1838301363,GCA_015741225.1_Mammalia_10:0.2093787961)/1:0.1360158469)/0.986:0.0464986074,(GCA_015741225.1_Mammalia_11:0.3288487501,(GCA_015741225.1_Mammalia_12:0.3093415045,GCA_015741225.1_Mammalia_13:0.3320500274)/0.991:0.0626502757)/0.999:0.0545967501)/0.732:0.0169229793,GCA_015741225.1_Mammalia_14:0.4222800196)/0.735:0.0292197564,GCA_015741225.1_Mammalia_15:0.3545868263)/0.838:0.0248616621)/1:0.0570700364,((GCA_944319715.1_Mammalia_5:0.1939963360,GCA_944319715.1_Mammalia_6:0.2038848737)/1:0.0840875234,(GCA_944319715.1_Mammalia_7:0.2268314691,GCA_944319715.1_Mammalia_8:0.3048902161)/1:0.1134759934)/1:0.0590184867)/1:0.3149251125,((((((((((GCA_000001635.9_Mammalia_9:0.0082130893,GCA_921997135.2_Mammalia_9:0.0247346079)/0.993:0.0104994496,GCA_900094665.2_Mammalia_9:0.0268576966)/1:0.0311755592,GCA_900095145.2_Mammalia_9:0.0652348837)/1:0.0505415784,(GCA_947179515.1_Mammalia_9:0.1271618917,GCA_008632895.1_Mammalia_9:0.1803067250)/0.403:0.0032451734)/0.939:0.0092036358,((GCA_011064425.1_Mammalia_9:0.0284891616,GCA_015227675.2_Mammalia_9:0.0553436282)/1:0.0572068249,GCA_028551405.1_Mammalia_10:0.1490863961)/0.935:0.0195626913)/0.789:0.0265914275,GCA_011762505.1_Mammalia_9:0.1495198248)/1:0.1315200072,(((GCA_029890205.1_Mammalia_9:0.0000010060,GCA_907164435.1_Mammalia_9:0.0041987563)/1:0.0567492704,GCA_903995435.1_Mammalia_9:0.0386902494)/1:0.1847123248,GCA_028658305.1_Mammalia_6:0.3048678460)/0.886:0.0289890938)/0.408:0.0121413451,(((GCA_000317375.1_Mammalia_8:0.0902243784,GCA_903992535.2_Mammalia_9:0.0754911341)/1:0.1715234057,(GCA_003668045.2_Mammalia_8:0.1382516280,GCA_023856395.1_Mammalia_9:0.1163444926)/1:0.0692877971)/0.988:0.0414178327,((((GCA_003704135.2_Mammalia_9:0.0339825753,GCA_003704035.3_Mammalia_9:0.0286327841)/0.993:0.0096075815,GCA_004664715.2_Mammalia_9:0.0092822784)/1:0.0490602504,GCA_949786415.1_Mammalia_9:0.1021762383)/1:0.0252665784,((GCA_903995425.1_Mammalia_7:0.0048812928,GCA_949786405.1_Mammalia_8:0.0048811235)/0.338:0.0009662090,GCA_949786385.1_Mammalia_8:0.0238084111)/0.993:0.0169420750)/1:0.1253905200)/1:0.0822192863)/1:0.3160293328,GCA_020740685.1_Mammalia_8:0.6368719765)/1:0.1741414965,GCA_023159225.1_Mammalia_7:0.8433749218)/0.724:0.0850252733)/0.792:0.0289335228)/1:0.1216652570,((GCA_009806435.2_Mammalia_7:0.0876672967,((GCA_015711505.1_Mammalia_7:0.0585990556,GCA_949820135.1_Mammalia_7:0.0334371059)/0.663:0.0116414808,GCA_009760805.1_Mammalia_6:0.0712204750)/0.991:0.0297613509)/1:0.2477976095,GCA_014633375.1_Mammalia_7:0.3715967774)/1:0.3574365386)/1:0.0957870863)/1:0.0866217681,(((((GCA_000003025.6_Mammalia_7:0.0301914134,(GCA_016906955.1_Mammalia_7:0.0400171453,GCA_028533215.1_Mammalia_6:0.0786077196)/0.968:0.0269880463)/1:0.4242404557,(((((((GCA_000247795.2_Mammalia_7:0.0000021679,GCA_002263795.3_Mammalia_7:0.0000022577)/0.333:0.0000024009,(GCA_027580195.1_Mammalia_7:0.0051333162,(GCA_014182915.2_Mammalia_5:0.0103392655,GCA_005887515.3_Mammalia_5:0.0206746091)/0.333:0.0000022543)/0.997:0.0051432725)/1:0.0207617386,(GCA_019923935.1_Mammalia_7:0.0000010060,GCA_029407905.2_Mammalia_6:0.0051386924)/1:0.0155828424)/1:0.0436608785,((((GCA_000978405.1_Mammalia_8:0.0241062634,GCA_001704415.2_Mammalia_8:0.0078919473)/1:0.0411228032,(GCA_014523465.1_Mammalia_7:0.0051530439,GCA_016772045.1_Mammalia_7:0.0000010060)/0.333:0.0000023026)/0.686:0.0104284258,(GCA_001039535.1_Mammalia_6:0.0000010060,GCA_028583565.1_Mammalia_5:0.0103478869)/0.86:0.0050537403)/1:0.0208616083,GCA_023091745.2_Mammalia_7:0.0051429147)/1:0.0580651890)/0.868:0.0138083254,(((((GCA_010411085.1_Mammalia_6:0.0000000000,GCA_910594005.1_Mammalia_6:0.0000000000):0.0000010060,GCA_019320065.1_Mammalia_6:0.0000010060)/1:0.0216504437,(GCA_008782695.1_Mammalia_6:0.0348784897,(GCA_020276665.1_Mammalia_6:0.0288189216,(GCA_019903745.2_Mammalia_6:0.0348416209,(GCA_020976825.1_Mammalia_7:0.0246393565,GCA_023699985.2_Mammalia_6:0.0116279465)/1:0.0156004069)/0.996:0.0139874498)/1:0.0564419896)/1:0.0291412595)/0.996:0.0152778066,GCA_020226075.1_Mammalia_6:0.0535137538)/1:0.0363458283,((GCA_013496395.1_Mammalia_5:0.0000010060,GCA_017591445.1_Mammalia_9:0.0000010060)/1:0.0247736354,GCA_024291935.2_Mammalia_5:0.0334007737)/1:0.0295783572)/0.878:0.0228210740)/1:0.3310173841,GCA_023065765.1_Mammalia_7:0.2370675473)/0.925:0.0565365067,((GCA_000803125.3_Mammalia_4:0.0051124087,GCA_009834535.1_Mammalia_5:0.0000010060)/1:0.0474102717,GCA_028534125.1_Mammalia_5:0.0149028141)/1:0.4319167918)/0.951:0.0400125951)/1:0.1227650686,(((GCA_002863925.1_Mammalia_9:0.0250757464,(GCA_016077325.2_Mammalia_10:0.0151137317,GCA_021613505.1_Mammalia_11:0.0000010060)/0.911:0.0104841329)/1:0.2231503026,((GCA_020826845.1_Mammalia_8:0.0075701114,GCA_021442165.1_Mammalia_9:0.0236021741)/1:0.1055431379,GCA_028533255.1_Mammalia_9:0.1511502851)/1:0.0713774067)/1:0.1077077824,(GCA_030020395.1_Mammalia_1:0.2983779494,((GCA_004115265.3_Mammalia_5:0.2482044570,((GCA_028533395.1_Mammalia_6:0.2744002243,GCA_028627145.1_Mammalia_6:0.1446048890)/0.988:0.0267660744,(GCA_028533765.1_Mammalia_5:0.1641645688,GCA_030015415.1_Mammalia_6:0.2457927868)/0.543:0.0088129475)/1:0.2678960533)/0.969:0.0394081641,(((GCA_004126475.3_Mammalia_6:0.1468583086,GCA_028533065.1_Mammalia_5:0.0859200668)/1:0.0705228636,GCA_022682495.1_Mammalia_3:0.0602582856)/1:0.2465696671,((GCA_027563665.1_Mammalia_4:0.1731039326,(GCA_027574615.1_Mammalia_6:0.0268727533,GCA_951640355.1_Mammalia_6:0.0030274100)/0.998:0.0318246615)/0.658:0.0274705392,GCA_903992545.1_Mammalia_7:0.2761060430)/1:0.1613860680)/1:0.1117873249)/1:0.0929565395)/0.836:0.0182966608)/0.998:0.0284367939)/0.986:0.0245464424,(((((GCA_002007445.3_Mammalia_5:0.0104264055,((GCA_023065955.2_Mammalia_5:0.0091735837,GCA_028533245.1_Mammalia_5:0.0059982491)/0.999:0.0157996035,GCA_028551375.1_Mammalia_5:0.0500363650)/0.959:0.0164848613)/1:0.1074342589,((((GCA_009829155.1_Mammalia_2:0.0154697978,GCA_022355385.1_Mammalia_2:0.0258589307)/1:0.0213087333,GCA_020171115.1_Mammalia_3:0.0377707070)/1:0.0384959628,GCA_922984935.2_Mammalia_4:0.1286914346)/1:0.0434200814,((GCA_028533885.1_Mammalia_5:0.0924986764,GCA_028646535.1_Mammalia_5:0.1171554952)/0.648:0.0089825235,GCA_028534135.1_Mammalia_5:0.1235142563)/1:0.0609461908)/1:0.0555658143)/0.963:0.0164622428,GCA_028975605.1_Mammalia_1:0.0876277808)/1:0.0433831930,(((GCA_018345385.1_Mammalia_6:0.0000023974,GCA_024500485.1_Mammalia_6:0.0101450365)/1:0.0464320282,(GCA_001883655.1_Mammalia_4:0.0000021256,GCA_905319855.2_Mammalia_6:0.0051014741)/0.988:0.0051473057)/0.827:0.0050792779,GCA_028533335.1_Mammalia_6:0.0000022596)/1:0.2163417241)/1:0.0744903660,(((GCA_007474595.2_Mammalia_3:0.0049969146,(GCA_027475565.2_Mammalia_3:0.0150823271,((GCA_016509475.2_Mammalia_3:0.0000010060,GCA_022837055.1_Mammalia_3:0.0050138472)/1:0.0150998612,((GCA_018350175.1_Mammalia_2:0.0000010060,GCA_028533295.1_Mammalia_3:0.0100340270)/1:0.0151095569,GCA_019924945.1_Mammalia_2:0.0100897170)/1:0.0201106986)/0.916:0.0050348464)/0.333:0.0000020761)/0.882:0.0050910106,(((GCA_018350215.1_Mammalia_3:0.0000010060,GCA_028533385.1_Mammalia_3:0.0000010060)/0.997:0.0050447152,(GCA_018350195.2_Mammalia_3:0.0000010060,GCA_023721935.1_Mammalia_3:0.0050412340)/0.333:0.0000026042)/1:0.0101259963,GCA_028018385.1_Mammalia_3:0.0100848933)/1:0.0151209727)/1:0.0678616118,((GCA_006229205.1_Mammalia_4:0.0344768333,GCA_028533875.1_Mammalia_5:0.0332966908)/1:0.0970777586,GCA_028646485.1_Mammalia_4:0.0422617825)/1:0.0647323396)/1:0.1199853904)/1:0.1017496781)/0.997:0.0693548282,((GCA_024139225.1_Mammalia_8:0.3287263600,GCA_027595985.1_Mammalia_8:0.3753091124)/1:0.3126097081,GCA_950295315.1_Mammalia_8:0.6320825580)/0.899:0.0860781426)/0.958:0.0622615124)/0.991:0.0577859979,((GCA_015220235.1_Mammalia_3:0.3788320297,GCA_023851605.1_Mammalia_2:0.2362254124)/1:0.2436056395,(((GCA_024166365.1_Mammalia_10:0.0048828542,GCA_030014295.1_Mammalia_11:0.0098950021)/1:0.2157964999,GCA_028571685.1_Mammalia_20:0.4629546675)/0.922:0.0728696160,GCA_030035585.1_Mammalia_7:0.2821854870)/1:0.3247938085)/0.673:0.0462318358)/1:0.5366305004,(((((GCA_011100635.1_Mammalia_20:0.1350336168,GCA_028646595.1_Mammalia_19:0.1036868632)/1:0.1703825054,GCA_019393635.1_Mammalia_10:0.4562257134)/0.83:0.0380184426,(((GCA_028533205.1_Mammalia_11:0.0471996003,(GCA_028372415.1_Mammalia_17:0.0253463571,(GCA_028583105.1_Mammalia_12:0.0000010060,GCA_028627215.1_Mammalia_13:0.0046162558)/1:0.0310779897)/0.996:0.0193791690)/1:0.1808505124,((GCA_028627135.1_Mammalia_18:0.0451362597,GCA_028646515.1_Mammalia_14:0.0979797616)/1:0.0792222223,(GCA_028646575.1_Mammalia_20:0.1088060237,GCA_028646575.1_Mammalia_21:0.0809131084)/1:0.1142270692)/1:0.1851319099)/0.996:0.0310513487,(GCA_011100635.1_Mammalia_21:0.0519615997,GCA_028646595.1_Mammalia_20:0.1416433576)/1:0.1663692132)/0.97:0.0198088099)/1:0.0782308179,((GCA_016432865.2_Mammalia_7:0.0473313710,(GCA_020854095.1_Mammalia_7:0.0099924045,GCA_902635505.1_Mammalia_7:0.0325228408)/1:0.0302297565)/1:0.0420090695,GCA_007646695.3_Mammalia_5:0.0630359772)/1:0.2300822975)/0.998:0.1478639542,(GCA_016433145.1_Mammalia_7:0.1779831476,GCA_027887165.1_Mammalia_6:0.1400442407)/1:0.2423254485)/1:0.5739469247)/1:0.4427579699,((GCA_004115215.4_Mammalia_6:0.1549724881,GCA_015852505.1_Mammalia_3:0.1102599239)/1:1.1699839912,GCA_004115215.4_Mammalia_7:0.6742958142)/1:0.5154211845)/0.76:0.1299627809,(((((((((((((((GCA_000001635.9_Mammalia_10:0.0123718706,GCA_921997135.2_Mammalia_10:0.0119723360)/0.979:0.0097616538,GCA_900094665.2_Mammalia_10:0.0220544464)/1:0.0178052860,GCA_900095145.2_Mammalia_10:0.0592508934)/0.999:0.0137742177,GCA_008632895.1_Mammalia_10:0.0403138243)/0.984:0.0145044294,GCA_947179515.1_Mammalia_10:0.0608181479)/0.696:0.0055516113,(GCA_011064425.1_Mammalia_10:0.0145184085,GCA_015227675.2_Mammalia_10:0.0048970607)/1:0.0647997693)/0.698:0.0076695175,GCA_028551405.1_Mammalia_11:0.1003155181)/0.577:0.0224930825,GCA_011762505.1_Mammalia_10:0.1103669903)/1:0.0829991052,GCA_028658305.1_Mammalia_7:0.2063026817)/0.999:0.0427149482,((((((GCA_003704135.2_Mammalia_10:0.0197376548,GCA_004664715.2_Mammalia_10:0.0148157370)/0.963:0.0049209451,GCA_003704035.3_Mammalia_10:0.0000020234)/0.984:0.0048974489,GCA_949786415.1_Mammalia_10:0.0240945841)/0.817:0.0059657485,(GCA_903995425.1_Mammalia_8:0.0198026651,(GCA_949786405.1_Mammalia_9:0.0098379137,GCA_949786385.1_Mammalia_9:0.0000010060)/0.333:0.0000020923)/0.974:0.0098870966)/1:0.0856314715,(GCA_000317375.1_Mammalia_9:0.0456302599,GCA_903992535.2_Mammalia_10:0.0357726818)/1:0.1294387004)/0.426:0.0096938150,(GCA_003668045.2_Mammalia_9:0.0636036222,GCA_023856395.1_Mammalia_10:0.0790678819)/1:0.0345599380)/1:0.0383783504)/1:0.2615151323,GCA_020740685.1_Mammalia_9:0.2647204238)/1:0.1270585233,((GCA_028451465.1_Mammalia_12:0.0000010060,GCA_028534165.1_Mammalia_10:0.0000010060)/1:0.1174508181,GCA_015741225.1_Mammalia_16:0.1748477471)/1:0.3760849976)/0.437:0.0321355259,((GCA_016881025.1_Mammalia_8:0.0925606211,(GCA_902686455.2_Mammalia_6:0.0049533617,GCA_902686445.2_Mammalia_8:0.0144203037)/1:0.0554486717)/1:0.1524065489,GCA_023159225.1_Mammalia_8:0.3553451683)/0.993:0.0547563849)/1:0.1283992805,(((((GCA_000165445.3_Mammalia_9:0.1157316188,((GCA_020740605.1_Mammalia_9:0.0387654642,GCA_028534055.1_Mammalia_8:0.0241368456)/1:0.0241551615,GCA_028533085.1_Mammalia_9:0.0000020605)/1:0.0442997594)/0.968:0.0313134018,(GCA_023898255.1_Mammalia_9:0.0000010060,GCA_027406575.1_Mammalia_10:0.0000010060)/1:0.1853608229)/1:0.0505508720,((GCA_009806435.2_Mammalia_8:0.0469447615,((GCA_015711505.1_Mammalia_8:0.0286697486,GCA_949820135.1_Mammalia_8:0.0000023610)/1:0.0381578467,GCA_009760805.1_Mammalia_7:0.0292309534)/0.718:0.0126692849)/1:0.1630827980,GCA_014633375.1_Mammalia_8:0.3225481776)/1:0.2099082555)/0.855:0.0224466634,(GCA_027409185.1_Mammalia_9:0.2122311456,((((((((((((GCA_000247795.2_Mammalia_8:0.0000000000,GCA_014182915.2_Mammalia_6:0.0000000000):0.0000000000,GCA_027580195.1_Mammalia_8:0.0000000000):0.0000010060,GCA_005887515.3_Mammalia_6:0.0000010060)/0.333:0.0000010059,GCA_002263795.3_Mammalia_8:0.0048186825)/1:0.0191338134,(GCA_019923935.1_Mammalia_8:0.0000010060,GCA_029407905.2_Mammalia_7:0.0000010060)/1:0.0148389428)/1:0.0146139926,((GCA_000978405.1_Mammalia_9:0.0041715322,((((GCA_014523465.1_Mammalia_8:0.0000010060,GCA_001039535.1_Mammalia_7:0.0000010060)/0.998:0.0041659589,GCA_028583565.1_Mammalia_6:0.0041751661)/0.333:0.0000010059,GCA_016772045.1_Mammalia_8:0.0041631314)/0.992:0.0041739320,GCA_023091745.2_Mammalia_8:0.0209467434)/1:0.0083687948)/0.333:0.0000010059,GCA_001704415.2_Mammalia_9:0.0041676091)/1:0.0286781098)/1:0.0188629613,(((GCA_010411085.1_Mammalia_7:0.0048244587,(GCA_019320065.1_Mammalia_7:0.0000010060,GCA_910594005.1_Mammalia_7:0.0000010060)/0.333:0.0000022047)/1:0.0145863480,(GCA_008782695.1_Mammalia_7:0.0000010060,GCA_020276665.1_Mammalia_7:0.0048218490)/1:0.0145301140)/0.979:0.0096951064,(((GCA_020976825.1_Mammalia_8:0.0096647389,GCA_023699985.2_Mammalia_7:0.0048277257)/0.333:0.0000020964,GCA_019903745.2_Mammalia_7:0.0048312870)/1:0.0097038157,GCA_020226075.1_Mammalia_7:0.0342031509)/0.333:0.0000029085)/1:0.0446993412)/0.335:0.0006846459,((GCA_013496395.1_Mammalia_6:0.0000010060,GCA_017591445.1_Mammalia_10:0.0000010060)/1:0.0254881115,GCA_024291935.2_Mammalia_6:0.0098216947)/0.671:0.0085938929)/1:0.1830722139,((GCA_000803125.3_Mammalia_5:0.0000010060,GCA_009834535.1_Mammalia_6:0.0000010060)/1:0.0247587775,GCA_028534125.1_Mammalia_6:0.0272339931)/1:0.0998631642)/1:0.0443009942,((((((GCA_002007445.3_Mammalia_6:0.0293467302,(GCA_023065955.2_Mammalia_6:0.0000010060,(GCA_028533245.1_Mammalia_6:0.0048342999,GCA_028551375.1_Mammalia_6:0.0096657261)/0.333:0.0000010059)/0.333:0.0000022485)/1:0.0739280949,((((((GCA_009829155.1_Mammalia_3:0.0000026086,GCA_020171115.1_Mammalia_4:0.0096956950)/0.333:0.0000027785,GCA_022355385.1_Mammalia_3:0.0097038572)/1:0.0146359348,GCA_029410595.1_Mammalia_3:0.0582170816)/0.333:0.0000023499,(GCA_902655055.2_Mammalia_2:0.0292615432,GCA_922984935.2_Mammalia_5:0.0293068495)/0.497:0.0048003402)/1:0.0494426557,GCA_028534135.1_Mammalia_6:0.0209061972)/0.715:0.0045789144,(GCA_028533885.1_Mammalia_6:0.0598557261,GCA_028646535.1_Mammalia_6:0.0710405932)/0.972:0.0142971582)/1:0.0315423760)/0.55:0.0084059493,(GCA_009762305.2_Mammalia_2:0.0513934675,GCA_021288785.3_Mammalia_2:0.0467235044)/0.996:0.0218930614)/1:0.0238580491,((((GCA_018345385.1_Mammalia_7:0.0079868215,GCA_024500485.1_Mammalia_7:0.0039988392)/1:0.0240973515,GCA_905319855.2_Mammalia_7:0.0000020953)/0.993:0.0039899364,GCA_001883655.1_Mammalia_5:0.0080020392)/0.903:0.0040250359,GCA_028533335.1_Mammalia_7:0.0039795386)/1:0.1186594823)/0.966:0.0147856172,(((((((GCA_007474595.2_Mammalia_4:0.0094884025,(GCA_016509475.2_Mammalia_4:0.0000010060,GCA_022837055.1_Mammalia_4:0.0000010060)/0.333:0.0000010059)/0.991:0.0047460713,GCA_028018385.1_Mammalia_4:0.0095017124)/0.333:0.0000020665,GCA_018350215.1_Mammalia_4:0.0047389329)/0.333:0.0000021654,(((GCA_018350195.2_Mammalia_4:0.0000000000,GCA_028533385.1_Mammalia_4:0.0000000000):0.0000010060,GCA_023721935.1_Mammalia_4:0.0000010060)/0.988:0.0047653260,((GCA_018350175.1_Mammalia_3:0.0000023255,GCA_028533295.1_Mammalia_4:0.0094887758)/0.977:0.0047402690,GCA_019924945.1_Mammalia_3:0.0047510769)/1:0.0095403647)/0.971:0.0047393773)/0.729:0.0044728551,GCA_027475565.2_Mammalia_4:0.0193645415)/1:0.0493664604,GCA_028646485.1_Mammalia_5:0.0382800644)/0.76:0.0047973786,(GCA_006229205.1_Mammalia_5:0.0386220936,GCA_028533875.1_Mammalia_6:0.0108639885)/1:0.0325933772)/1:0.0450364239)/1:0.0590729457,(GCA_024139225.1_Mammalia_9:0.1657360191,GCA_027595985.1_Mammalia_9:0.1975647083)/1:0.1651784380)/0.333:0.0000024972)/0.988:0.0219078367,((GCA_002863925.1_Mammalia_10:0.0053841609,(GCA_016077325.2_Mammalia_11:0.0000027645,GCA_021613505.1_Mammalia_12:0.0000021803)/1:0.0140579701)/1:0.1063052794,((GCA_020826845.1_Mammalia_9:0.0101570237,GCA_021442165.1_Mammalia_10:0.0139194948)/0.999:0.0096486820,GCA_028646465.1_Mammalia_8:0.0053609445)/1:0.0600571408)/1:0.0853667074)/0.988:0.0239186990,(((GCA_024166365.1_Mammalia_11:0.0000010060,GCA_030014295.1_Mammalia_12:0.0195157789)/1:0.1236239821,GCA_028571685.1_Mammalia_21:0.3452615082)/1:0.1331826541,((((GCA_027563665.1_Mammalia_5:0.1184990721,(GCA_027574615.1_Mammalia_7:0.0271956248,GCA_951640355.1_Mammalia_7:0.0261125973)/0.965:0.0257601892)/0.681:0.0155561939,GCA_903992545.1_Mammalia_8:0.1506424642)/1:0.1702535505,((GCA_004126475.3_Mammalia_7:0.0741990884,GCA_028533065.1_Mammalia_6:0.1247391256)/0.995:0.0462545154,GCA_022682495.1_Mammalia_4:0.1555098181)/1:0.1135338215)/1:0.0512119599,GCA_004115265.3_Mammalia_6:0.3387563789)/1:0.0336531323)/0.656:0.0087851245)/1:0.0679552426)/0.915:0.0302755647)/0.909:0.0234606586,((((((((((GCA_002776525.5_Mammalia_8:0.0240363715,GCA_021498455.1_Mammalia_8:0.0191569356)/0.971:0.0048269788,GCA_007565055.1_Mammalia_7:0.0289372014)/1:0.0144377892,GCA_028551445.1_Mammalia_8:0.0241357260)/0.966:0.0047793646,(GCA_003255815.1_Mammalia_9:0.0290714196,GCA_000409795.2_Mammalia_9:0.0096042476)/0.333:0.0000010059)/0.333:0.0000021532,GCA_026956025.1_Mammalia_9:0.0000010060)/0.333:0.0000010059,GCA_028645565.1_Mammalia_9:0.0000010060)/0.333:0.0000010059,(GCA_012559485.3_Mammalia_9:0.0095542766,GCA_008728515.2_Mammalia_9:0.0413124772)/0.333:0.0000010059)/0.976:0.0047755965,GCA_003339765.3_Mammalia_9:0.0000020932)/1:0.0783656647,((((GCA_006542625.1_Mammalia_9:0.0047621287,GCA_021498465.1_Mammalia_8:0.0047667370)/0.333:0.0000025616,GCA_028878055.1_Mammalia_9:0.0143191110)/1:0.0337928771,((GCA_029289425.1_Mammalia_9:0.0047632317,GCA_028858775.1_Mammalia_8:0.0000010060)/1:0.0191676255,GCA_029281585.1_Mammalia_9:0.0288585880)/1:0.0145201460)/0.999:0.0096629031,(GCA_028885655.1_Mammalia_7:0.0000020620,GCA_028885625.1_Mammalia_8:0.0000010060)/1:0.0144383222)/1:0.0184838246)/0.815:0.0138309703,(((GCA_011100555.2_Mammalia_8:0.0244612698,GCA_028533165.1_Mammalia_8:0.0102723550)/0.333:0.0000022623,GCA_021498475.1_Mammalia_8:0.0392385246)/1:0.0368732124,GCA_028551515.1_Mammalia_9:0.0401585383)/1:0.0612387870)/1:0.0740713680)/0.972:0.0537991354)/1:0.3297403683,((((((GCA_011100635.1_Mammalia_22:0.0406873641,GCA_028646595.1_Mammalia_21:0.0471640438)/1:0.0732660573,(((GCA_028533205.1_Mammalia_12:0.0143709947,GCA_028372415.1_Mammalia_18:0.0143571533)/0.838:0.0083016056,(GCA_028583105.1_Mammalia_13:0.0047664738,GCA_028627215.1_Mammalia_14:0.0047471027)/1:0.0205440404)/1:0.1738691855,((GCA_028627135.1_Mammalia_19:0.0274639450,GCA_028646515.1_Mammalia_15:0.0286796720)/1:0.0456191478,GCA_028646575.1_Mammalia_22:0.0768980789)/1:0.1003456935)/0.833:0.0164467909)/0.913:0.0220402465,GCA_028626985.1_Mammalia_12:0.1181067018)/1:0.0586208768,GCA_019393635.1_Mammalia_11:0.2803824038)/0.994:0.0387552428,(GCA_016433145.1_Mammalia_8:0.0565093003,GCA_027887165.1_Mammalia_7:0.1333531000)/1:0.1942150426)/0.758:0.0404801891,((GCA_016432865.2_Mammalia_8:0.0627841942,(GCA_020854095.1_Mammalia_8:0.0220048775,GCA_902635505.1_Mammalia_8:0.0312875442)/0.999:0.0229116957)/1:0.0985262670,GCA_007646695.3_Mammalia_6:0.1813142577)/1:0.1522871822)/1:0.5017110855)/1:0.9452802010)/0.963:0.1394606183,(((((((GCA_000241765.5_Testudines_6:0.0404326183,GCA_028017835.1_Testudines_6:0.0129044297)/1:0.0322016607,((GCA_016161935.1_Testudines_12:0.0230844807,(GCA_020497125.1_Testudines_9:0.0052905730,GCA_020497125.1_Testudines_10:0.0441484234)/0.665:0.0133309118)/1:0.0449685525,GCA_026122505.1_Testudines_14:0.0727078452)/0.755:0.0098464338)/1:0.1657422314,GCA_019425775.1_Testudines_7:0.2816226903)/0.998:0.0823236112,(((((GCA_000241765.5_Testudines_7:0.0202117674,(GCA_013100865.1_Testudines_7:0.0088234923,GCA_027887155.1_Testudines_6:0.0088118818)/1:0.0154909300)/1:0.0319671812,GCA_028017835.1_Testudines_7:0.0262974648)/1:0.1441399563,((GCA_007399415.1_Testudines_9:0.0257047166,GCA_025201925.1_Testudines_8:0.0086015502)/0.991:0.0304759916,GCA_026122505.1_Testudines_15:0.0783425891)/1:0.0627258002)/0.632:0.0116091260,(GCA_013100865.1_Testudines_8:0.0125803271,GCA_027887155.1_Testudines_7:0.0348366920)/1:0.1053448517)/0.882:0.0169025297,(((GCA_000241765.5_Testudines_8:0.0043406804,(GCA_027887155.1_Testudines_8:0.0042664568,GCA_013100865.1_Testudines_9:0.0128271727)/0.938:0.0042294549)/1:0.0218715793,GCA_028017835.1_Testudines_8:0.0081957991)/1:0.0541316965,(((GCA_016161935.1_Testudines_13:0.0258463515,GCA_020497125.1_Testudines_11:0.0216535261)/1:0.0226075310,(GCA_007399415.1_Testudines_10:0.0428911839,GCA_025201925.1_Testudines_9:0.0375004256)/1:0.0933827658)/0.971:0.0162785412,((GCA_007399415.1_Testudines_11:0.0521166425,GCA_025201925.1_Testudines_10:0.0048427113)/1:0.0475361054,GCA_026122505.1_Testudines_16:0.0585693091)/1:0.0385237096)/0.924:0.0249192303)/1:0.0506353662)/0.969:0.0322333651)/0.893:0.0679379846,GCA_019425775.1_Testudines_8:0.3678419899)/1:0.6952324932,GCA_028583425.1_Squamata_22:0.7767292542)/1:0.2598903384,((((((((((((((Hs-TAS2R38_NM_176817.4:0.0000028818,GCA_014905855.1_Mammalia_8:0.0041926621)/1:0.0168659380,GCA_029281585.1_Mammalia_10:0.0084309097)/0.333:0.0000027265,GCA_029289425.1_Mammalia_10:0.0084392027)/1:0.0084311459,((GCA_028885655.1_Mammalia_8:0.0126932280,GCA_028885625.1_Mammalia_9:0.0169625676)/1:0.0213068136,(((GCA_003255815.1_Mammalia_10:0.0126962502,(GCA_008728515.2_Mammalia_10:0.0042116373,GCA_028645565.1_Mammalia_10:0.0000010060)/0.961:0.0042044389)/0.98:0.0042270765,((((GCA_003339765.3_Mammalia_10:0.0000010060,GCA_012559485.3_Mammalia_10:0.0042181158)/0.333:0.0000022670,GCA_026956025.1_Mammalia_10:0.0084434194)/0.985:0.0042157745,GCA_028551445.1_Mammalia_9:0.0126951442)/0.333:0.0000026616,(GCA_028627265.1_Mammalia_8:0.0084503811,GCA_000409795.2_Mammalia_10:0.0000021812)/1:0.0042206493)/0.333:0.0000020368)/0.953:0.0045450714,(GCA_021498455.1_Mammalia_9:0.0172547695,GCA_007565055.1_Mammalia_8:0.0328947196)/0.633:0.0051032984)/1:0.0294751385)/0.333:0.0000027809)/0.996:0.0085246223,(GCA_006542625.1_Mammalia_10:0.0095145326,(GCA_028878055.1_Mammalia_10:0.0137905552,GCA_021498465.1_Mammalia_9:0.0372989846)/0.798:0.0041903900)/0.999:0.0115696659)/1:0.0623470131,(((GCA_011100555.2_Mammalia_9:0.0429521832,GCA_028533165.1_Mammalia_9:0.0342490426)/0.485:0.0034849656,GCA_021498475.1_Mammalia_9:0.0475329422)/1:0.0291926620,GCA_028551515.1_Mammalia_10:0.0324875954)/1:0.0401211263)/1:0.1442162175,((GCA_000165445.3_Mammalia_10:0.0744304964,((GCA_020740605.1_Mammalia_10:0.0305583576,GCA_028534055.1_Mammalia_9:0.0128673260)/0.999:0.0154509186,GCA_028533085.1_Mammalia_10:0.0367725432)/1:0.0487499772)/1:0.1129749513,(GCA_023898255.1_Mammalia_10:0.0000022052,GCA_027406575.1_Mammalia_11:0.0042537597)/1:0.2183224717)/1:0.0619928111)/1:0.0648724883,(GCA_027409185.1_Mammalia_10:0.1989090512,((((((((((((GCA_000001635.9_Mammalia_11:0.0085474623,GCA_921997135.2_Mammalia_11:0.0213663958)/1:0.0128403181,GCA_900094665.2_Mammalia_11:0.0171091856)/1:0.0389531271,GCA_900095145.2_Mammalia_11:0.0432557624)/1:0.0257070818,(GCA_947179515.1_Mammalia_11:0.0878871622,GCA_008632895.1_Mammalia_11:0.0702948006)/0.333:0.0000021084)/1:0.0161581797,(GCA_011762505.1_Mammalia_11:0.0300556257,GCA_028551405.1_Mammalia_12:0.0256640350)/0.998:0.0086290892)/0.571:0.0037006642,(GCA_011064425.1_Mammalia_11:0.0075599289,GCA_015227675.2_Mammalia_11:0.0201589747)/1:0.0732525736)/1:0.0463270692,(GCA_028658305.1_Mammalia_8:0.0997299116,((GCA_029890205.1_Mammalia_10:0.0085191567,GCA_907164435.1_Mammalia_10:0.0000010060)/0.995:0.0125856979,GCA_903995435.1_Mammalia_10:0.0306328699)/1:0.1286012554)/0.994:0.0220075773)/0.999:0.0197986955,(((GCA_000317375.1_Mammalia_10:0.0631267392,GCA_903992535.2_Mammalia_11:0.0391301392)/1:0.0802791596,(GCA_003668045.2_Mammalia_10:0.0623506964,GCA_023856395.1_Mammalia_11:0.0995694162)/1:0.0362821829)/0.995:0.0196770983,(((GCA_003704135.2_Mammalia_11:0.0051699097,GCA_003704035.3_Mammalia_11:0.0034506285)/1:0.0437261609,GCA_949786415.1_Mammalia_11:0.0514421042)/0.997:0.0154346711,((GCA_903995425.1_Mammalia_9:0.0000010060,GCA_949786385.1_Mammalia_10:0.0085049166)/0.612:0.0038293296,GCA_949786405.1_Mammalia_10:0.0089445519)/1:0.0614594589)/1:0.0729813497)/1:0.0568984104)/1:0.1073438379,GCA_020740685.1_Mammalia_10:0.2933270398)/1:0.0601962878,GCA_023159225.1_Mammalia_9:0.3937083774)/0.953:0.0314342708,((((GCA_028451465.1_Mammalia_13:0.0125618812,GCA_028534165.1_Mammalia_11:0.0165198532)/1:0.0796235111,GCA_015741225.1_Mammalia_17:0.1029281556)/1:0.0580998890,GCA_944319715.1_Mammalia_9:0.1279858653)/1:0.1161195240,(GCA_028644305.1_Mammalia_8:0.0861815570,(GCA_902686455.2_Mammalia_7:0.0092261825,GCA_902686445.2_Mammalia_9:0.0166325368)/1:0.0862340160)/1:0.1433862349)/0.525:0.0071838748)/1:0.0542607261,(GCA_949820135.1_Mammalia_9:0.2845450989,GCA_014633375.1_Mammalia_9:0.3307344949)/1:0.1323263908)/0.982:0.0320088813)/0.49:0.0096016154)/0.996:0.0248227770,(((((((((((((GCA_000247795.2_Mammalia_9:0.0000020259,GCA_002263795.3_Mammalia_9:0.0000020446)/0.999:0.0083509769,GCA_027580195.1_Mammalia_9:0.0166923642)/0.333:0.0000025094,GCA_014182915.2_Mammalia_7:0.0041389494)/1:0.0291265107,(GCA_019923935.1_Mammalia_9:0.0083786145,GCA_029407905.2_Mammalia_8:0.0125762971)/1:0.0211568593)/1:0.0161714302,((((GCA_000978405.1_Mammalia_10:0.0000010060,GCA_001704415.2_Mammalia_10:0.0000010060)/1:0.0124277101,(GCA_014523465.1_Mammalia_9:0.0000010060,GCA_016772045.1_Mammalia_9:0.0000010060)/1:0.0125215737)/0.333:0.0000020134,(GCA_028583565.1_Mammalia_7:0.0273378963,GCA_001039535.1_Mammalia_8:0.0842595189)/0.996:0.0142524294)/0.994:0.0122583345,GCA_023091745.2_Mammalia_9:0.0337283529)/1:0.0227909175)/1:0.0180455040,(((GCA_010411085.1_Mammalia_8:0.0041739964,GCA_019320065.1_Mammalia_8:0.0000010060)/0.333:0.0000010059,GCA_910594005.1_Mammalia_8:0.0167062805)/1:0.0258250252,((GCA_008782695.1_Mammalia_8:0.0166998326,GCA_020276665.1_Mammalia_8:0.0083147857)/1:0.0245056336,(GCA_020226075.1_Mammalia_8:0.0336205636,((GCA_020976825.1_Mammalia_9:0.0083531079,GCA_023699985.2_Mammalia_8:0.0124429747)/1:0.0124411450,GCA_019903745.2_Mammalia_8:0.0208292561)/0.998:0.0085461309)/0.999:0.0090187578)/0.723:0.0041135775)/1:0.0484217511)/0.867:0.0105333793,(((GCA_013496395.1_Mammalia_7:0.0000010060,GCA_017591445.1_Mammalia_11:0.0000010060)/1:0.0125117184,GCA_017591445.1_Mammalia_12:0.0124949087)/0.993:0.0116792881,GCA_024291935.2_Mammalia_7:0.0196347508)/1:0.0226608699)/1:0.1763602153,((GCA_000803125.3_Mammalia_6:0.0126173969,GCA_009834535.1_Mammalia_7:0.0040281749)/1:0.0565689666,GCA_028534125.1_Mammalia_7:0.0341263022)/1:0.2312286988)/0.732:0.0257223753,(GCA_023065765.1_Mammalia_8:0.0137939028,GCA_030028045.1_Mammalia_6:0.0042919254)/1:0.1707307242)/0.984:0.0197564221,GCA_016906955.1_Mammalia_8:0.1930087582)/1:0.0530703338,((GCA_020826845.1_Mammalia_10:0.0083715630,GCA_021442165.1_Mammalia_11:0.0124783709)/1:0.0337852841,GCA_028646465.1_Mammalia_9:0.0358939113)/1:0.1126163085)/0.459:0.0050036694,(((((GCA_002007445.3_Mammalia_7:0.0047521049,((GCA_023065955.2_Mammalia_7:0.0000020386,GCA_028533245.1_Mammalia_7:0.0042187923)/1:0.0084228185,GCA_028551375.1_Mammalia_7:0.0000024712)/1:0.0205943139)/1:0.0559213672,((((((GCA_009829155.1_Mammalia_4:0.0080484106,GCA_022355385.1_Mammalia_4:0.0216123874)/1:0.0170350028,GCA_020171115.1_Mammalia_5:0.0171118607)/0.908:0.0041827227,GCA_029410595.1_Mammalia_4:0.0165494805)/0.92:0.0041785101,GCA_902655055.2_Mammalia_3:0.0171215126)/0.918:0.0050508842,GCA_922984935.2_Mammalia_6:0.0429441978)/1:0.0197957622,(GCA_028534135.1_Mammalia_7:0.0417914298,(GCA_028533885.1_Mammalia_7:0.0433362735,GCA_028646535.1_Mammalia_7:0.0554763241)/0.999:0.0163567647)/0.874:0.0048672849)/0.923:0.0087663060)/0.999:0.0215181402,((GCA_018345385.1_Mammalia_8:0.0041453562,GCA_024500485.1_Mammalia_8:0.0000010060)/1:0.0124593621,(GCA_028533335.1_Mammalia_8:0.0041431620,(GCA_905319855.2_Mammalia_8:0.0041428039,GCA_001883655.1_Mammalia_6:0.0041518764)/0.333:0.0000010059)/0.333:0.0000010059)/1:0.1068693715)/0.97:0.0223385559,(((GCA_007474595.2_Mammalia_5:0.0169208361,((GCA_019924945.1_Mammalia_4:0.0083015815,(GCA_018350175.1_Mammalia_4:0.0083831849,GCA_028533295.1_Mammalia_5:0.0042061103)/1:0.0085031964)/0.964:0.0041813398,(GCA_016509475.2_Mammalia_5:0.0126508720,GCA_022837055.1_Mammalia_5:0.0042048447)/1:0.0085083572)/0.984:0.0042102121)/0.854:0.0040748740,(((GCA_018350215.1_Mammalia_5:0.0000010060,GCA_023721935.1_Mammalia_5:0.0000010060)/0.333:0.0000020207,GCA_018350195.2_Mammalia_5:0.0041858693)/0.999:0.0041848254,GCA_028533385.1_Mammalia_5:0.0041847086)/0.333:0.0000020454)/1:0.0437142939,((GCA_006229205.1_Mammalia_6:0.0233969184,GCA_028533875.1_Mammalia_7:0.0361321796)/1:0.0378504945,GCA_028646485.1_Mammalia_6:0.0361986191)/0.914:0.0129571156)/1:0.0470309458)/1:0.0805609659,((GCA_024139225.1_Mammalia_10:0.2430826782,GCA_027595985.1_Mammalia_10:0.1533833922)/1:0.1653795311,GCA_950295315.1_Mammalia_9:0.4296528820)/1:0.1199534350)/0.997:0.0139053582)/0.474:0.0041077265,((((GCA_027563665.1_Mammalia_6:0.0752345414,GCA_903992545.1_Mammalia_9:0.0863740417)/0.705:0.0054325015,(GCA_027574615.1_Mammalia_8:0.0205816378,GCA_951640355.1_Mammalia_8:0.0512167936)/0.929:0.0043347079)/1:0.1106183299,(GCA_004126475.3_Mammalia_8:0.0811409603,GCA_028533065.1_Mammalia_7:0.0732940850)/1:0.1562238644)/1:0.0428206686,((((GCA_028533395.1_Mammalia_7:0.1226544094,GCA_030015415.1_Mammalia_7:0.0911873815)/0.934:0.0159048021,GCA_028533765.1_Mammalia_6:0.0986293790)/0.983:0.0164448348,GCA_028627145.1_Mammalia_7:0.0696270029)/1:0.1192779238,GCA_004115265.3_Mammalia_7:0.2623518269)/0.971:0.0227022608)/1:0.0615652062)/1:0.0340858246)/0.999:0.0358397266,(GCA_015220235.1_Mammalia_4:0.1756442744,GCA_023851605.1_Mammalia_3:0.1718208467)/1:0.0929594814)/0.523:0.0340255917,((GCA_024166365.1_Mammalia_12:0.0041904357,GCA_030014295.1_Mammalia_13:0.0128597462)/1:0.1342522836,GCA_028571685.1_Mammalia_22:0.2808166444)/1:0.2343514158)/1:0.3967703131,((((GCA_011100635.1_Mammalia_23:0.0461064587,GCA_028646595.1_Mammalia_22:0.0979447573)/1:0.0620248050,(GCA_028627135.1_Mammalia_20:0.0173084867,GCA_028646515.1_Mammalia_16:0.0268478837)/1:0.1435492756)/0.871:0.0228110846,GCA_028626985.1_Mammalia_13:0.4303432916)/0.895:0.0414015227,(((GCA_016432865.2_Mammalia_9:0.0251799079,(GCA_020854095.1_Mammalia_9:0.0000010060,GCA_902635505.1_Mammalia_9:0.0044684218)/1:0.0236364438)/1:0.0502211261,GCA_007646695.3_Mammalia_7:0.1023912131)/1:0.1577253064,((GCA_016433145.1_Mammalia_9:0.0461112184,GCA_027887165.1_Mammalia_8:0.0794546954)/1:0.1017642974,GCA_019393635.1_Mammalia_12:0.2207980245)/0.776:0.0285365538)/0.955:0.0441407531)/1:0.3950629265)/1:0.8850109111,((((((((((Hs-TAS2R3_NM_016943.2:0.0000010060,(GCA_014905855.1_Mammalia_9:0.0000010060,(GCA_029289425.1_Mammalia_11:0.0000010060,(GCA_029281585.1_Mammalia_11:0.0000010060,GCA_028858775.1_Mammalia_9:0.0045676078)/0.333:0.0000010059)/0.333:0.0000010059)/0.333:0.0000010059)/1:0.0229528889,((GCA_006542625.1_Mammalia_11:0.0184249045,(GCA_021498465.1_Mammalia_10:0.0045779493,GCA_028878055.1_Mammalia_11:0.0000010060)/0.333:0.0000025336)/1:0.0137774899,(GCA_028885655.1_Mammalia_9:0.0000010060,GCA_028885625.1_Mammalia_10:0.0000010060)/1:0.0322973831)/0.333:0.0000026935)/1:0.0342239191,((GCA_002776525.5_Mammalia_9:0.0322233866,((((GCA_003255815.1_Mammalia_11:0.0137610352,GCA_028645565.1_Mammalia_11:0.0045715590)/0.333:0.0000029141,GCA_008728515.2_Mammalia_11:0.0091544426)/1:0.0137429233,((GCA_003339765.3_Mammalia_11:0.0000010060,GCA_026956025.1_Mammalia_11:0.0000010060)/1:0.0091477027,GCA_012559485.3_Mammalia_11:0.0045591304)/0.333:0.0000021232)/1:0.0091928720,((GCA_028551445.1_Mammalia_10:0.0321053351,GCA_000409795.2_Mammalia_11:0.0000010060)/0.333:0.0000025344,GCA_028627265.1_Mammalia_9:0.0184146852)/1:0.0137792437)/0.894:0.0045033581)/0.333:0.0000024365,(GCA_007565055.1_Mammalia_9:0.0276484716,GCA_021498455.1_Mammalia_10:0.0281492578)/0.883:0.0044917503)/1:0.0405092425)/1:0.0590124932,(((GCA_011100555.2_Mammalia_10:0.0049141714,GCA_021498475.1_Mammalia_10:0.0230641230)/0.333:0.0000027473,GCA_028533165.1_Mammalia_10:0.0232208908)/1:0.0374018304,GCA_028551515.1_Mammalia_11:0.0366032791)/1:0.1359395190)/1:0.1319423008,(((GCA_016881025.1_Mammalia_9:0.1122645144,((GCA_025594165.1_Mammalia_8:0.0200648126,GCA_025594165.1_Mammalia_9:0.0221904637)/1:0.0712993844,(GCA_028644305.1_Mammalia_9:0.0804274478,((GCA_902686455.2_Mammalia_8:0.0181592004,GCA_902686455.2_Mammalia_9:0.0047857819)/1:0.0244603602,(GCA_902686445.2_Mammalia_10:0.0135331706,GCA_902686445.2_Mammalia_11:0.0135319647)/0.998:0.0150348925)/1:0.1266919868)/0.458:0.0151779664)/0.946:0.0157392817)/1:0.1273020355,((((((((((GCA_000001635.9_Mammalia_12:0.0095297223,GCA_921997135.2_Mammalia_12:0.0134163949)/1:0.0107065721,GCA_900094665.2_Mammalia_12:0.0214509989)/0.991:0.0181361591,GCA_900095145.2_Mammalia_12:0.0834177370)/1:0.0531930873,(GCA_011762505.1_Mammalia_12:0.0891908363,(GCA_011064425.1_Mammalia_12:0.0144802952,GCA_015227675.2_Mammalia_12:0.0180544382)/1:0.0792547319)/0.985:0.0139239606)/0.723:0.0050036191,(GCA_028551405.1_Mammalia_13:0.1323910318,GCA_008632895.1_Mammalia_12:0.0943210610)/0.914:0.0090936379)/0.511:0.0042585323,GCA_947179515.1_Mammalia_12:0.1062423745)/1:0.0992665888,(GCA_028658305.1_Mammalia_9:0.1114246098,((GCA_029890205.1_Mammalia_11:0.0000010060,GCA_907164435.1_Mammalia_11:0.0000010060)/1:0.0402285489,GCA_903995435.1_Mammalia_11:0.0244425735)/1:0.1564622530)/0.997:0.0223366964)/0.997:0.0213688811,((GCA_000317375.1_Mammalia_11:0.0760820198,GCA_903992535.2_Mammalia_12:0.0524418948)/1:0.0684131534,((((GCA_003704135.2_Mammalia_12:0.0093516241,GCA_004664715.2_Mammalia_11:0.0271758123)/0.684:0.0045306566,GCA_003704035.3_Mammalia_12:0.0048011687)/1:0.0387022726,((GCA_903995425.1_Mammalia_10:0.0000010060,(GCA_949786405.1_Mammalia_11:0.0045094055,GCA_949786385.1_Mammalia_11:0.0045376537)/0.998:0.0045341629)/1:0.0259650084,GCA_949786415.1_Mammalia_12:0.0198668287)/0.918:0.0088179157)/1:0.0557658880,(GCA_003668045.2_Mammalia_11:0.0418638891,GCA_023856395.1_Mammalia_12:0.1004365375)/1:0.0436510238)/0.412:0.0038514966)/0.999:0.0229044595)/1:0.2004097793,GCA_020740685.1_Mammalia_11:0.4484605542)/0.999:0.0628654283,(GCA_023159225.1_Mammalia_10:0.3492965835,(((GCA_028451465.1_Mammalia_14:0.0091824867,GCA_028534165.1_Mammalia_12:0.0000021749)/1:0.1170302742,GCA_015741225.1_Mammalia_18:0.1663296935)/1:0.0815824399,GCA_944319715.1_Mammalia_10:0.1639618179)/1:0.1624157198)/0.829:0.0272160368)/1:0.0735775185)/1:0.0669882123,(((GCA_009806435.2_Mammalia_9:0.0357151371,GCA_009760805.1_Mammalia_8:0.0443381702)/0.997:0.0210048951,(GCA_015711505.1_Mammalia_9:0.0090425553,GCA_949820135.1_Mammalia_10:0.0140263091)/1:0.0413541870)/1:0.1322004320,GCA_014633375.1_Mammalia_10:0.2131421336)/1:0.2193048040)/0.998:0.0269873129)/0.969:0.0279442414,((((((((GCA_000003025.6_Mammalia_8:0.0232830988,GCA_028533215.1_Mammalia_7:0.0185648541)/1:0.0139937120,GCA_016906955.1_Mammalia_9:0.0139978813)/1:0.0756691749,((((((GCA_000247795.2_Mammalia_10:0.0000023615,(GCA_005887515.3_Mammalia_7:0.0045988965,GCA_027580195.1_Mammalia_10:0.0000026066)/0.999:0.0069499294)/0.987:0.0069536441,GCA_002263795.3_Mammalia_10:0.0046306626)/1:0.0138588135,(GCA_019923935.1_Mammalia_10:0.0000010060,GCA_029407905.2_Mammalia_9:0.0046019225)/1:0.0279321896)/0.999:0.0134749870,((GCA_000978405.1_Mammalia_11:0.0092150937,(GCA_001704415.2_Mammalia_11:0.0046071540,((GCA_014523465.1_Mammalia_10:0.0000010060,(GCA_028583565.1_Mammalia_8:0.0000010060,GCA_001039535.1_Mammalia_9:0.0046186741)/0.333:0.0000010059)/0.333:0.0000020374,GCA_016772045.1_Mammalia_10:0.0046054346)/1:0.0046122581)/0.333:0.0000024067)/0.983:0.0076149499,GCA_023091745.2_Mammalia_10:0.0155304886)/1:0.0254284918)/1:0.0574281499,((((GCA_010411085.1_Mammalia_9:0.0000010060,GCA_910594005.1_Mammalia_9:0.0000010060)/0.333:0.0000010059,GCA_019320065.1_Mammalia_9:0.0046113157)/1:0.0362301157,((GCA_008782695.1_Mammalia_9:0.0045785860,GCA_020276665.1_Mammalia_9:0.0046149940)/1:0.0393088299,((GCA_020976825.1_Mammalia_10:0.0186037384,GCA_023699985.2_Mammalia_9:0.0000021394)/1:0.0186974772,GCA_019903745.2_Mammalia_9:0.0138521480)/1:0.0265357713)/1:0.0187788806)/0.836:0.0098781182,GCA_020226075.1_Mammalia_9:0.0423379713)/1:0.0401353167)/0.484:0.0082001960,(((GCA_013496395.1_Mammalia_8:0.0000010060,GCA_017591445.1_Mammalia_13:0.0000010060)/0.333:0.0000010059,GCA_017591445.1_Mammalia_14:0.0092411490)/1:0.0299889549,GCA_024291935.2_Mammalia_8:0.0185920938)/1:0.0389492535)/1:0.1842769168)/0.966:0.0318783676,((GCA_000803125.3_Mammalia_7:0.0046039518,GCA_009834535.1_Mammalia_8:0.0046354416)/1:0.0285650664,GCA_028534125.1_Mammalia_8:0.0183732101)/1:0.1122187304)/1:0.0909648570,((((((GCA_002201575.2_Mammalia_1:0.0498306703,GCA_028975605.1_Mammalia_2:0.0163675262)/1:0.0514447631,(((GCA_028533885.1_Mammalia_8:0.0471959007,GCA_028646535.1_Mammalia_8:0.0546687370)/0.744:0.0046470286,GCA_028534135.1_Mammalia_8:0.0546873962)/1:0.0156202885,((((GCA_009829155.1_Mammalia_5:0.0138669411,GCA_022355385.1_Mammalia_5:0.0139093129)/0.941:0.0046377776,GCA_020171115.1_Mammalia_6:0.0233559569)/1:0.0193792166,(GCA_902655055.2_Mammalia_4:0.0387405472,GCA_922984935.2_Mammalia_7:0.0409440235)/0.913:0.0047002041)/0.835:0.0065601875,GCA_029410595.1_Mammalia_5:0.0301345937)/1:0.0410449667)/1:0.0259698318)/0.909:0.0062871447,((GCA_023065955.2_Mammalia_8:0.0137041780,GCA_028533245.1_Mammalia_8:0.0000010060)/0.796:0.0045263928,GCA_028551375.1_Mammalia_8:0.0184283851)/1:0.0275329309)/1:0.0602430902,((((GCA_018345385.1_Mammalia_9:0.0090708920,GCA_024500485.1_Mammalia_9:0.0045326615)/1:0.0136776437,GCA_905319855.2_Mammalia_9:0.0045293716)/0.333:0.0000020816,GCA_001883655.1_Mammalia_7:0.0000010060)/0.995:0.0045300063,GCA_028533335.1_Mammalia_9:0.0000028609)/1:0.1226338095)/1:0.0390613776,(((((GCA_007474595.2_Mammalia_6:0.0085021001,((((GCA_016509475.2_Mammalia_6:0.0000010060,(GCA_019924945.1_Mammalia_5:0.0084772673,GCA_018350175.1_Mammalia_5:0.0127268790)/0.333:0.0000010059)/0.333:0.0000010059,GCA_022837055.1_Mammalia_6:0.0042495874)/0.333:0.0000020355,GCA_027475565.2_Mammalia_5:0.0136163446)/0.337:0.0042306106,GCA_028533295.1_Mammalia_6:0.0171762123)/0.982:0.0042368805)/1:0.0084920807,GCA_018350215.1_Mammalia_6:0.0042323553)/0.333:0.0000010059,((GCA_018350195.2_Mammalia_6:0.0000010060,GCA_028533385.1_Mammalia_6:0.0000010060)/0.333:0.0000020350,GCA_023721935.1_Mammalia_6:0.0042373289)/0.333:0.0000010059)/0.958:0.0042240220,GCA_028018385.1_Mammalia_5:0.0042520414)/1:0.0506997167,(GCA_028646485.1_Mammalia_7:0.0362039981,(GCA_006229205.1_Mammalia_7:0.0041431269,GCA_028533875.1_Mammalia_8:0.0048078603)/1:0.1128561147)/1:0.0419970162)/1:0.0612834465)/1:0.0783978530,(GCA_002863925.1_Mammalia_11:0.1172570952,((GCA_020826845.1_Mammalia_11:0.0047547163,GCA_021442165.1_Mammalia_12:0.0181716612)/0.986:0.0135136270,GCA_028646465.1_Mammalia_10:0.0328296713)/1:0.0652972413)/1:0.0668487493)/0.418:0.0064058946)/0.958:0.0185121321,((((GCA_027595985.1_Mammalia_11:0.2819579365,GCA_024139225.1_Mammalia_11:0.3736657775)/1:0.1449643025,(GCA_024139225.1_Mammalia_12:0.3468775337,GCA_027595985.1_Mammalia_12:0.2359694306)/1:0.2377631345)/0.984:0.0590538391,(GCA_950295315.1_Mammalia_10:0.4566914603,(((GCA_024139225.1_Mammalia_13:0.2056782139,GCA_027595985.1_Mammalia_13:0.2294437429)/1:0.1699603854,GCA_950295315.1_Mammalia_11:0.4896231663)/1:0.0984169409,GCA_950295315.1_Mammalia_12:0.4635374115)/0.603:0.0301354329)/0.919:0.0278693687)/0.612:0.0245766932,GCA_950295315.1_Mammalia_13:0.6423358470)/0.998:0.0486204563)/0.999:0.0270275616,((GCA_004115265.3_Mammalia_8:0.1720317481,((((GCA_004126475.3_Mammalia_9:0.0899199725,GCA_004126475.3_Mammalia_10:0.0868681413)/1:0.1621656399,(GCA_004126475.3_Mammalia_11:0.0865589211,GCA_004126475.3_Mammalia_12:0.1164511392)/0.931:0.0334439500)/1:0.0370477275,(GCA_028533065.1_Mammalia_8:0.0489650975,GCA_028533065.1_Mammalia_9:0.0528971240)/1:0.1054715948)/1:0.0510863909,GCA_022682495.1_Mammalia_5:0.0874272601)/1:0.2413539123)/0.976:0.0362867314,((((GCA_028533395.1_Mammalia_8:0.2170099001,GCA_028627145.1_Mammalia_8:0.1284113077)/0.525:0.0257504765,GCA_030015415.1_Mammalia_8:0.2167728067)/0.98:0.0269179643,GCA_028533765.1_Mammalia_7:0.0928824922)/1:0.1580702364,(GCA_027563665.1_Mammalia_7:0.1097408639,((GCA_027574615.1_Mammalia_9:0.0353642347,GCA_951640355.1_Mammalia_9:0.0215850394)/1:0.0549737428,GCA_903992545.1_Mammalia_10:0.1882446502)/0.986:0.0328771014)/1:0.2724286224)/0.971:0.0281807939)/1:0.0575339378)/0.996:0.0304918373,(((GCA_024166365.1_Mammalia_13:0.0085949009,GCA_030014295.1_Mammalia_14:0.0048787400)/1:0.1005455868,GCA_028571685.1_Mammalia_23:0.4100608768)/0.981:0.0725815611,GCA_030035585.1_Mammalia_8:0.2529128286)/1:0.1974834047)/0.992:0.0456946722)/0.756:0.0244517759,(GCA_027409185.1_Mammalia_11:0.2078547656,(GCA_015220235.1_Mammalia_5:0.1228629355,GCA_023851605.1_Mammalia_4:0.2115570129)/1:0.1733160238)/0.995:0.0265912690)/0.533:0.0130479234,(GCA_000165445.3_Mammalia_11:0.1014239585,((GCA_020740605.1_Mammalia_11:0.0676229759,GCA_028534055.1_Mammalia_10:0.0379246771)/1:0.0377901633,GCA_028533085.1_Mammalia_11:0.0663868757)/1:0.0542674401)/1:0.1456413265)/1:0.4640061969,(((((((GCA_011100635.1_Mammalia_24:0.0624157634,GCA_028646595.1_Mammalia_23:0.0703594937)/1:0.1122727920,((GCA_028533205.1_Mammalia_13:0.0150993057,(GCA_028372415.1_Mammalia_19:0.0093172292,(GCA_028583105.1_Mammalia_14:0.0000010060,GCA_028627215.1_Mammalia_15:0.0046542357)/0.333:0.0000010059)/0.428:0.0037717602)/1:0.1205698295,((GCA_028627135.1_Mammalia_21:0.0094592894,GCA_028646515.1_Mammalia_17:0.0240587364)/1:0.0271927078,GCA_028646575.1_Mammalia_23:0.0767110521)/1:0.1082385661)/0.842:0.0111312429)/0.631:0.0129098406,GCA_028626985.1_Mammalia_14:0.1473633824)/1:0.0419439721,(GCA_019393635.1_Mammalia_13:0.2702751910,((GCA_016432865.2_Mammalia_10:0.0415276299,(GCA_020854095.1_Mammalia_10:0.0048350010,GCA_902635505.1_Mammalia_10:0.0048484046)/1:0.0339523493)/1:0.1251320919,GCA_007646695.3_Mammalia_8:0.0791922190)/1:0.1960518910)/0.0549:0.0251963411)/1:0.1196476064,(((GCA_016433145.1_Mammalia_10:0.0819656284,GCA_027887165.1_Mammalia_9:0.0473240616)/1:0.2177906425,GCA_016433145.1_Mammalia_11:0.3270090355)/0.385:0.0334128014,((GCA_016433145.1_Mammalia_12:0.1418793629,GCA_027887165.1_Mammalia_10:0.1135454488)/1:0.1965177790,((((GCA_016433145.1_Mammalia_13:0.0489822567,GCA_016433145.1_Mammalia_14:0.0694511152)/1:0.0639406827,GCA_016433145.1_Mammalia_15:0.0857384353)/0.999:0.0278538204,(GCA_027887165.1_Mammalia_11:0.1337752350,GCA_027887165.1_Mammalia_12:0.1370851040)/0.752:0.0167128167)/1:0.1334100320,(GCA_016433145.1_Mammalia_16:0.1482294799,GCA_027887165.1_Mammalia_13:0.1784215780)/1:0.2132021908)/1:0.1508986350)/1:0.0833542099)/0.973:0.0353047912)/1:0.3459234026,((((((((GCA_011100635.1_Mammalia_25:0.1425970721,(GCA_011100635.1_Mammalia_26:0.0888332364,GCA_028646595.1_Mammalia_24:0.1560485308)/1:0.0405478198)/1:0.0584673744,(GCA_011100635.1_Mammalia_27:0.0805561387,GCA_028646595.1_Mammalia_25:0.1325179989)/1:0.0722939839)/0.898:0.0215488091,((((GCA_011100635.1_Mammalia_28:0.1042549059,GCA_028646595.1_Mammalia_26:0.1177634233)/1:0.0960993032,GCA_028646595.1_Mammalia_27:0.1320039921)/1:0.0751402277,GCA_011100635.1_Mammalia_29:0.1417578893)/1:0.0467685958,GCA_011100635.1_Mammalia_30:0.2039248378)/0.267:0.0318561087)/0.99:0.0132854374,((((GCA_028533205.1_Mammalia_14:0.0343440378,(GCA_028372415.1_Mammalia_20:0.0276980866,(GCA_028583105.1_Mammalia_15:0.0091216056,GCA_028627215.1_Mammalia_16:0.0045667640)/1:0.0092001862)/0.773:0.0071900157)/1:0.0865078187,GCA_028583105.1_Mammalia_16:0.2070935902)/1:0.0704017205,(GCA_028627215.1_Mammalia_17:0.0661652896,GCA_028627215.1_Mammalia_18:0.0032393957)/1:0.1896559469)/1:0.0637963903,(GCA_028533205.1_Mammalia_15:0.0256235462,(GCA_028583105.1_Mammalia_17:0.0091674982,GCA_028627215.1_Mammalia_19:0.0045923982)/0.992:0.0160884536)/1:0.1902220999)/1:0.0314023379)/0.892:0.0102063898,((((GCA_028627135.1_Mammalia_22:0.0384093838,GCA_028646515.1_Mammalia_18:0.0840244551)/1:0.0518466424,GCA_028646575.1_Mammalia_24:0.1148035690)/1:0.1167022643,(((((GCA_028627135.1_Mammalia_23:0.0624537260,GCA_028646515.1_Mammalia_19:0.0679212455)/1:0.0642021372,(GCA_028627135.1_Mammalia_24:0.0501042766,GCA_028646515.1_Mammalia_20:0.0492529225)/1:0.0525416154)/1:0.0329449607,(GCA_028646575.1_Mammalia_25:0.1613337354,GCA_028646575.1_Mammalia_26:0.1440678876)/0.991:0.0464863667)/0.976:0.0209749723,(GCA_028627135.1_Mammalia_25:0.0431735295,GCA_028646515.1_Mammalia_21:0.0221543461)/1:0.0955306815)/0.999:0.0410420379,GCA_028627135.1_Mammalia_26:0.4274552200)/0.951:0.0314643726)/0.992:0.0326404955,(((GCA_028627135.1_Mammalia_27:0.0277963485,GCA_028646515.1_Mammalia_22:0.0402640209)/1:0.1032701356,GCA_028646575.1_Mammalia_27:0.1494266719)/1:0.0892572310,((GCA_028627135.1_Mammalia_28:0.0967201018,GCA_028646515.1_Mammalia_23:0.0475258677)/0.909:0.0436417533,GCA_028646515.1_Mammalia_24:0.1153220903)/1:0.1241173172)/0.999:0.0323532867)/1:0.0241474488)/0.845:0.0147959284,(GCA_028626985.1_Mammalia_15:0.1646818779,GCA_028626985.1_Mammalia_16:0.1457847692)/1:0.0683433882)/1:0.0735975050,(GCA_016432865.2_Mammalia_11:0.0755841772,(GCA_020854095.1_Mammalia_11:0.0302357750,GCA_902635505.1_Mammalia_11:0.0303494608)/1:0.0618165807)/1:0.2711433990)/1:0.2214025588,(GCA_016433145.1_Mammalia_17:0.0691817999,GCA_027887165.1_Mammalia_14:0.0859368135)/1:0.1887769751)/1:0.3922975481)/1:0.1038283419,(((((GCA_011100635.1_Mammalia_31:0.1961100531,(GCA_028372415.1_Mammalia_21:0.0268783650,(GCA_028583105.1_Mammalia_18:0.0141873191,GCA_028627215.1_Mammalia_20:0.0000010060)/0.998:0.0115721749)/1:0.1316863390)/0.983:0.0390414320,GCA_028626985.1_Mammalia_17:0.1332196176)/1:0.0632076595,GCA_019393635.1_Mammalia_14:0.2296439643)/0.998:0.0661535776,(GCA_016433145.1_Mammalia_18:0.1513033630,GCA_027887165.1_Mammalia_15:0.1300803638)/1:0.2173276281)/1:0.2999580313,((((((GCA_011100635.1_Mammalia_32:0.1606725296,((GCA_011100635.1_Mammalia_33:0.1505526650,GCA_011100635.1_Mammalia_34:0.0799770300)/0.936:0.0169887996,GCA_028646595.1_Mammalia_28:0.0941145385)/1:0.0429986064)/1:0.0437949053,((GCA_028627135.1_Mammalia_29:0.0212937709,GCA_028646515.1_Mammalia_25:0.0274681794)/1:0.0622742863,GCA_028646575.1_Mammalia_28:0.0998074027)/1:0.1733553334)/0.57:0.0153034875,((((GCA_028533205.1_Mammalia_16:0.0282476172,GCA_028627215.1_Mammalia_21:0.0239717349)/0.925:0.0099937300,(GCA_028583105.1_Mammalia_19:0.0445700922,GCA_028372415.1_Mammalia_22:0.0724826104)/0.927:0.0097088503)/1:0.1155047731,(GCA_028533205.1_Mammalia_17:0.0193141336,(GCA_028372415.1_Mammalia_23:0.0427677389,(GCA_028583105.1_Mammalia_20:0.0143292520,GCA_028627215.1_Mammalia_22:0.0045692529)/1:0.0213492819)/0.998:0.0225837030)/1:0.1825738542)/1:0.1307836364,(((GCA_028627135.1_Mammalia_30:0.0538271051,GCA_028646515.1_Mammalia_26:0.1115227616)/1:0.1380115307,((GCA_028627135.1_Mammalia_31:0.1357004731,(GCA_028627135.1_Mammalia_32:0.0723843486,GCA_028646515.1_Mammalia_27:0.0469464689)/1:0.0462017242)/0.999:0.0397903464,(GCA_028646575.1_Mammalia_29:0.0817053299,GCA_028646575.1_Mammalia_30:0.1399810674)/1:0.1473339552)/0.82:0.0105489591)/0.408:0.0160671446,(((GCA_028627135.1_Mammalia_33:0.1436078024,(GCA_028627135.1_Mammalia_34:0.1199140056,GCA_028646515.1_Mammalia_28:0.0918461045)/0.967:0.0170761165)/0.901:0.0207316966,(GCA_028646515.1_Mammalia_29:0.1009797475,GCA_028627135.1_Mammalia_35:0.4542593955)/1:0.0608240740)/0.999:0.0344596149,GCA_028646515.1_Mammalia_30:0.1095752060)/1:0.0730420710)/1:0.1666546036)/0.999:0.0513443931)/0.702:0.0195957041,GCA_028626985.1_Mammalia_18:0.2126454773)/0.999:0.0336920869,((GCA_016432865.2_Mammalia_12:0.0763439890,(GCA_020854095.1_Mammalia_12:0.0195175031,GCA_902635505.1_Mammalia_12:0.0275560396)/1:0.0644773767)/1:0.1222149163,GCA_007646695.3_Mammalia_9:0.1666136511)/1:0.1918200197)/0.754:0.0326780038,GCA_019393635.1_Mammalia_15:0.2940722697)/1:0.2690421484)/1:0.1909802958)/0.998:0.0972986155)/1:0.3244994170,((((((((((((Hs-TAS2R7_NM_023919.2:0.0000010060,GCA_014905855.1_Mammalia_10:0.0000010060)/0.333:0.0000010059,GCA_029281585.1_Mammalia_12:0.0179919556)/0.998:0.0044925608,(GCA_029289425.1_Mammalia_12:0.0000029665,GCA_028858775.1_Mammalia_10:0.0043290922)/1:0.0090840735)/0.883:0.0045099328,((GCA_028885655.1_Mammalia_10:0.0044687560,GCA_028885625.1_Mammalia_11:0.0000010060)/1:0.0089836637,(GCA_006542625.1_Mammalia_12:0.0088292101,(GCA_021498465.1_Mammalia_11:0.0089882126,GCA_028878055.1_Mammalia_12:0.0134990923)/0.333:0.0000026709)/1:0.0132557474)/1:0.0132716779)/1:0.0240761076,(((GCA_002776525.5_Mammalia_10:0.0269881587,(GCA_007565055.1_Mammalia_10:0.0089551732,GCA_021498455.1_Mammalia_11:0.0044657661)/0.996:0.0044919064)/0.967:0.0044542364,(GCA_028551445.1_Mammalia_11:0.0180608498,(GCA_028627265.1_Mammalia_10:0.0000020901,GCA_000409795.2_Mammalia_12:0.0044814735)/0.977:0.0044804362)/1:0.0179567903)/0.333:0.0000022865,(GCA_003255815.1_Mammalia_12:0.0060964302,(((GCA_003339765.3_Mammalia_12:0.0000000000,GCA_026956025.1_Mammalia_12:0.0000000000):0.0000029679,GCA_012559485.3_Mammalia_12:0.0000026349)/0.994:0.0073226717,(GCA_008728515.2_Mammalia_12:0.0000010060,GCA_028645565.1_Mammalia_12:0.0000010060)/0.991:0.0061508073)/0.737:0.0044732753)/0.994:0.0118260428)/1:0.0351577540)/0.984:0.0214623360,((GCA_011100555.2_Mammalia_11:0.0064844689,GCA_011100555.2_Mammalia_12:0.0786665806)/0.999:0.0132502702,GCA_021498475.1_Mammalia_11:0.0314688557)/1:0.0950943009)/1:0.1571148209,((((((((((((GCA_000003025.6_Mammalia_9:0.0138145595,GCA_016906955.1_Mammalia_10:0.0046102334)/0.902:0.0098023048,GCA_028533215.1_Mammalia_8:0.0133049175)/1:0.1232788659,((GCA_000803125.3_Mammalia_8:0.0000010060,GCA_009834535.1_Mammalia_9:0.0000010060)/0.993:0.0097330795,GCA_028534125.1_Mammalia_9:0.0138033670)/1:0.1198171079)/0.798:0.0230427413,((((((GCA_000978405.1_Mammalia_12:0.0000023692,GCA_001704415.2_Mammalia_12:0.0000010060)/0.333:0.0000020595,(((GCA_014523465.1_Mammalia_11:0.0000010060,GCA_028583565.1_Mammalia_9:0.0000010060)/0.333:0.0000010059,GCA_016772045.1_Mammalia_11:0.0045569218)/0.333:0.0000020316,GCA_001039535.1_Mammalia_10:0.0045930043)/1:0.0091345331)/0.333:0.0000010059,GCA_023091745.2_Mammalia_11:0.0229968667)/1:0.0232453225,((((GCA_002263795.3_Mammalia_11:0.0045778814,GCA_014182915.2_Mammalia_8:0.0045767263)/0.998:0.0045746327,GCA_027580195.1_Mammalia_11:0.0000029849)/0.333:0.0000022864,GCA_005887515.3_Mammalia_8:0.0045814460)/0.993:0.0045979824,(GCA_019923935.1_Mammalia_11:0.0000010060,GCA_029407905.2_Mammalia_10:0.0000010060)/1:0.0184628051)/1:0.0138314696)/0.998:0.0115634091,(((((GCA_010411085.1_Mammalia_10:0.0046127836,GCA_910594005.1_Mammalia_10:0.0000010060)/1:0.0092299080,GCA_019320065.1_Mammalia_10:0.0046366282)/0.999:0.0092328049,GCA_020226075.1_Mammalia_10:0.0092163286)/0.333:0.0000026340,(GCA_008782695.1_Mammalia_10:0.0000010060,GCA_020276665.1_Mammalia_10:0.0046082317)/1:0.0092235102)/0.333:0.0000027072,((GCA_020976825.1_Mammalia_11:0.0046118738,GCA_023699985.2_Mammalia_10:0.0000028405)/0.997:0.0046283020,GCA_019903745.2_Mammalia_10:0.0139837148)/0.979:0.0046175705)/1:0.0412324061)/0.792:0.0080997263,((GCA_013496395.1_Mammalia_9:0.0000010060,GCA_017591445.1_Mammalia_15:0.0045827270)/0.994:0.0091609441,GCA_024291935.2_Mammalia_9:0.0325645424)/1:0.0375136528)/1:0.1223172922)/0.568:0.0106553059,(GCA_023065765.1_Mammalia_9:0.0000025846,GCA_030028045.1_Mammalia_7:0.0092516349)/1:0.0689776740)/1:0.0933879688,GCA_030020395.1_Mammalia_2:0.1298538759)/0.362:0.0022910122,((((((GCA_002201575.2_Mammalia_2:0.0374849668,GCA_028975605.1_Mammalia_3:0.0091585514)/0.996:0.0094901796,(GCA_009762305.2_Mammalia_3:0.0045921782,GCA_028646355.1_Mammalia_2:0.0046178539)/1:0.0183522491)/0.997:0.0120997870,((GCA_023065955.2_Mammalia_9:0.0000010060,GCA_028533245.1_Mammalia_9:0.0046133737)/1:0.0092697490,GCA_028551375.1_Mammalia_9:0.0092403908)/1:0.0306911092)/1:0.0178048058,(((((GCA_009829155.1_Mammalia_6:0.0091556808,(GCA_020171115.1_Mammalia_7:0.0091664417,GCA_022355385.1_Mammalia_6:0.0000010060)/0.333:0.0000020473)/1:0.0373594365,GCA_922984935.2_Mammalia_8:0.0234071815)/0.745:0.0043807517,GCA_029410595.1_Mammalia_6:0.0184699028)/0.944:0.0046331447,((GCA_028533885.1_Mammalia_9:0.0328094090,GCA_028646535.1_Mammalia_9:0.0046458497)/0.996:0.0091023989,GCA_028534135.1_Mammalia_9:0.0330239258)/1:0.0186931836)/0.994:0.0092016757,GCA_902655055.2_Mammalia_5:0.0240117793)/1:0.0552858425)/0.967:0.0117113517,((GCA_018345385.1_Mammalia_10:0.0000029857,GCA_024500485.1_Mammalia_10:0.0046230154)/0.999:0.0092705131,(GCA_001883655.1_Mammalia_8:0.0000021369,(GCA_905319855.2_Mammalia_10:0.0046218290,GCA_028533335.1_Mammalia_10:0.0092713146)/0.333:0.0000021682)/0.896:0.0046315945)/1:0.0569667002)/1:0.0316382605,(((((GCA_007474595.2_Mammalia_7:0.0000010060,((((GCA_028533385.1_Mammalia_7:0.0000010060,GCA_018350215.1_Mammalia_7:0.0000028677)/0.333:0.0000023611,GCA_028533295.1_Mammalia_7:0.0138333349)/0.333:0.0000010059,GCA_018350175.1_Mammalia_6:0.0091937560)/0.333:0.0000010059,GCA_028018385.1_Mammalia_6:0.0046060332)/0.333:0.0000010059)/0.333:0.0000025308,(GCA_023721935.1_Mammalia_7:0.0045952807,GCA_018350195.2_Mammalia_7:0.0157785855)/0.971:0.0052480868)/0.991:0.0059680894,((GCA_016509475.2_Mammalia_7:0.0000010060,GCA_022837055.1_Mammalia_7:0.0000010060)/1:0.0092555952,GCA_019924945.1_Mammalia_6:0.0092357302)/0.992:0.0046162909)/0.333:0.0000024822,GCA_027475565.2_Mammalia_6:0.0045961615)/1:0.0683115359,((GCA_006229205.1_Mammalia_8:0.0184830684,GCA_028533875.1_Mammalia_9:0.0045781175)/1:0.0220884061,GCA_028646485.1_Mammalia_8:0.0267785228)/1:0.0205766625)/1:0.0711626441)/1:0.0351458367)/0.733:0.0072084000,((GCA_002863925.1_Mammalia_12:0.0046159776,(GCA_016077325.2_Mammalia_12:0.0000010060,GCA_021613505.1_Mammalia_13:0.0046138511)/0.333:0.0000027183)/1:0.0831699239,((GCA_020826845.1_Mammalia_12:0.0091491367,GCA_021442165.1_Mammalia_13:0.0183872751)/0.998:0.0145771697,GCA_028646465.1_Mammalia_11:0.0412981881)/1:0.0669604333)/1:0.0462613830)/0.995:0.0202491024,((((((GCA_028533395.1_Mammalia_9:0.0975150306,GCA_028533765.1_Mammalia_8:0.0177422308)/0.929:0.0059617779,GCA_028627145.1_Mammalia_9:0.0203040385)/0.609:0.0052470559,GCA_030015415.1_Mammalia_9:0.0497552923)/1:0.0424971258,GCA_004115265.3_Mammalia_9:0.2312821264)/0.958:0.0184238647,((GCA_027563665.1_Mammalia_8:0.0917387727,((GCA_027574615.1_Mammalia_10:0.0138015328,GCA_951640355.1_Mammalia_10:0.0000023610)/0.997:0.0100247276,GCA_903992545.1_Mammalia_11:0.0753167840)/0.878:0.0175420062)/1:0.1126175792,((GCA_004126475.3_Mammalia_13:0.0608552754,GCA_028533065.1_Mammalia_10:0.0492825559)/1:0.0573315686,GCA_022682495.1_Mammalia_6:0.0551406259)/1:0.1028446530)/1:0.0427940240)/1:0.0316391462,((GCA_024139225.1_Mammalia_14:0.1176841010,(GCA_027595985.1_Mammalia_14:0.1126593449,GCA_027595985.1_Mammalia_15:0.0505982805)/1:0.1897664554)/1:0.1042476819,GCA_950295315.1_Mammalia_14:0.1900753776)/0.999:0.0241727377)/0.887:0.0182101918)/1:0.0535240279,((((GCA_000165445.3_Mammalia_12:0.0541875574,(GCA_020740605.1_Mammalia_12:0.0000010060,GCA_028534055.1_Mammalia_11:0.0184642351)/0.971:0.0126940541)/0.992:0.0128569770,GCA_028533085.1_Mammalia_12:0.0436054493)/1:0.0285223275,(GCA_023898255.1_Mammalia_11:0.0000010060,GCA_027406575.1_Mammalia_12:0.0000010060)/1:0.1309139866)/1:0.0568931615,((((GCA_024166365.1_Mammalia_14:0.0092702428,GCA_030014295.1_Mammalia_15:0.0047177751)/1:0.0713335553,GCA_028571685.1_Mammalia_24:0.1453126773)/0.983:0.0172047754,GCA_030035585.1_Mammalia_9:0.1344706235)/1:0.0593939857,(GCA_015220235.1_Mammalia_6:0.1462357484,GCA_023851605.1_Mammalia_5:0.0985837638)/1:0.1143022710)/0.949:0.0152130798)/0.924:0.0116049170)/0.448:0.0110095981,((((GCA_009806435.2_Mammalia_10:0.0346038851,(GCA_015711505.1_Mammalia_10:0.0196794122,GCA_949820135.1_Mammalia_11:0.0246360431)/0.873:0.0048591692)/0.97:0.0095607582,GCA_009760805.1_Mammalia_9:0.0051718430)/1:0.1359073149,(GCA_020740685.1_Mammalia_12:0.1697945517,((((((((((GCA_000001635.9_Mammalia_13:0.0044633742,GCA_921997135.2_Mammalia_13:0.0184786586)/1:0.0185691209,GCA_900094665.2_Mammalia_13:0.0231876774)/1:0.0137011223,GCA_900095145.2_Mammalia_13:0.0424209385)/0.962:0.0046778503,GCA_008632895.1_Mammalia_13:0.0371081727)/0.333:0.0000020821,GCA_011762505.1_Mammalia_13:0.0276425750)/0.504:0.0045491493,GCA_947179515.1_Mammalia_13:0.0612513603)/0.999:0.0115236685,(GCA_011064425.1_Mammalia_13:0.0000010060,GCA_015227675.2_Mammalia_13:0.0046066877)/1:0.0399642629)/0.894:0.0092607989,GCA_028551405.1_Mammalia_14:0.0838967375)/1:0.0345671043,(GCA_028658305.1_Mammalia_10:0.0689477034,((GCA_029890205.1_Mammalia_12:0.0000010060,GCA_907164435.1_Mammalia_12:0.0000010060)/1:0.0320381146,GCA_903995435.1_Mammalia_12:0.0111206642)/1:0.0995336329)/0.494:0.0048418600)/1:0.0323259078,((((GCA_003704135.2_Mammalia_13:0.0185588141,(GCA_004664715.2_Mammalia_12:0.0138773018,GCA_003704035.3_Mammalia_13:0.0185910760)/0.915:0.0045906863)/0.972:0.0046400035,GCA_949786415.1_Mammalia_13:0.0278755437)/0.928:0.0046212006,(GCA_903995425.1_Mammalia_11:0.0046030945,(GCA_949786405.1_Mammalia_12:0.0045986655,GCA_949786385.1_Mammalia_12:0.0232798572)/0.333:0.0000026290)/1:0.0138439571)/1:0.0517629176,((GCA_003668045.2_Mammalia_12:0.0367846532,GCA_023856395.1_Mammalia_13:0.0374672645)/1:0.0230879543,GCA_000317375.1_Mammalia_12:0.1157560482)/1:0.0259463443)/0.997:0.0202268208)/1:0.1808483668)/1:0.0914091010)/0.344:0.0390855377,(((GCA_016881025.1_Mammalia_10:0.0666227020,GCA_025594165.1_Mammalia_10:0.0373393130)/0.831:0.0049367227,GCA_028644305.1_Mammalia_10:0.0881827663)/0.556:0.0088103668,(GCA_902686455.2_Mammalia_10:0.0134458367,(GCA_902686445.2_Mammalia_12:0.0233745457,GCA_902686445.2_Mammalia_13:0.0000010060)/1:0.0193488473)/1:0.0537359811)/1:0.1334370052)/0.784:0.0219215329)/0.291:0.0091548404,GCA_027409185.1_Mammalia_12:0.1514132175)/1:0.0394844277)/0.828:0.0268391606,((((GCA_028451465.1_Mammalia_15:0.0059624914,GCA_028534165.1_Mammalia_13:0.0081364203)/1:0.0372674511,GCA_015741225.1_Mammalia_19:0.1015252197)/0.999:0.0397081504,GCA_944319715.1_Mammalia_11:0.1520732468)/1:0.1306497278,GCA_023159225.1_Mammalia_11:0.4966649456)/0.803:0.0455750728)/1:0.3428752911,((((((((GCA_011100635.1_Mammalia_35:0.1607689439,(GCA_011100635.1_Mammalia_36:0.0716398932,GCA_028646595.1_Mammalia_29:0.1120622311)/1:0.0710670227)/1:0.0468298408,((GCA_028627135.1_Mammalia_36:0.0265145287,GCA_028646515.1_Mammalia_31:0.0137789327)/1:0.0485474014,GCA_028646575.1_Mammalia_31:0.1075853102)/1:0.1495868716)/0.872:0.0054829614,((GCA_028533205.1_Mammalia_18:0.0751489337,GCA_028372415.1_Mammalia_24:0.0185287465)/1:0.1160239950,(((GCA_028533205.1_Mammalia_19:0.0601059490,(GCA_028583105.1_Mammalia_21:0.0000010060,GCA_028627215.1_Mammalia_23:0.0093582399)/1:0.0466105546)/0.646:0.0137801267,GCA_028372415.1_Mammalia_25:0.0423005393)/1:0.0568127172,(GCA_028533205.1_Mammalia_20:0.0600308435,(GCA_028583105.1_Mammalia_22:0.0097100651,GCA_028627215.1_Mammalia_24:0.0093896005)/1:0.0382440272)/1:0.0784589048)/1:0.1394205006)/0.989:0.0208824412)/1:0.0366187408,GCA_028626985.1_Mammalia_19:0.1740685717)/1:0.0551951225,((GCA_016432865.2_Mammalia_13:0.1048172397,(GCA_020854095.1_Mammalia_13:0.0000010060,GCA_902635505.1_Mammalia_13:0.0091427174)/0.999:0.0307853934)/1:0.0925503346,GCA_007646695.3_Mammalia_10:0.0763844875)/1:0.2159940251)/0.436:0.0123437098,GCA_019393635.1_Mammalia_16:0.2024308862)/1:0.0618424438,(GCA_016433145.1_Mammalia_19:0.1220873520,GCA_027887165.1_Mammalia_16:0.1133382589)/1:0.1517083786)/1:0.0695778700,(((GCA_016433145.1_Mammalia_20:0.0935766821,GCA_027887165.1_Mammalia_17:0.0817816140)/1:0.0637500448,(GCA_016433145.1_Mammalia_21:0.0953477005,GCA_027887165.1_Mammalia_18:0.1102390009)/1:0.1954973182)/0.999:0.0491386480,GCA_019393635.1_Mammalia_17:0.1723281805)/0.929:0.0414851139)/1:0.2813868995)/0.995:0.0827708085,(((((((((((Hs-TAS2R8_NM_023918.1:0.0045907301,(GCA_014905855.1_Mammalia_11:0.0000010060,(GCA_029289425.1_Mammalia_13:0.0000010060,GCA_028858775.1_Mammalia_11:0.0000010060)/1:0.0091617657)/0.333:0.0000021238)/1:0.0573882105,GCA_029281585.1_Mammalia_13:0.0320069512)/1:0.0496530476,(GCA_006542625.1_Mammalia_13:0.0136348425,(GCA_021498465.1_Mammalia_12:0.0044878040,GCA_028878055.1_Mammalia_13:0.0182667434)/0.912:0.0045409336)/1:0.0315437513)/0.982:0.0278641105,(GCA_028885655.1_Mammalia_11:0.0045169734,GCA_028885625.1_Mammalia_12:0.0045447060)/1:0.0511751540)/0.984:0.0325433667,(((((GCA_002776525.5_Mammalia_11:0.0183638346,GCA_007565055.1_Mammalia_11:0.0092122414)/1:0.0183821776,((GCA_003255815.1_Mammalia_13:0.0131648822,((GCA_003339765.3_Mammalia_13:0.0000010060,GCA_026956025.1_Mammalia_13:0.0000010060)/0.333:0.0000020335,GCA_012559485.3_Mammalia_13:0.0043356967)/1:0.0086915836)/0.333:0.0000021315,(GCA_008728515.2_Mammalia_13:0.0045674686,GCA_028645565.1_Mammalia_13:0.0000023535)/0.994:0.0045648603)/0.997:0.0046885449)/0.849:0.0046983411,GCA_021498455.1_Mammalia_12:0.0370888147)/1:0.0260319165,GCA_028551445.1_Mammalia_12:0.0161439656)/0.782:0.0059741471,GCA_000409795.2_Mammalia_13:0.0245226356)/1:0.0244716032)/1:0.0393272745,((((GCA_011100555.2_Mammalia_13:0.0087957176,GCA_011100555.2_Mammalia_14:0.0095540131)/1:0.0483876384,GCA_021498475.1_Mammalia_12:0.0497241439)/0.717:0.0048943620,(GCA_028533165.1_Mammalia_11:0.0138867735,GCA_028533165.1_Mammalia_12:0.0324836301)/1:0.0245741433)/1:0.0513152882,GCA_028551515.1_Mammalia_12:0.0379181161)/1:0.0510724403)/1:0.1727724033,((GCA_020740605.1_Mammalia_13:0.0340504475,GCA_028534055.1_Mammalia_12:0.0172932516)/0.901:0.0123017440,GCA_028533085.1_Mammalia_13:0.0595460469)/1:0.1903314952)/1:0.0715608493,((((GCA_025594165.1_Mammalia_11:0.1510145370,GCA_028644305.1_Mammalia_11:0.1663191480)/1:0.0508034908,((GCA_902686455.2_Mammalia_11:0.0273590448,GCA_902686445.2_Mammalia_14:0.0316935680)/1:0.0252406679,(GCA_902686455.2_Mammalia_12:0.0562843167,GCA_902686445.2_Mammalia_15:0.0625916205)/0.998:0.0193380664)/1:0.0498289738)/1:0.2366402318,GCA_020740685.1_Mammalia_13:0.4537330686)/0.542:0.0409213596,GCA_023159225.1_Mammalia_12:0.5218804577)/0.975:0.0403861193)/1:0.1373915117,((((((GCA_002007445.3_Mammalia_8:0.0197911153,((GCA_023065955.2_Mammalia_10:0.0000010060,GCA_028533245.1_Mammalia_10:0.0093116060)/0.999:0.0084476753,GCA_028551375.1_Mammalia_10:0.0102067542)/0.841:0.0091923847)/1:0.0680092994,(((GCA_028533885.1_Mammalia_10:0.0608886268,GCA_028534135.1_Mammalia_10:0.1217009109)/0.729:0.0105077985,GCA_028646535.1_Mammalia_10:0.0514551207)/1:0.0246253318,((GCA_029410595.1_Mammalia_7:0.0312652403,GCA_922984935.2_Mammalia_9:0.0230333202)/0.334:0.0001412806,GCA_902655055.2_Mammalia_6:0.0577994090)/1:0.0449336807)/1:0.0423919024)/0.965:0.0202891963,(GCA_009762305.2_Mammalia_4:0.0000020422,GCA_028646355.1_Mammalia_3:0.0233817543)/1:0.0619977999)/1:0.1174391887,(GCA_024139225.1_Mammalia_15:0.2857430406,(GCA_027595985.1_Mammalia_16:0.1364163509,((GCA_027595985.1_Mammalia_17:0.1023234541,(GCA_027595985.1_Mammalia_18:0.1363670242,GCA_027595985.1_Mammalia_19:0.0642213177)/1:0.0722619882)/1:0.0621548813,GCA_027595985.1_Mammalia_20:0.1851632793)/0.717:0.0267100074)/1:0.2194544011)/1:0.4182879771)/0.779:0.0399576200,((((GCA_010411085.1_Mammalia_11:0.0082658313,(GCA_019320065.1_Mammalia_11:0.0000010060,GCA_910594005.1_Mammalia_11:0.0041258373)/0.333:0.0000024436)/1:0.0521997231,(GCA_008782695.1_Mammalia_11:0.0440895399,GCA_020276665.1_Mammalia_11:0.0241102597)/0.589:0.0171385670)/1:0.0454089681,(GCA_019923935.1_Mammalia_12:0.0176788808,GCA_029407905.2_Mammalia_11:0.0042698313)/1:0.1041258865)/1:0.1753483285,(GCA_023065765.1_Mammalia_10:0.0000027636,GCA_030028045.1_Mammalia_8:0.0193144307)/1:0.2105621361)/1:0.1702827953)/0.946:0.0153232955,((GCA_002863925.1_Mammalia_13:0.1046428506,((GCA_020826845.1_Mammalia_13:0.0336419283,GCA_021442165.1_Mammalia_14:0.0241407205)/0.368:0.0023084022,GCA_028646465.1_Mammalia_12:0.0253738096)/1:0.0901881295)/0.879:0.0217349540,GCA_028533255.1_Mammalia_10:0.0815308635)/1:0.0977348193)/0.983:0.0268156053)/0.842:0.0517020150,((GCA_024166365.1_Mammalia_15:0.0127182912,GCA_030014295.1_Mammalia_16:0.0106490443)/1:0.1870429038,GCA_028571685.1_Mammalia_25:0.3303736372)/1:0.2821733805)/1:0.4870014650,((((((((((Hs-TAS2R9_NM_023917.2:0.0045797521,GCA_014905855.1_Mammalia_12:0.0000010060)/1:0.0138416464,GCA_028858775.1_Mammalia_12:0.0092466052)/1:0.0188117588,((GCA_028885655.1_Mammalia_12:0.0000010060,GCA_028885625.1_Mammalia_13:0.0045520622)/1:0.0331225446,(GCA_006542625.1_Mammalia_14:0.0231849630,(GCA_021498465.1_Mammalia_13:0.0127554492,GCA_028878055.1_Mammalia_14:0.0015983035)/1:0.0134962020)/1:0.0239503522)/0.526:0.0038723474)/0.998:0.0181740626,(((((GCA_003255815.1_Mammalia_14:0.0000010060,GCA_028645565.1_Mammalia_14:0.0000010060)/0.333:0.0000022947,GCA_008728515.2_Mammalia_14:0.0046312926)/1:0.0138404512,(GCA_003339765.3_Mammalia_14:0.0046376459,(GCA_012559485.3_Mammalia_14:0.0000010060,GCA_026956025.1_Mammalia_14:0.0046092346)/0.333:0.0000025335)/1:0.0139860410)/0.944:0.0046208427,(GCA_028551445.1_Mammalia_13:0.0053659937,GCA_000409795.2_Mammalia_14:0.0224027665)/1:0.0093618611)/1:0.0151994383,GCA_021498455.1_Mammalia_13:0.0615695115)/1:0.0368575812)/1:0.0570504505,((GCA_021498475.1_Mammalia_13:0.0313227069,GCA_028533165.1_Mammalia_13:0.0510130967)/0.817:0.0093197863,GCA_028551515.1_Mammalia_13:0.0568219590)/1:0.0915253938)/1:0.1192953580,((GCA_009806435.2_Mammalia_11:0.0583466844,(GCA_015711505.1_Mammalia_11:0.0453775707,(GCA_949820135.1_Mammalia_12:0.0639825709,GCA_009760805.1_Mammalia_10:0.0453634574)/0.701:0.0167675132)/0.997:0.0259603031)/1:0.0869575099,GCA_014633375.1_Mammalia_11:0.2462769485)/1:0.1649628056)/1:0.0631091931,((GCA_024166365.1_Mammalia_16:0.0044512647,GCA_030014295.1_Mammalia_17:0.0138080369)/1:0.0705929563,GCA_028571685.1_Mammalia_26:0.3260773132)/1:0.2308964246)/1:0.0371789668,((((GCA_002863925.1_Mammalia_14:0.0460695401,(GCA_016077325.2_Mammalia_13:0.0045596373,GCA_021613505.1_Mammalia_14:0.0000010060)/0.333:0.0000026110)/1:0.1056608130,GCA_028533255.1_Mammalia_11:0.0483119427)/0.583:0.0050194356,((GCA_020826845.1_Mammalia_14:0.0267835147,GCA_021442165.1_Mammalia_15:0.0090706083)/0.999:0.0093747216,GCA_028646465.1_Mammalia_13:0.0133567217)/1:0.0734801054)/1:0.0528780617,(GCA_028533765.1_Mammalia_9:0.0857950887,GCA_030015415.1_Mammalia_10:0.1071023959)/1:0.1231120700)/0.834:0.0148708502)/0.529:0.0079862547,((((GCA_018345385.1_Mammalia_11:0.0000010060,GCA_024500485.1_Mammalia_11:0.0000010060)/1:0.0283920032,(GCA_028533335.1_Mammalia_11:0.0045336312,GCA_905319855.2_Mammalia_11:0.0101849051)/0.996:0.0131049413)/1:0.1216280139,((((((GCA_020171115.1_Mammalia_8:0.0292147795,GCA_022355385.1_Mammalia_7:0.0290208975)/1:0.0542573908,GCA_029410595.1_Mammalia_8:0.0325755567)/0.995:0.0131226337,GCA_902655055.2_Mammalia_7:0.0476160988)/0.817:0.0080878523,GCA_922984935.2_Mammalia_10:0.0179049001)/1:0.0334468286,(GCA_028533885.1_Mammalia_11:0.0699872304,GCA_028646535.1_Mammalia_11:0.0713258131)/1:0.0613798864)/1:0.0429960269,(GCA_023065955.2_Mammalia_11:0.0044243146,GCA_028551375.1_Mammalia_11:0.0052562388)/1:0.0696331872)/1:0.0515825196)/1:0.0295075305,((GCA_007474595.2_Mammalia_8:0.0170015923,(((GCA_016509475.2_Mammalia_8:0.0160640797,GCA_022837055.1_Mammalia_8:0.0000010060)/1:0.0080236340,((GCA_018350175.1_Mammalia_7:0.0085532259,GCA_028533295.1_Mammalia_8:0.0115229370)/0.702:0.0040146779,GCA_019924945.1_Mammalia_7:0.0237116543)/0.986:0.0045436224)/0.986:0.0040220893,((((GCA_018350215.1_Mammalia_8:0.0120735226,GCA_018350195.2_Mammalia_8:0.0120566507)/0.333:0.0000010059,GCA_023721935.1_Mammalia_8:0.0040070861)/0.333:0.0000010059,GCA_028533385.1_Mammalia_8:0.0000010060)/0.333:0.0000010059,GCA_028018385.1_Mammalia_7:0.0201883275)/1:0.0080377145)/0.48:0.0031128489)/1:0.1179981740,((GCA_006229205.1_Mammalia_9:0.0345029561,GCA_028533875.1_Mammalia_10:0.0123408658)/1:0.1112016733,GCA_028646485.1_Mammalia_9:0.0165748868)/1:0.1232561809)/1:0.1071332735)/1:0.0624322059)/0.999:0.0804249631,(GCA_000003025.6_Mammalia_10:0.0197736465,(GCA_016906955.1_Mammalia_11:0.0086835334,GCA_028533215.1_Mammalia_9:0.0234986863)/0.552:0.0134121623)/1:0.2008842378)/1:0.6063177804)/0.449:0.0314312595)/0.994:0.0649566066,((((((((((GCA_011100635.1_Mammalia_37:0.0316853621,GCA_028646595.1_Mammalia_30:0.0538925967)/1:0.1080105117,((GCA_028627135.1_Mammalia_37:0.0358947628,GCA_028646515.1_Mammalia_32:0.0329474472)/1:0.0618127572,GCA_028646575.1_Mammalia_32:0.0967457684)/1:0.1673437648)/1:0.1181599353,(GCA_019393635.1_Mammalia_18:0.2876378993,(GCA_016432865.2_Mammalia_14:0.0783586780,GCA_020854095.1_Mammalia_14:0.0392127253)/1:0.3677172050)/0.909:0.0504300027)/0.999:0.0741564863,GCA_016433145.1_Mammalia_22:0.3971044032)/1:0.2860218386,((((((GCA_016432865.2_Mammalia_15:0.0655899369,(GCA_020854095.1_Mammalia_15:0.0089812322,GCA_902635505.1_Mammalia_14:0.0137409053)/1:0.0437108207)/1:0.1088625395,GCA_007646695.3_Mammalia_11:0.0879608323)/1:0.0868985014,GCA_019393635.1_Mammalia_19:0.2939183028)/1:0.0590366152,GCA_028626985.1_Mammalia_20:0.3018636645)/0.692:0.0315856208,(((GCA_028533205.1_Mammalia_21:0.0612497236,(GCA_028372415.1_Mammalia_26:0.0502235002,(GCA_028627215.1_Mammalia_25:0.0386830378,GCA_028627215.1_Mammalia_26:0.0520740667)/0.726:0.0076733891)/0.969:0.0139561477)/0.98:0.0223021201,(((GCA_028533205.1_Mammalia_22:0.0641383036,GCA_028583105.1_Mammalia_23:0.0157582622)/1:0.0215906401,GCA_028627215.1_Mammalia_27:0.0262035442)/0.452:0.0048699989,GCA_028372415.1_Mammalia_27:0.0259272978)/1:0.0564932627)/1:0.1336055845,GCA_028646575.1_Mammalia_33:0.2996055749)/0.999:0.0614033854)/1:0.1231008396,GCA_016433145.1_Mammalia_23:0.3791932418)/1:0.3836522810)/0.992:0.0722856825,(((((((GCA_011100635.1_Mammalia_38:0.1078028948,GCA_028646595.1_Mammalia_31:0.0944076102)/1:0.1222116132,((GCA_028533205.1_Mammalia_23:0.0372619028,GCA_028627215.1_Mammalia_28:0.0389899178)/0.841:0.0160325494,GCA_028372415.1_Mammalia_28:0.0284228218)/1:0.2174247471)/0.395:0.0104206945,((GCA_028627135.1_Mammalia_38:0.0181078349,GCA_028646515.1_Mammalia_33:0.0349358124)/1:0.0764293260,GCA_028646575.1_Mammalia_34:0.1485744773)/1:0.1539629829)/1:0.0490836802,GCA_028626985.1_Mammalia_21:0.1877768079)/0.996:0.0465235737,(((GCA_028372415.1_Mammalia_29:0.0624123136,GCA_028627215.1_Mammalia_29:0.0825028079)/1:0.1444129124,(GCA_028627135.1_Mammalia_39:0.1208495739,GCA_028646575.1_Mammalia_35:0.0380019254)/1:0.1352527094)/0.544:0.0204985565,GCA_028626985.1_Mammalia_22:0.2170165467)/1:0.0801719851)/0.971:0.0306243095,((GCA_016432865.2_Mammalia_16:0.0144010760,(GCA_020854095.1_Mammalia_16:0.0545437744,GCA_902635505.1_Mammalia_15:0.0237161853)/1:0.0386470098)/1:0.0843072164,GCA_007646695.3_Mammalia_12:0.1109503525)/1:0.1005790791)/0.941:0.0434296860,GCA_016433145.1_Mammalia_24:0.3065247454)/1:0.3752601114)/0.928:0.0968717475,(((((GCA_016432865.2_Mammalia_17:0.0852412373,GCA_020854095.1_Mammalia_17:0.0991136071)/1:0.3114621446,GCA_019393635.1_Mammalia_20:0.2331815651)/0.892:0.0419315352,(((GCA_028533205.1_Mammalia_24:0.0093316197,(GCA_028583105.1_Mammalia_24:0.0046672809,GCA_028627215.1_Mammalia_30:0.0046856982)/1:0.0093578945)/0.601:0.0042644979,GCA_028372415.1_Mammalia_30:0.0145695668)/1:0.2780390312,((GCA_028627135.1_Mammalia_40:0.0417211618,GCA_028646515.1_Mammalia_34:0.0454645798)/1:0.0733356373,GCA_028646575.1_Mammalia_36:0.0907442598)/1:0.0683518170)/1:0.1086850418)/1:0.1010597299,GCA_016433145.1_Mammalia_25:0.3803451311)/0.786:0.0928690957,GCA_016433145.1_Mammalia_26:0.4914320094)/1:0.3836151193)/1:0.3725331616,((((((((GCA_011100635.1_Mammalia_39:0.1333266217,GCA_028646595.1_Mammalia_32:0.1138502838)/1:0.1756193009,(GCA_028533205.1_Mammalia_25:0.0205262383,(GCA_028583105.1_Mammalia_25:0.0145662908,GCA_028627215.1_Mammalia_31:0.0000010060)/0.999:0.0144589915)/1:0.2397642679)/0.918:0.0460714879,(GCA_028627135.1_Mammalia_41:0.0621114100,GCA_028646515.1_Mammalia_35:0.0260402349)/1:0.2249292822)/1:0.0853619091,(GCA_019393635.1_Mammalia_21:0.2796041585,(GCA_016433145.1_Mammalia_27:0.1363409927,GCA_027887165.1_Mammalia_19:0.1352424579)/1:0.3857801789)/0.529:0.0280448878)/0.942:0.0302026966,((GCA_016432865.2_Mammalia_18:0.0280788134,(GCA_020854095.1_Mammalia_18:0.0168722976,GCA_902635505.1_Mammalia_16:0.0170634149)/1:0.0907023332)/1:0.0668983983,GCA_007646695.3_Mammalia_13:0.0954206827)/1:0.2219462268)/1:0.2742312545,((((GCA_016432865.2_Mammalia_19:0.0506576959,(GCA_902635505.1_Mammalia_17:0.0369681306,GCA_020854095.1_Mammalia_19:0.0290149745)/0.949:0.0159403369)/1:0.1719094104,(GCA_028646595.1_Mammalia_33:0.1779884537,(GCA_028627135.1_Mammalia_42:0.0457950926,GCA_028646515.1_Mammalia_36:0.0275437738)/1:0.2255026235)/1:0.0569784281)/0.56:0.0217133997,GCA_019393635.1_Mammalia_22:0.2525693989)/1:0.1578089862,(GCA_016433145.1_Mammalia_28:0.0975692408,GCA_027887165.1_Mammalia_20:0.0998573115)/1:0.2666892725)/1:0.4083168114)/0.651:0.0685505801,(((((((((((GCA_011100635.1_Mammalia_40:0.0993300296,GCA_028646595.1_Mammalia_34:0.1441085826)/1:0.0914947640,(GCA_011100635.1_Mammalia_41:0.0821650332,GCA_028646595.1_Mammalia_35:0.1019642893)/0.571:0.0151833112)/1:0.0653865432,GCA_011100635.1_Mammalia_42:0.3202757074)/1:0.0848199879,GCA_028626985.1_Mammalia_23:0.2474860101)/0.938:0.0208404462,((GCA_028627135.1_Mammalia_43:0.0473600896,GCA_028646515.1_Mammalia_37:0.0279779883)/1:0.1737943999,((GCA_028627135.1_Mammalia_44:0.0579264379,GCA_028646515.1_Mammalia_38:0.0516627739)/1:0.1639028256,(GCA_028646515.1_Mammalia_39:0.0813820214,(GCA_028646515.1_Mammalia_40:0.1369923138,GCA_028646575.1_Mammalia_37:0.2257720129)/0.752:0.0144306021)/1:0.1176946705)/1:0.1385565941)/1:0.0748326191)/0.653:0.0087520057,(((GCA_028372415.1_Mammalia_31:0.0237492310,GCA_028583105.1_Mammalia_26:0.0413756998)/1:0.2075982450,(GCA_028533205.1_Mammalia_26:0.0162976286,(GCA_028372415.1_Mammalia_32:0.0214338802,(GCA_028583105.1_Mammalia_27:0.0000025985,GCA_028627215.1_Mammalia_32:0.0000024259)/0.958:0.0042948550)/0.989:0.0141611315)/1:0.2527420158)/0.966:0.0408127569,((GCA_028646595.1_Mammalia_36:0.0254551357,GCA_028646595.1_Mammalia_37:0.0496100283)/1:0.2176364847,(((GCA_028627135.1_Mammalia_45:0.0642242237,GCA_028646515.1_Mammalia_41:0.0595096358)/1:0.1737947945,GCA_028646575.1_Mammalia_38:0.2281829163)/1:0.0946925274,(((GCA_028646575.1_Mammalia_39:0.1316462559,GCA_028646575.1_Mammalia_40:0.0892062670)/1:0.0658732622,GCA_028646575.1_Mammalia_41:0.1017639438)/0.341:0.0032488896,GCA_028646575.1_Mammalia_42:0.9709295076)/1:0.1869297958)/0.997:0.0378671282)/0.987:0.0219279929)/1:0.0448745525)/1:0.0268144903,((((((((GCA_011100635.1_Mammalia_43:0.0644406404,GCA_028646595.1_Mammalia_38:0.1116385034)/1:0.1383654198,(GCA_028646595.1_Mammalia_39:0.0596512659,GCA_028646595.1_Mammalia_40:0.0691811094)/1:0.1390041277)/0.826:0.0098697396,(GCA_028533205.1_Mammalia_27:0.0379503282,(GCA_028372415.1_Mammalia_33:0.0352040635,GCA_028627215.1_Mammalia_33:0.0221100708)/0.991:0.0105568281)/1:0.2060392754)/0.722:0.0053683097,((GCA_028627135.1_Mammalia_46:0.0348899414,GCA_028646515.1_Mammalia_42:0.0698042082)/1:0.0627045026,GCA_028646575.1_Mammalia_43:0.1709589722)/1:0.1539565983)/1:0.0264221711,(GCA_028626985.1_Mammalia_24:0.1452328238,(GCA_028533205.1_Mammalia_28:0.0195166533,(GCA_028583105.1_Mammalia_28:0.0047167009,GCA_028627215.1_Mammalia_34:0.0046780677)/0.982:0.0141023890)/1:0.2134687186)/0.996:0.0297895053)/0.733:0.0054197976,(GCA_028583105.1_Mammalia_29:0.0000028887,GCA_028627215.1_Mammalia_35:0.0139791220)/1:0.2512053665)/0.914:0.0089014596,GCA_028626985.1_Mammalia_25:0.2398291650)/0.652:0.0204313555,GCA_028372415.1_Mammalia_34:0.4189953802)/1:0.1157838789)/0.569:0.0051030096,(GCA_028627135.1_Mammalia_47:0.2708358355,GCA_028646595.1_Mammalia_41:0.2764470599)/0.999:0.0444276052)/1:0.0645194224,((GCA_016432865.2_Mammalia_20:0.1236716635,(GCA_020854095.1_Mammalia_20:0.0363464105,GCA_902635505.1_Mammalia_18:0.0181065734)/1:0.0398869650)/1:0.1427946670,GCA_007646695.3_Mammalia_14:0.0863845377)/1:0.1689456852)/0.743:0.0462648493,GCA_019393635.1_Mammalia_23:0.2507899926)/1:0.0884754568,((GCA_016433145.1_Mammalia_29:0.1276496556,GCA_027887165.1_Mammalia_21:0.1942623141)/1:0.1610283464,(GCA_016433145.1_Mammalia_30:0.1746180487,GCA_027887165.1_Mammalia_22:0.1740728019)/1:0.2026406288)/1:0.1130963184)/1:0.3261781095)/0.995:0.0946589691,(GCA_016433145.1_Mammalia_31:0.1444497963,GCA_027887165.1_Mammalia_23:0.1608949829)/1:0.6257695564)/1:0.2863351061)/0.995:0.1178204054,(((((((((((Hs-TAS2R10_NM_023921.1:0.0046093067,GCA_014905855.1_Mammalia_13:0.0000022555)/0.998:0.0102673841,GCA_029281585.1_Mammalia_14:0.0175058685)/0.927:0.0092984969,(GCA_029289425.1_Mammalia_14:0.0000021191,GCA_028858775.1_Mammalia_13:0.0000025846)/0.961:0.0056630007)/1:0.0284152073,(GCA_006542625.1_Mammalia_15:0.0000029501,(GCA_021498465.1_Mammalia_14:0.0000020842,GCA_028878055.1_Mammalia_15:0.0091904608)/1:0.0231699601)/1:0.0405298217)/0.618:0.0065916894,(GCA_028885655.1_Mammalia_13:0.0000010060,GCA_028885625.1_Mammalia_14:0.0000010060)/1:0.0477410861)/1:0.0383563734,((((GCA_002776525.5_Mammalia_12:0.0335278712,GCA_007565055.1_Mammalia_12:0.0272991746)/0.98:0.0109965654,GCA_021498455.1_Mammalia_14:0.0492871234)/0.775:0.0054467912,(GCA_003255815.1_Mammalia_15:0.0330382699,GCA_008728515.2_Mammalia_15:0.0092010316)/1:0.0297846179)/0.994:0.0077620916,(((GCA_003339765.3_Mammalia_15:0.0000010060,(GCA_026956025.1_Mammalia_15:0.0000010060,GCA_012559485.3_Mammalia_15:0.0046216011)/0.999:0.0046250223)/0.869:0.0045645973,GCA_028645565.1_Mammalia_15:0.0186689170)/0.913:0.0076009488,(GCA_028551445.1_Mammalia_14:0.0232899667,(GCA_028627265.1_Mammalia_11:0.0000023481,GCA_000409795.2_Mammalia_15:0.0139443102)/0.888:0.0062384720)/0.979:0.0096145877)/1:0.0296429133)/1:0.0205796920)/1:0.0824389116,(((GCA_011100555.2_Mammalia_15:0.0557248960,GCA_028533165.1_Mammalia_14:0.0401059865)/1:0.0303956050,GCA_021498475.1_Mammalia_14:0.0455297903)/0.917:0.0216291529,GCA_028551515.1_Mammalia_14:0.0735255962)/1:0.1795261863)/1:0.0881429241,((GCA_000165445.3_Mammalia_13:0.0748652346,(((GCA_020740605.1_Mammalia_14:0.0284834735,(GCA_020740605.1_Mammalia_15:0.0000023705,GCA_020740605.1_Mammalia_16:0.0046487527)/0.975:0.0146858636)/1:0.0343529701,GCA_028534055.1_Mammalia_13:0.0407678585)/1:0.0238940105,GCA_028533085.1_Mammalia_14:0.0642715475)/1:0.0333974847)/1:0.0833849139,((GCA_023898255.1_Mammalia_12:0.0093129677,GCA_027406575.1_Mammalia_13:0.0000023652)/1:0.2126537270,((((GCA_023898255.1_Mammalia_13:0.0000026360,GCA_027406575.1_Mammalia_14:0.0141260425)/1:0.1603314008,GCA_027406575.1_Mammalia_15:0.2262471408)/0.747:0.0316097607,(GCA_023898255.1_Mammalia_14:0.0046413028,GCA_027406575.1_Mammalia_16:0.0000024586)/1:0.2910473016)/0.834:0.0170321767,((GCA_023898255.1_Mammalia_15:0.0093442179,GCA_027406575.1_Mammalia_17:0.0000023610)/1:0.2261515094,((GCA_023898255.1_Mammalia_16:0.0045671312,GCA_027406575.1_Mammalia_18:0.0000022108)/1:0.2253576699,((GCA_023898255.1_Mammalia_17:0.0000020454,GCA_027406575.1_Mammalia_19:0.0142774559)/1:0.1840321053,(GCA_023898255.1_Mammalia_18:0.0294900717,GCA_027406575.1_Mammalia_20:0.0017604386)/1:0.1690804612)/1:0.0721315613)/1:0.0605042351)/0.771:0.0281090509)/0.973:0.0470165166)/1:0.0449333941)/1:0.0851314724)/0.956:0.0228455202,(GCA_027409185.1_Mammalia_13:0.2665566107,((((GCA_009806435.2_Mammalia_12:0.0725858532,GCA_009760805.1_Mammalia_11:0.0757769407)/0.717:0.0213405147,(GCA_015711505.1_Mammalia_12:0.0166389315,GCA_949820135.1_Mammalia_13:0.0444329624)/1:0.0437459602)/1:0.1607519854,GCA_014633375.1_Mammalia_12:0.5010393022)/1:0.2502125529,((GCA_902686455.2_Mammalia_13:0.0197913583,GCA_902686445.2_Mammalia_16:0.0194562015)/1:0.3514133084,((((GCA_028451465.1_Mammalia_16:0.0141565800,GCA_028534165.1_Mammalia_14:0.0135754249)/1:0.1030979002,(GCA_015741225.1_Mammalia_20:0.1877637357,GCA_015741225.1_Mammalia_21:0.1829048234)/1:0.0854200294)/0.992:0.0492528940,GCA_944319715.1_Mammalia_12:0.2021004568)/1:0.2737939178,((((((((((GCA_000001635.9_Mammalia_14:0.0140521211,GCA_921997135.2_Mammalia_14:0.0092533933)/1:0.0236377270,GCA_900094665.2_Mammalia_14:0.0139311216)/1:0.0339161809,(GCA_900095145.2_Mammalia_14:0.0537738439,GCA_900095145.2_Mammalia_15:0.0966582441)/1:0.0283194774)/1:0.0407536247,GCA_947179515.1_Mammalia_14:0.1143978533)/0.819:0.0056184708,((GCA_011064425.1_Mammalia_14:0.0398528061,GCA_015227675.2_Mammalia_14:0.0670648466)/1:0.1020453715,GCA_011762505.1_Mammalia_14:0.1332429903)/0.735:0.0119230787)/0.669:0.0073356068,GCA_028551405.1_Mammalia_15:0.1294057657)/0.99:0.0219893662,GCA_008632895.1_Mammalia_14:0.0761901102)/1:0.1517851343,((GCA_003704135.2_Mammalia_14:0.0136675406,(GCA_949786415.1_Mammalia_14:0.0267952476,(GCA_903995425.1_Mammalia_12:0.0353975400,(GCA_949786405.1_Mammalia_13:0.0138256743,GCA_949786385.1_Mammalia_13:0.0043304940)/0.681:0.0040273232)/1:0.0653229279)/0.996:0.0179292119)/1:0.0867972178,(GCA_003668045.2_Mammalia_13:0.1310978445,GCA_023856395.1_Mammalia_14:0.1443112857)/1:0.0482714920)/0.981:0.0478207044)/1:0.2918203784,(((((((((((GCA_000001635.9_Mammalia_15:0.0095739907,GCA_921997135.2_Mammalia_15:0.0193631480)/0.958:0.0092804236,GCA_900094665.2_Mammalia_15:0.0198141567)/1:0.0736242345,GCA_008632895.1_Mammalia_15:0.1323553674)/0.999:0.0198841126,((GCA_011064425.1_Mammalia_15:0.0147256465,GCA_015227675.2_Mammalia_15:0.0091607916)/1:0.1046545529,GCA_947179515.1_Mammalia_15:0.1609255214)/0.341:0.0013993964)/1:0.0251442871,GCA_028551405.1_Mammalia_16:0.1529732881)/0.994:0.0218077130,GCA_011762505.1_Mammalia_15:0.0839100606)/1:0.0856611389,((GCA_029890205.1_Mammalia_13:0.0000010060,GCA_907164435.1_Mammalia_13:0.0000010060)/1:0.0256229156,GCA_903995435.1_Mammalia_13:0.0533991538)/1:0.1619749856)/0.999:0.0414778806,((GCA_003668045.2_Mammalia_14:0.1710788034,GCA_023856395.1_Mammalia_15:0.2076208003)/1:0.0817617384,GCA_000317375.1_Mammalia_13:0.2877713268)/0.981:0.0380390979)/1:0.1370467262,(((((((((((GCA_000001635.9_Mammalia_16:0.0394891209,GCA_921997135.2_Mammalia_16:0.0187485499)/0.628:0.0041259188,GCA_900094665.2_Mammalia_16:0.0141858277)/1:0.0351828389,GCA_900095145.2_Mammalia_16:0.1123113994)/0.596:0.0119916461,GCA_008632895.1_Mammalia_16:0.1235045706)/1:0.0216486938,GCA_947179515.1_Mammalia_16:0.1598106930)/0.914:0.0118848679,GCA_011762505.1_Mammalia_16:0.1240748828)/0.845:0.0078536589,(GCA_011064425.1_Mammalia_16:0.0199586018,GCA_015227675.2_Mammalia_16:0.0060080909)/1:0.1666154869)/0.973:0.0148120773,GCA_028551405.1_Mammalia_17:0.0909507500)/1:0.1138287133,((GCA_029890205.1_Mammalia_14:0.0000010060,GCA_907164435.1_Mammalia_14:0.0000010060)/1:0.0550992686,GCA_903995435.1_Mammalia_14:0.0757695066)/1:0.1560540532)/0.997:0.0358203779,GCA_028658305.1_Mammalia_11:0.2255247439)/1:0.0506801227,(((GCA_000317375.1_Mammalia_14:0.0902633383,GCA_903992535.2_Mammalia_13:0.0549703279)/1:0.1824734349,((((GCA_003704135.2_Mammalia_15:0.0218493183,GCA_003704035.3_Mammalia_14:0.0130753375)/0.333:0.0000020712,GCA_004664715.2_Mammalia_13:0.0087839912)/1:0.0595219607,GCA_949786415.1_Mammalia_15:0.0768736571)/0.999:0.0228010844,(GCA_949786405.1_Mammalia_14:0.0087981558,GCA_949786385.1_Mammalia_14:0.0042142033)/1:0.0290512518)/1:0.1263098398)/1:0.0845501563,(GCA_003668045.2_Mammalia_15:0.2074108753,GCA_023856395.1_Mammalia_16:0.1285247487)/1:0.0862268128)/1:0.0725517721)/1:0.1285058678)/1:0.1315052562,((((((((GCA_000001635.9_Mammalia_17:0.0138843097,GCA_921997135.2_Mammalia_17:0.0046143093)/1:0.0140373878,GCA_900094665.2_Mammalia_17:0.0186013728)/1:0.0920255424,GCA_028551405.1_Mammalia_18:0.0852989444)/0.551:0.0098683063,(GCA_011064425.1_Mammalia_17:0.0175305777,GCA_015227675.2_Mammalia_17:0.0245402979)/1:0.1063360928)/0.885:0.0153726808,GCA_011762505.1_Mammalia_17:0.1182374604)/1:0.0533785231,(((GCA_029890205.1_Mammalia_15:0.0000010060,GCA_907164435.1_Mammalia_15:0.0045657237)/1:0.0419704802,GCA_903995435.1_Mammalia_15:0.0246594190)/1:0.2219638167,GCA_028658305.1_Mammalia_12:0.2769870409)/0.935:0.0242151998)/0.996:0.0459298969,(((((GCA_903995425.1_Mammalia_13:0.0555900626,GCA_949786385.1_Mammalia_15:0.0140839033)/0.976:0.0091544905,GCA_949786405.1_Mammalia_15:0.0000010060)/1:0.0834793825,GCA_949786415.1_Mammalia_16:0.0703022393)/1:0.1011260766,(GCA_000317375.1_Mammalia_15:0.0505919296,GCA_903992535.2_Mammalia_14:0.0604949414)/1:0.2005826098)/0.509:0.0183650320,GCA_003668045.2_Mammalia_16:0.1133032914)/1:0.0590191405)/1:0.2541052304,(((GCA_000317375.1_Mammalia_16:0.0905362982,GCA_903992535.2_Mammalia_15:0.0943694208)/1:0.1805571591,GCA_949786415.1_Mammalia_17:0.1056917189)/0.86:0.0211345728,GCA_003668045.2_Mammalia_17:0.1921509016)/1:0.2210140232)/0.906:0.0734403744)/0.995:0.0676940948,(((GCA_000317375.1_Mammalia_17:0.1847466993,((((GCA_003704135.2_Mammalia_16:0.0050157718,GCA_004664715.2_Mammalia_14:0.0143057743)/0.964:0.0102486298,GCA_003704035.3_Mammalia_15:0.0484702513)/1:0.0384029105,GCA_949786415.1_Mammalia_18:0.0513891260)/0.995:0.0198275971,(GCA_903995425.1_Mammalia_14:0.0613897869,(GCA_949786405.1_Mammalia_16:0.0000021541,GCA_949786385.1_Mammalia_16:0.0191374053)/0.967:0.0114028591)/1:0.0359958661)/1:0.1373636078)/0.884:0.0333087936,GCA_023856395.1_Mammalia_17:0.2139336374)/1:0.0779784195,(GCA_028658305.1_Mammalia_13:0.1591365891,(GCA_903995435.1_Mammalia_16:0.0482652013,GCA_907164435.1_Mammalia_16:0.0499809436)/1:0.1777183515)/0.998:0.0605058151)/1:0.2893812624)/0.762:0.0344166419)/0.946:0.0599865148,(((((((((GCA_000001635.9_Mammalia_18:0.0052231706,GCA_921997135.2_Mammalia_18:0.0270492599)/1:0.0436645246,GCA_900094665.2_Mammalia_18:0.0660729989)/0.885:0.0122538068,GCA_900095145.2_Mammalia_17:0.0909449529)/0.989:0.0200168871,GCA_011762505.1_Mammalia_18:0.1571777794)/0.993:0.0144262417,GCA_947179515.1_Mammalia_17:0.1411601495)/0.5:0.0056589769,GCA_008632895.1_Mammalia_17:0.1420033556)/0.994:0.0179476178,GCA_028551405.1_Mammalia_19:0.1269365966)/0.991:0.0242321387,(GCA_011064425.1_Mammalia_18:0.1320111052,GCA_015227675.2_Mammalia_18:0.0834119490)/1:0.0514878453)/1:0.1471157821,(((GCA_003704035.3_Mammalia_16:0.0173047271,GCA_004664715.2_Mammalia_15:0.0180591109)/1:0.0702177437,((GCA_903995425.1_Mammalia_15:0.0090265778,GCA_949786405.1_Mammalia_17:0.0045015952)/0.947:0.0073461585,GCA_949786385.1_Mammalia_17:0.0061735494)/1:0.1309064199)/0.488:0.0085989235,GCA_949786415.1_Mammalia_19:0.0497951423)/1:0.1665556804)/1:0.2854677193)/1:0.1593861646)/0.998:0.0577591640)/1:0.0657017533)/0.484:0.0232143571)/0.885:0.0200929616)/1:0.0320289967,(((((((GCA_000003025.6_Mammalia_11:0.0000010060,GCA_016906955.1_Mammalia_12:0.0047025692)/0.794:0.0047306737,GCA_028533215.1_Mammalia_10:0.0141877038)/1:0.2153718549,((GCA_000803125.3_Mammalia_9:0.0098048004,GCA_009834535.1_Mammalia_10:0.0088773489)/0.989:0.0200392514,GCA_028534125.1_Mammalia_10:0.0280385203)/1:0.2918090028)/0.941:0.0332204119,((((GCA_023065765.1_Mammalia_11:0.0308305068,GCA_023065765.1_Mammalia_12:0.0286094828)/1:0.0734520369,GCA_023065765.1_Mammalia_13:0.1071316446)/1:0.0917977384,((((GCA_010411085.1_Mammalia_12:0.0094368092,GCA_910594005.1_Mammalia_12:0.0000021044)/1:0.0141792092,GCA_019320065.1_Mammalia_12:0.0000029530)/0.835:0.0239032009,GCA_019903745.2_Mammalia_11:0.1117034561)/1:0.2092588612,((((((((GCA_000247795.2_Mammalia_11:0.0091197278,GCA_002263795.3_Mammalia_12:0.0091129038)/0.333:0.0000010059,GCA_014182915.2_Mammalia_9:0.0000010060)/0.333:0.0000021139,(GCA_005887515.3_Mammalia_9:0.0000010060,GCA_027580195.1_Mammalia_12:0.0000010060)/0.803:0.0045429352)/1:0.0195215517,(GCA_019923935.1_Mammalia_13:0.0082495773,GCA_029407905.2_Mammalia_12:0.0054972016)/0.99:0.0135923404)/1:0.0535731135,((((GCA_000978405.1_Mammalia_13:0.0000010060,GCA_001704415.2_Mammalia_13:0.0000010060)/0.333:0.0000010059,GCA_028583565.1_Mammalia_10:0.0046274031)/0.333:0.0000010059,(GCA_014523465.1_Mammalia_12:0.0046279117,GCA_016772045.1_Mammalia_12:0.0092656858)/0.333:0.0000010059)/1:0.0157522069,GCA_023091745.2_Mammalia_12:0.0121861237)/1:0.0627075071)/1:0.0228052069,(((GCA_010411085.1_Mammalia_13:0.0000010060,GCA_019320065.1_Mammalia_13:0.0046064456)/0.333:0.0000026343,GCA_910594005.1_Mammalia_13:0.0092448248)/1:0.0202950318,(GCA_008782695.1_Mammalia_12:0.0046055238,GCA_020276665.1_Mammalia_12:0.0092657452)/1:0.0409073383)/1:0.0317975404)/0.883:0.0160344702,((GCA_013496395.1_Mammalia_10:0.0258459117,GCA_017591445.1_Mammalia_16:0.0160053058)/1:0.0183487030,GCA_024291935.2_Mammalia_10:0.0529639250)/1:0.0512836788)/1:0.1057525972,(((((((GCA_000247795.2_Mammalia_12:0.0000010060,GCA_002263795.3_Mammalia_13:0.0000010060)/0.333:0.0000010059,(GCA_005887515.3_Mammalia_10:0.0000010060,GCA_027580195.1_Mammalia_13:0.0048295611)/1:0.0194807337)/0.941:0.0048391311,GCA_014182915.2_Mammalia_10:0.0195616778)/1:0.0145214880,(GCA_019923935.1_Mammalia_14:0.0000010060,GCA_029407905.2_Mammalia_13:0.0000010060)/1:0.0197089255)/1:0.0408983286,(((GCA_000978405.1_Mammalia_14:0.0000010060,GCA_001704415.2_Mammalia_14:0.0000010060)/1:0.0097989336,GCA_023091745.2_Mammalia_13:0.0294921783)/0.333:0.0000022191,(GCA_014523465.1_Mammalia_13:0.0048765253,(GCA_016772045.1_Mammalia_13:0.0000010060,GCA_028583565.1_Mammalia_11:0.0097919170)/0.333:0.0000010059)/1:0.0146508849)/1:0.0490677895)/0.977:0.0178809204,((GCA_013496395.1_Mammalia_11:0.0000010060,GCA_017591445.1_Mammalia_17:0.0048405161)/1:0.0289130125,GCA_024291935.2_Mammalia_11:0.0258035732)/1:0.0486924319)/0.832:0.0166181820,((GCA_010411085.1_Mammalia_14:0.0049086070,GCA_910594005.1_Mammalia_14:0.0048107432)/1:0.0384957134,((GCA_008782695.1_Mammalia_13:0.0000024672,GCA_020276665.1_Mammalia_13:0.0098635610)/1:0.0498240403,(GCA_020226075.1_Mammalia_11:0.0398040412,(GCA_019903745.2_Mammalia_12:0.0247521918,GCA_023699985.2_Mammalia_11:0.0350380112)/0.99:0.0097644170)/0.858:0.0050894417)/0.998:0.0131408144)/1:0.0610805095)/1:0.0993159250)/1:0.1425555947)/1:0.0474128911)/0.981:0.0362168853,((((((GCA_000247795.2_Mammalia_13:0.0046278526,GCA_002263795.3_Mammalia_14:0.0046372470)/0.995:0.0046257010,GCA_014182915.2_Mammalia_11:0.0139150970)/0.333:0.0000021288,GCA_027580195.1_Mammalia_14:0.0185985745)/0.988:0.0091389749,GCA_019923935.1_Mammalia_15:0.0331026538)/1:0.0445741920,((((GCA_010411085.1_Mammalia_15:0.0000010060,GCA_910594005.1_Mammalia_15:0.0000010060)/0.333:0.0000027063,GCA_019320065.1_Mammalia_14:0.0046374532)/1:0.0139836766,(GCA_008782695.1_Mammalia_14:0.0000010060,GCA_020276665.1_Mammalia_14:0.0000010060)/1:0.0233985740)/0.999:0.0093351713,((GCA_020226075.1_Mammalia_12:0.0377236128,(GCA_020976825.1_Mammalia_12:0.0140084474,GCA_023699985.2_Mammalia_12:0.0234750992)/0.603:0.0047019042)/0.333:0.0000022152,GCA_019903745.2_Mammalia_13:0.0046487107)/1:0.0093463830)/0.998:0.0173982767)/0.961:0.0203952093,GCA_013496395.1_Mammalia_12:0.1090647526)/1:0.2709617544)/0.989:0.0302472243)/1:0.0788811503,((((GCA_002007445.3_Mammalia_9:0.0234482564,((GCA_023065955.2_Mammalia_12:0.0086123560,GCA_028533245.1_Mammalia_11:0.0000010060)/0.963:0.0044009028,GCA_028551375.1_Mammalia_12:0.0129699152)/0.89:0.0077118077)/1:0.0646375567,(((((GCA_009829155.1_Mammalia_7:0.0144790266,GCA_020171115.1_Mammalia_9:0.0202185639)/1:0.0389579164,GCA_029410595.1_Mammalia_9:0.0150159589)/0.827:0.0057770964,GCA_902655055.2_Mammalia_8:0.0319179363)/1:0.0294380888,GCA_922984935.2_Mammalia_11:0.0656336450)/1:0.0673529686,(GCA_028534135.1_Mammalia_11:0.0299928126,GCA_028533885.1_Mammalia_12:0.1713774518)/1:0.0327209301)/1:0.0655060964)/1:0.0285395552,((GCA_018345385.1_Mammalia_12:0.0000010060,GCA_024500485.1_Mammalia_12:0.0000010060)/0.333:0.0000020616,((GCA_028533335.1_Mammalia_12:0.0000010060,GCA_905319855.2_Mammalia_12:0.0000010060)/0.333:0.0000029891,GCA_001883655.1_Mammalia_9:0.0000020525)/0.961:0.0042738948)/1:0.0584263016)/0.925:0.0241425824,((((GCA_007474595.2_Mammalia_9:0.0147325071,GCA_027475565.2_Mammalia_7:0.0197830022)/0.778:0.0049271726,((GCA_018350175.1_Mammalia_8:0.0098706492,GCA_028533295.1_Mammalia_9:0.0049400651)/0.972:0.0049239033,GCA_019924945.1_Mammalia_8:0.0049301174)/1:0.0147482572)/0.333:0.0000025663,(((GCA_016509475.2_Mammalia_9:0.0147672865,GCA_028018385.1_Mammalia_8:0.0148024365)/0.975:0.0049054593,((GCA_018350215.1_Mammalia_9:0.0000010060,GCA_028533385.1_Mammalia_9:0.0098658947)/0.964:0.0049013836,GCA_018350195.2_Mammalia_9:0.0197243723)/0.985:0.0049222318)/0.994:0.0049049918,GCA_022837055.1_Mammalia_9:0.0246552933)/0.333:0.0000022841)/1:0.1012217023,((GCA_006229205.1_Mammalia_10:0.0246301173,GCA_028533875.1_Mammalia_11:0.0412171558)/1:0.0863018964,GCA_028646485.1_Mammalia_10:0.0322471599)/1:0.0598791143)/1:0.0869019150)/1:0.0614819858)/0.998:0.0285654285,(((GCA_004126475.3_Mammalia_14:0.0547876687,GCA_028533065.1_Mammalia_11:0.1021218303)/1:0.2065239185,(GCA_027563665.1_Mammalia_9:0.1498127240,(GCA_027574615.1_Mammalia_11:0.0274355485,GCA_951640355.1_Mammalia_11:0.0328385129)/0.975:0.0293226787)/1:0.2324361334)/1:0.0671618835,GCA_004115265.3_Mammalia_10:0.2750409622)/1:0.0532487905)/0.967:0.0198999130,GCA_950295315.1_Mammalia_15:0.4697568802)/0.862:0.0166555026)/0.744:0.0218264808,(((GCA_024166365.1_Mammalia_17:0.0085508632,GCA_030014295.1_Mammalia_18:0.0155573063)/1:0.1574630653,GCA_028571685.1_Mammalia_27:0.3694978972)/1:0.1276506102,(GCA_024139225.1_Mammalia_16:0.3046713811,GCA_027595985.1_Mammalia_21:0.2185581821)/1:0.2803473558)/0.63:0.0254482930)/1:0.7307148607)/0.423:0.0407732150,((((GCA_016432865.2_Mammalia_21:0.0262310193,(GCA_020854095.1_Mammalia_21:0.0451067469,GCA_902635505.1_Mammalia_19:0.0697846993)/0.616:0.0130616548)/1:0.3275363087,(((GCA_028533205.1_Mammalia_29:0.0263106904,((GCA_028372415.1_Mammalia_35:0.0332241348,GCA_028627215.1_Mammalia_36:0.0046220053)/0.983:0.0047816218,GCA_028583105.1_Mammalia_30:0.0046972845)/0.392:0.0031698344)/1:0.1910451776,((GCA_028627135.1_Mammalia_48:0.0409010081,GCA_028646515.1_Mammalia_43:0.0583242420)/1:0.0359785060,GCA_028646575.1_Mammalia_44:0.0963502872)/1:0.1012579989)/0.746:0.0379953818,GCA_028646595.1_Mammalia_42:0.1801856454)/1:0.0822022027)/0.463:0.0334500372,GCA_019393635.1_Mammalia_24:0.3372168007)/0.98:0.0875005223,(GCA_016433145.1_Mammalia_32:0.1561046673,GCA_027887165.1_Mammalia_24:0.1085871228)/1:0.2211920316)/1:0.5575110936)/1:0.1461678687)/0.926:0.0806060160,((((((((((GCA_000003025.6_Mammalia_12:0.0098117329,GCA_028533215.1_Mammalia_11:0.0198208258)/0.9:0.0050278396,GCA_016906955.1_Mammalia_13:0.0097654828)/1:0.2357017970,((((((GCA_000978405.1_Mammalia_15:0.0045175363,GCA_001704415.2_Mammalia_15:0.0043917480)/1:0.0270340200,(((GCA_014523465.1_Mammalia_14:0.0000010060,GCA_028583565.1_Mammalia_12:0.0000010060)/0.333:0.0000029509,GCA_016772045.1_Mammalia_14:0.0089108314)/0.945:0.0044454045,GCA_001039535.1_Mammalia_11:0.0000025867)/1:0.0134297299)/1:0.0135597668,GCA_023091745.2_Mammalia_14:0.0134779011)/1:0.0374146603,(((GCA_019320065.1_Mammalia_15:0.0000010060,GCA_910594005.1_Mammalia_16:0.0044935183)/1:0.0458083191,(GCA_020976825.1_Mammalia_13:0.0139454962,GCA_019903745.2_Mammalia_14:0.0408701538)/0.992:0.0089716294)/0.333:0.0000024318,GCA_008782695.1_Mammalia_15:0.2270487370)/0.999:0.0220641338)/0.788:0.0148541457,GCA_024291935.2_Mammalia_12:0.0392547558)/1:0.2472775116,GCA_023065765.1_Mammalia_14:0.4085438193)/0.999:0.0541920200)/1:0.1010347028,(GCA_027563665.1_Mammalia_10:0.0913042093,(GCA_027574615.1_Mammalia_12:0.0358572881,GCA_903992545.1_Mammalia_12:0.1277804922)/0.583:0.0150841515)/1:0.3373198032)/0.394:0.0079400138,(GCA_950295315.1_Mammalia_16:0.4772989610,(((GCA_024139225.1_Mammalia_17:0.3318621763,GCA_027595985.1_Mammalia_22:0.3061691416)/1:0.1016217389,(GCA_024139225.1_Mammalia_18:0.3059992681,GCA_027595985.1_Mammalia_23:0.3566605746)/1:0.2082736762)/1:0.0850254695,((GCA_024139225.1_Mammalia_19:0.2453636271,GCA_027595985.1_Mammalia_24:0.2354033994)/1:0.0953792357,GCA_027595985.1_Mammalia_25:0.4194709112)/1:0.1193770172)/1:0.1675191143)/1:0.0946895100)/0.409:0.0145841969,((((GCA_002863925.1_Mammalia_15:0.0387035066,GCA_016077325.2_Mammalia_14:0.0355457546)/1:0.1166003019,(GCA_002863925.1_Mammalia_16:0.0181545190,(GCA_016077325.2_Mammalia_15:0.0090813787,GCA_021613505.1_Mammalia_15:0.0103738035)/0.333:0.0000010059)/1:0.0619928828)/1:0.1779379074,(GCA_028533255.1_Mammalia_12:0.1052087608,GCA_028533255.1_Mammalia_13:0.2098371601)/0.542:0.0208513633)/0.725:0.0165972511,((((GCA_020826845.1_Mammalia_15:0.0144365447,GCA_021442165.1_Mammalia_16:0.0360248296)/0.997:0.0252228522,GCA_028646465.1_Mammalia_14:0.0506453430)/1:0.1150885992,((GCA_020826845.1_Mammalia_16:0.0211866115,GCA_021442165.1_Mammalia_17:0.0254511052)/0.999:0.0205955159,GCA_028646465.1_Mammalia_15:0.0483686626)/1:0.1030771684)/1:0.0699781672,(GCA_020826845.1_Mammalia_17:0.0216794103,GCA_021442165.1_Mammalia_18:0.0316102534)/1:0.0982200826)/1:0.0364930980)/0.998:0.0575428383)/1:0.7986945884,(((((((((Hs-TAS2R42_NM_181429.1:0.0136698582,GCA_014905855.1_Mammalia_14:0.0045239696)/0.916:0.0045694857,GCA_029281585.1_Mammalia_15:0.2423224618)/0.925:0.0040719308,GCA_028858775.1_Mammalia_14:0.0202798590)/0.963:0.0040340809,(GCA_021498465.1_Mammalia_15:0.0039893660,GCA_028878055.1_Mammalia_16:0.0080055047)/1:0.0324205826)/0.45:0.0033945765,(GCA_028885655.1_Mammalia_14:0.0107754141,GCA_028885625.1_Mammalia_15:0.0094597850)/1:0.0418825967)/1:0.0365457383,((((((GCA_003255815.1_Mammalia_16:0.0045375496,GCA_008728515.2_Mammalia_16:0.0136537242)/1:0.0183274963,((GCA_003339765.3_Mammalia_16:0.0091207210,GCA_012559485.3_Mammalia_16:0.0000010060)/0.977:0.0045523013,GCA_026956025.1_Mammalia_16:0.0091147819)/0.999:0.0092329192)/1:0.0091626630,GCA_028645565.1_Mammalia_16:0.0325532234)/0.96:0.0045981552,(GCA_028551445.1_Mammalia_15:0.0230414096,(GCA_028627265.1_Mammalia_12:0.0091268680,GCA_000409795.2_Mammalia_16:0.0091299095)/0.964:0.0045640914)/1:0.0182310395)/0.969:0.0091612873,(GCA_007565055.1_Mammalia_13:0.0372995513,GCA_021498455.1_Mammalia_15:0.0370809272)/1:0.0181815309)/1:0.0690764034,((GCA_011100555.2_Mammalia_16:0.0744537724,GCA_021498475.1_Mammalia_15:0.0510470340)/1:0.0389563425,GCA_028551515.1_Mammalia_15:0.0462359640)/1:0.2150915952)/0.879:0.0188729282)/1:0.2911371342,((((((GCA_000003025.6_Mammalia_13:0.0137864400,(GCA_016906955.1_Mammalia_14:0.0310830482,GCA_028533215.1_Mammalia_12:0.0456754923)/0.774:0.0104995361)/1:0.3243579242,((((((GCA_000247795.2_Mammalia_14:0.0141090771,(GCA_014182915.2_Mammalia_12:0.0048334694,GCA_027580195.1_Mammalia_15:0.0237212927)/0.997:0.0094903879)/0.347:0.0016340998,(GCA_019923935.1_Mammalia_16:0.0000020818,GCA_029407905.2_Mammalia_14:0.0000010060)/1:0.0134190641)/1:0.0197951334,(GCA_000978405.1_Mammalia_16:0.0094226837,((GCA_014523465.1_Mammalia_15:0.0047004734,GCA_016772045.1_Mammalia_15:0.0000021219)/0.828:0.0046975299,GCA_028583565.1_Mammalia_13:0.0094213826)/0.333:0.0000024322)/1:0.0317533119)/0.994:0.0144807093,(GCA_017591445.1_Mammalia_18:0.0524920115,GCA_024291935.2_Mammalia_13:0.0675245116)/1:0.0322131319)/0.745:0.0102365120,((((GCA_010411085.1_Mammalia_16:0.0000010060,GCA_019320065.1_Mammalia_16:0.0000010060)/0.585:0.0047291421,GCA_910594005.1_Mammalia_17:0.0000022002)/0.999:0.0142320386,(GCA_020976825.1_Mammalia_14:0.0047157667,GCA_023699985.2_Mammalia_13:0.0095696042)/1:0.0241356646)/0.979:0.0093349845,(GCA_008782695.1_Mammalia_16:0.0047098131,GCA_020276665.1_Mammalia_15:0.0000020076)/1:0.0480842415)/1:0.0417727628)/1:0.2496531372,(GCA_000803125.3_Mammalia_10:0.0151788152,GCA_028534125.1_Mammalia_11:0.0243421466)/1:0.2203602209)/0.522:0.0265840432)/1:0.1122147893,(GCA_024139225.1_Mammalia_20:0.2213982482,GCA_027595985.1_Mammalia_26:0.3092721847)/1:0.3033924937)/0.979:0.0352329115,(((((((GCA_002007445.3_Mammalia_10:0.0352509818,(GCA_028533245.1_Mammalia_12:0.0043878226,GCA_023065955.2_Mammalia_13:0.0526680404)/0.903:0.0043090169)/0.333:0.0000024926,GCA_028551375.1_Mammalia_13:0.0174652380)/1:0.0955058382,(GCA_009762305.2_Mammalia_5:0.0330589838,GCA_028975605.1_Mammalia_4:0.0264004697)/1:0.0172736797)/0.706:0.0044534083,((((((GCA_009829155.1_Mammalia_8:0.0085372177,GCA_022355385.1_Mammalia_8:0.0171997189)/1:0.0085793218,GCA_020171115.1_Mammalia_10:0.0127674390)/1:0.0113680336,GCA_902655055.2_Mammalia_9:0.0231639170)/1:0.0134830686,GCA_029410595.1_Mammalia_10:0.0321537839)/0.56:0.0061744434,GCA_922984935.2_Mammalia_12:0.0270610345)/1:0.0613901405,(GCA_028534135.1_Mammalia_12:0.0471506276,(GCA_028646535.1_Mammalia_12:0.0644907947,GCA_028533885.1_Mammalia_13:0.0959992800)/1:0.0354214756)/1:0.0411091969)/1:0.0191346597)/1:0.0375260342,((GCA_018345385.1_Mammalia_13:0.0086223219,GCA_024500485.1_Mammalia_13:0.0000010060)/0.994:0.0085620771,(GCA_001883655.1_Mammalia_10:0.0043084951,GCA_905319855.2_Mammalia_13:0.0043270740)/1:0.0087869139)/1:0.0893382475)/1:0.0521125498,((((GCA_007474595.2_Mammalia_10:0.0120778492,(((GCA_018350215.1_Mammalia_10:0.0042974449,GCA_028533385.1_Mammalia_10:0.0000010060)/1:0.0085770689,GCA_028018385.1_Mammalia_9:0.0085735080)/0.333:0.0000022264,(GCA_018350195.2_Mammalia_10:0.0085819840,GCA_023721935.1_Mammalia_9:0.0000026787)/0.999:0.0042823018)/0.333:0.0000028845)/0.958:0.0040361214,((GCA_016509475.2_Mammalia_10:0.0042879880,GCA_022837055.1_Mammalia_10:0.0040241499)/0.333:0.0000029680,(GCA_019924945.1_Mammalia_9:0.0038195882,(GCA_028533295.1_Mammalia_10:0.0076751060,GCA_018350175.1_Mammalia_9:0.0076866593)/1:0.0076460373)/0.333:0.0000025996)/0.985:0.0038197809)/0.934:0.0076254570,GCA_027475565.2_Mammalia_8:0.0000020173)/1:0.0944152359,((GCA_006229205.1_Mammalia_11:0.0214845627,GCA_028533875.1_Mammalia_12:0.0142620820)/1:0.1305696906,GCA_028646485.1_Mammalia_11:0.0544487398)/1:0.1232636296)/1:0.1039515418)/1:0.1306642166,(GCA_004115265.3_Mammalia_11:0.1826482001,((((GCA_027563665.1_Mammalia_11:0.1238359374,(GCA_027574615.1_Mammalia_13:0.0592887354,GCA_951640355.1_Mammalia_12:0.0336061893)/0.996:0.0239614551)/0.996:0.0312655968,GCA_903992545.1_Mammalia_13:0.1223381130)/1:0.1017134878,(GCA_004126475.3_Mammalia_15:0.1002494527,GCA_028533065.1_Mammalia_12:0.1116552720)/1:0.2113043086)/1:0.0627280691,(GCA_028533395.1_Mammalia_10:0.1578480650,(GCA_028533765.1_Mammalia_10:0.1100976200,(GCA_028627145.1_Mammalia_10:0.0765037392,GCA_030015415.1_Mammalia_11:0.1156774361)/0.83:0.0113488368)/0.991:0.0320596780)/1:0.1317847826)/0.627:0.0167677144)/1:0.0633385422)/0.999:0.0333157075)/0.992:0.0363596219,((GCA_002863925.1_Mammalia_17:0.0004750262,(GCA_016077325.2_Mammalia_16:0.0043136898,GCA_021613505.1_Mammalia_16:0.0043158624)/0.904:0.0081841993)/1:0.1292557076,((GCA_020826845.1_Mammalia_18:0.0019213418,GCA_021442165.1_Mammalia_19:0.0065828748)/0.935:0.0189281892,GCA_028646465.1_Mammalia_16:0.0308920277)/1:0.1037319304)/1:0.1123094633)/1:0.0685041283,(((GCA_027409185.1_Mammalia_14:0.3823515941,(((GCA_016881025.1_Mammalia_11:0.2222365923,GCA_025594165.1_Mammalia_12:0.1651380476)/0.614:0.0243953905,(GCA_902686455.2_Mammalia_14:0.0615274346,GCA_902686445.2_Mammalia_17:0.0187015390)/1:0.2466506673)/0.949:0.0629049924,GCA_028644305.1_Mammalia_12:0.2821293469)/1:0.2697406223)/0.947:0.0506601906,((GCA_009806435.2_Mammalia_13:0.0633153239,(GCA_009760805.1_Mammalia_12:0.0661695688,(GCA_015711505.1_Mammalia_13:0.0104071336,GCA_949820135.1_Mammalia_14:0.0435356165)/1:0.1309417861)/0.96:0.0396844611)/1:0.2827629795,(GCA_009806435.2_Mammalia_14:0.0885365322,GCA_009760805.1_Mammalia_13:0.0551631782)/1:0.2979407378)/1:0.2184141460)/0.915:0.0355392112,((GCA_011762505.1_Mammalia_19:0.2051883570,(GCA_011064425.1_Mammalia_19:0.0220119358,GCA_015227675.2_Mammalia_19:0.0071148978)/1:0.1265024214)/1:0.1315704646,GCA_023856395.1_Mammalia_18:0.2066517755)/1:0.5898352469)/0.993:0.0554028743)/0.544:0.0140697218)/1:0.3043648900,((((GCA_004115265.3_Mammalia_12:0.2961906957,((GCA_027563665.1_Mammalia_12:0.2098025595,((GCA_903992545.1_Mammalia_14:0.0892937734,GCA_903992545.1_Mammalia_15:0.0360352538)/1:0.0631516361,(GCA_903992545.1_Mammalia_16:0.0433427855,GCA_903992545.1_Mammalia_17:0.0122934760)/1:0.1158530912)/0.997:0.0364473582)/0.804:0.0100119899,(((GCA_027574615.1_Mammalia_14:0.0104812649,GCA_027574615.1_Mammalia_15:0.0291943268)/1:0.0245445513,(GCA_027574615.1_Mammalia_16:0.0492197484,GCA_027574615.1_Mammalia_17:0.0123946301)/1:0.0327841385)/1:0.0288258527,(GCA_951640355.1_Mammalia_13:0.0606085765,((GCA_951640355.1_Mammalia_14:0.0688779500,((GCA_027563665.1_Mammalia_13:0.1519128395,(GCA_027574615.1_Mammalia_18:0.0478000347,GCA_903992545.1_Mammalia_18:0.1621597446)/0.751:0.0159684068)/0.998:0.0168276684,GCA_951640355.1_Mammalia_15:0.0386305853)/1:0.1446201854)/0.941:0.0136398736,GCA_951640355.1_Mammalia_16:0.0514450878)/1:0.0197316178)/0.792:0.0085175429)/0.985:0.0181376933)/1:0.2022389074)/0.994:0.0435372963,(GCA_022682495.1_Mammalia_7:0.2278464079,(GCA_950295315.1_Mammalia_17:0.3932212316,(GCA_024139225.1_Mammalia_21:0.3124195584,GCA_027595985.1_Mammalia_27:0.2682150896)/1:0.3729540696)/0.998:0.0918878984)/0.552:0.0162570180)/0.988:0.0248235565,((((((GCA_010411085.1_Mammalia_17:0.0042398522,GCA_910594005.1_Mammalia_18:0.0127959186)/1:0.0171462437,GCA_008782695.1_Mammalia_17:0.0042322262)/0.996:0.0043048400,GCA_020276665.1_Mammalia_16:0.0128135773)/0.946:0.0042551372,GCA_020226075.1_Mammalia_13:0.0300855432)/0.932:0.0086852337,((GCA_020976825.1_Mammalia_15:0.0128398636,GCA_019903745.2_Mammalia_15:0.0215309036)/0.333:0.0000023791,GCA_023699985.2_Mammalia_14:0.0042547425)/0.98:0.0127813669)/1:0.1469741978,(GCA_023065765.1_Mammalia_15:0.0000021731,GCA_030028045.1_Mammalia_9:0.0145956785)/1:0.1531501252)/1:0.0755675155)/1:0.0812602821,(((GCA_027409185.1_Mammalia_15:0.0632525850,GCA_027409185.1_Mammalia_16:0.0590417147)/1:0.0411330672,(GCA_027409185.1_Mammalia_17:0.0556445433,GCA_027409185.1_Mammalia_18:0.0530245121)/1:0.0542978062)/1:0.1957377487,(GCA_028885655.1_Mammalia_15:0.0083749383,GCA_028885625.1_Mammalia_16:0.0000026763)/1:0.3160831749)/0.904:0.0307148149)/1:0.2855665296)/0.999:0.0986500189,(((((((GCA_000165445.3_Mammalia_14:0.0466844166,GCA_000165445.3_Mammalia_15:0.1091140046)/1:0.0686323927,((GCA_000165445.3_Mammalia_16:0.1262687934,GCA_000165445.3_Mammalia_17:0.0929961436)/1:0.0576116802,GCA_000165445.3_Mammalia_18:0.1693029996)/0.646:0.0181103222)/1:0.0464242842,((GCA_000165445.3_Mammalia_19:0.1391789962,GCA_020740605.1_Mammalia_17:0.0870186632)/1:0.0533051029,(GCA_020740605.1_Mammalia_18:0.0569377950,GCA_028534055.1_Mammalia_14:0.0841449295)/1:0.0737270023)/0.854:0.0179690720)/0.937:0.0230403385,((GCA_020740605.1_Mammalia_19:0.1398262729,GCA_020740605.1_Mammalia_20:0.0805973388)/0.751:0.0167189435,((GCA_028533085.1_Mammalia_15:0.0831040771,GCA_028533085.1_Mammalia_16:0.0829912765)/0.255:0.0100200633,GCA_028534055.1_Mammalia_15:0.1047936874)/0.575:0.0128764758)/1:0.1230846593)/1:0.1062208076,(GCA_023898255.1_Mammalia_19:0.0000010060,GCA_027406575.1_Mammalia_21:0.0000010060)/1:0.3019967785)/1:0.1373743365,((((((((((((((((((GCA_000247795.2_Mammalia_15:0.0000010060,GCA_002263795.3_Mammalia_15:0.0000010060)/0.993:0.0044871228,(GCA_027580195.1_Mammalia_16:0.0044791254,GCA_005887515.3_Mammalia_11:0.0304614276)/0.975:0.0045151802)/0.999:0.0113620612,GCA_014182915.2_Mammalia_13:0.0067466345)/1:0.0454
[truncated: 155,513 more chars]
