# Supplementary material for: Rapid expansion and specialization of the TAS2R bitter taste receptor family in amphibians
Source: PLoS Genet. 2025 Jan 31;21(1):e1011533. doi: 10.1371/journal.pgen.1011533 (PMC11798467; doi:10.1371/journal.pgen.1011533)
Supplement: S4 Data — Newick tree file underlying S13 Fig, with receptors named as shown in S1 Data (“5amphibian” tab, “short_name” column). (TXT) [file pgen.1011533.s034.txt]

(zebrafish_ora1_NP_001124140.1:0.8707816780,zebrafish_ora2_NP_001091865.1:0.9436821596,((zebrafish_ora3_XP_002666147.3:1.0203504437,zebrafish_ora4_NP_001410742.1:0.9074320008)/1:0.5791760758,((zebrafish_ora_5XP_002663506.1:1.2365242298,zebrafish_ora6_XP_003200835.2:1.6471855719)/1:0.9882867144,(((((((((((((((house_mouse_TAS2R2:0.3748043221,house_mouse_TAS2R3:0.4809490923)/1:0.5845462005,(house_mouse_TAS2R1:0.6188889694,human_TAS2R1:0.3509137824)/1:0.5518662173)/1:0.3925556373,((house_mouse_TAS2R5:0.5251715506,human_TAS2R3:0.2927362934)/1:0.6214321409,(house_mouse_TAS2R4:0.3448690547,human_TAS2R2:0.2511260259)/1:0.5092686391)/1:0.2527206683)/1:0.4334424970,(((green_anole_TAS2R17:0.1842121239,((green_anole_TAS2R23:0.2059746609,green_anole_TAS2R22:0.1874943313)/1:0.0694468501,(green_anole_TAS2R20:0.0629022766,green_anole_TAS2R21:0.0449713284)/1:0.0701109776)/0.944:0.0224377884)/0.937:0.0315485442,(green_anole_TAS2R18:0.1537777134,green_anole_TAS2R19:0.1089320954)/1:0.0531884193)/1:0.6189323776,(((((green_anole_TAS2R38:0.0826049318,(green_anole_TAS2R39:0.0670145051,green_anole_TAS2R40:0.0804351981)/0.882:0.0240329897)/1:0.2010502676,(green_anole_TAS2R41:0.1240698164,(green_anole_TAS2R42:0.0936937712,green_anole_TAS2R43:0.1372964834)/1:0.0733662571)/1:0.1269443685)/1:0.6568629542,(((green_anole_TAS2R30:0.3612427057,((green_anole_TAS2R31:0.0295863726,green_anole_TAS2R32:0.0741701620)/1:0.0669372437,green_anole_TAS2R33:0.1077804916)/1:0.2509409047)/0.675:0.0547108260,(green_anole_TAS2R34:0.1757479187,(green_anole_TAS2R35:0.0982626965,green_anole_TAS2R36:0.0832498004)/1:0.1129376599)/1:0.2899053804)/1:0.1325525802,green_anole_TAS2R37:0.4341600578)/1:0.1707789502)/0.452:0.0529355481,((green_anole_TAS2R26:0.1708451224,green_anole_TAS2R27:0.1881920636)/1:0.1492793036,(green_anole_TAS2R28:0.1543357135,green_anole_TAS2R29:0.2873070375)/1:0.1202030553)/1:0.4551851227)/0.721:0.0960922710,(green_anole_TAS2R24:0.1491966542,green_anole_TAS2R25:0.1092107643)/1:0.5179311168)/0.847:0.1684525512)/1:1.0993519297)/0.987:0.1951288519,((((house_mouse_TAS2R10:1.5552318253,(house_mouse_TAS2R11:0.2520905472,human_TAS2R8:0.3316749789)/1:1.0920900666)/0.575:0.1244583776,human_TAS2R23:1.3813379063)/0.515:0.0789472170,((house_mouse_TAS2R12:0.3765784899,human_TAS2R9:0.2725198318)/1:0.6698018210,((((house_mouse_TAS2R13:0.3737349365,human_TAS2R10:0.1779796484)/1:0.3231912543,(human_TAS2R11:0.7006838922,human_TAS2R12:0.6578617831)/0.819:0.0994693084)/0.911:0.0736906724,((house_mouse_TAS2R14:0.4314152424,(house_mouse_TAS2R18:0.4693795849,((house_mouse_TAS2R15:0.3704813956,house_mouse_TAS2R16:0.3601729754)/0.984:0.0808050167,house_mouse_TAS2R17:0.4037400314)/1:0.1018063617)/0.53:0.0416712964)/1:0.1656699834,human_TAS2R13:0.2571462043)/1:0.7001835071)/0.623:0.0476891119,(((((house_mouse_TAS2R34:0.5865697339,house_mouse_TAS2R33:0.8195258499)/1:0.1849642798,((human_TAS2R22:0.3076549325,(((human_TAS2R19:0.0770371805,human_TAS2R20:0.0662657083)/1:0.0326394247,human_TAS2R21:0.1060316463)/0.995:0.0426925210,human_TAS2R18:0.1607340443)/1:0.1287140193)/0.749:0.0437587339,human_TAS2R17:0.2904538750)/0.998:0.1489126420)/1:0.4062985226,(((house_mouse_TAS2R19:0.4591967020,(house_mouse_TAS2R20:0.3288489095,house_mouse_TAS2R21:0.3142345293)/1:0.3697328808)/0.988:0.0992659839,human_TAS2R15:0.3743060232)/1:0.3981800451,((house_mouse_TAS2R24:0.7566258200,((((house_mouse_TAS2R28:0.3210547750,house_mouse_TAS2R29:0.3132560604)/1:0.3159070714,house_mouse_TAS2R30:0.7151343748)/0.999:0.1218813783,house_mouse_TAS2R27:0.5208240730)/0.999:0.0925907031,(((house_mouse_TAS2R31:0.2223118762,house_mouse_TAS2R32:0.1312871732)/1:0.6204896930,(house_mouse_TAS2R26:0.5952625254,house_mouse_TAS2R25:0.4285582429)/0.999:0.1517032988)/0.62:0.0417330247,(house_mouse_TAS2R22:0.5396857294,house_mouse_TAS2R23:0.6922246505)/0.971:0.1024324512)/0.962:0.0710186295)/0.614:0.0368117106)/0.832:0.0586016165,human_TAS2R16:0.4518430465)/1:0.2342080321)/0.552:0.0566562607)/1:0.3410767766,house_mouse_TAS2R35:1.3786189513)/0.912:0.1253045507,human_TAS2R14:1.1604062463)/0.997:0.1460869718)/0.993:0.1575112594)/1:0.5515034184)/0.99:0.1665511704,(house_mouse_TAS2R9:0.6139938994,human_TAS2R7:0.6091571155)/1:1.0778917158)/0.955:0.1487428688)/0.413:0.0392787309,(house_mouse_TAS2R6:0.4258984589,human_TAS2R4:0.1825649648)/1:1.5033519652)/0.535:0.0579039232,((((house_mouse_TAS2R7:0.6307759331,human_TAS2R5:0.2329994050)/1:0.2906449603,(house_mouse_TAS2R8:0.3908160245,human_TAS2R6:0.1651125300)/1:0.1988422659)/1:0.5823231312,chicken_TAS2R3:0.7624568912)/1:0.3305406213,((green_anole_TAS2R16:1.2145523531,green_anole_TAS2R15:0.9382286788)/0.967:0.1999105855,chicken_TAS2R2:0.9644747280)/0.991:0.2100498051)/0.985:0.1202515777)/1:0.1572095644,((((caecilians_TAS2R8:0.8829454178,(axolotl_4:0.0038812139,axolotl_36:0.0000027511)/1:1.1803489998)/0.623:0.1729905687,((bullfrog_57:0.5696811253,(cane_94:0.2253941511,dart_15:0.2387924772)/1:0.2389851854)/1:0.4418714483,(clawed_18:0.6170321226,clawed_19:0.7015233712)/0.998:0.2179742824)/1:0.8187195620)/0.986:0.2055495779,axolotl_65:1.1160561691)/0.926:0.0833316786,(((((bullfrog_77:0.3458207781,(bullfrog_78:0.2991957566,bullfrog_153:0.1990195841)/0.535:0.0445138177)/1:0.4680660121,dart_22:1.0928040684)/0.716:0.1340722533,((((cane_62:0.0183102998,cane_65:0.0199259777)/1:0.1844976245,cane_68:0.1661614238)/1:0.2714254975,(dart_5:0.5782360912,dart_30:0.4192249096)/0.665:0.0651510270)/0.998:0.1612270769,cane_126:0.6972877964)/1:0.3679003594)/1:0.5426851759,(clawed_8:0.7604483867,(clawed_9:0.0664317926,clawed_10:0.0951655582)/1:0.8597678175)/0.924:0.1782770177)/1:0.4056010627,((cane_40:1.0735625698,((cane_41:0.4349065348,dart_43:0.6041756872)/1:0.3289108393,(((cane_42:0.5977641917,cane_91:0.5652326512)/0.877:0.0769529537,(cane_90:0.3963152017,dart_40:0.4268203007)/1:0.2646500924)/0.997:0.1182711770,(((cane_43:0.0400879768,cane_88:0.0421741658)/1:0.1327922857,cane_87:0.1270548407)/1:0.2567351648,dart_28:0.3568059136)/1:0.4100948234)/0.992:0.1261577730)/1:0.5567440879)/0.92:0.1646642586,((clawed_11:0.9814330178,clawed_12:1.2249204354)/0.926:0.1797408341,(clawed_13:1.0884826990,clawed_14:0.8468414967)/0.46:0.0646769295)/1:0.5128546373)/0.943:0.1595478387)/1:0.2312188827)/0.843:0.0529005350)/1:0.0982073357,((((((((caecilians_TAS2R11:0.0700411193,caecilians_TAS2R12:0.2030312581)/1:0.1355925809,(caecilians_TAS2R9:0.1726593503,caecilians_TAS2R10:0.0958131256)/1:0.1839291426)/0.995:0.0587421547,caecilians_TAS2R13:0.2660044413)/0.999:0.0572514373,caecilians_TAS2R14:0.2996083484)/1:0.0700259638,((caecilians_TAS2R15:0.2676512057,caecilians_TAS2R16:0.2873383664)/1:0.1014526589,caecilians_TAS2R17:0.4776101382)/0.988:0.0499684351)/1:0.0923522248,caecilians_TAS2R18:0.4707048695)/1:0.1703422494,(caecilians_TAS2R23:0.5098216077,(caecilians_TAS2R22:0.4292010832,(caecilians_TAS2R19:0.1183416444,(caecilians_TAS2R20:0.0293483237,caecilians_TAS2R21:0.0750565389)/1:0.1652144876)/1:0.3409008210)/0.846:0.0546499164)/1:0.1876394296)/1:0.3577892005,(axolotl_66:0.3736095991,axolotl_67:0.4552697296)/1:0.8234830410)/0.999:0.2341371379)/0.813:0.0451482990,(caecilians_TAS2R7:1.0856099437,axolotl_11:1.6540437362)/0.974:0.2674313045)/0.962:0.0592856479,(((chicken_TAS2R1:1.7258533784,((caecilians_TAS2R4:0.5666032665,(caecilians_TAS2R5:0.3767668462,caecilians_TAS2R6:0.4721261115)/1:0.2546103131)/1:0.7341288075,axolotl_69:1.1091936087)/0.981:0.2311926842)/0.326:0.0027965471,(axolotl_9:1.1019636510,(axolotl_32:0.7425217631,axolotl_33:0.4718889601)/1:0.6523757526)/0.999:0.2293539611)/1:0.1786477665,(((((((((bullfrog_5:0.9581940033,bullfrog_6:1.0518261873)/0.98:0.1555524968,bullfrog_7:0.9192205355)/1:0.2424195162,(((((bullfrog_12:0.9103298707,bullfrog_125:0.4032033838)/1:0.3173676708,((bullfrog_13:0.3434872915,bullfrog_14:0.4593814043)/1:0.2224756362,bullfrog_15:0.4990959114)/0.966:0.1084284985)/1:0.3572483773,(((cane_113:0.0369356766,cane_114:0.0080253054)/0.951:0.0121895983,cane_115:0.0000029360)/1:0.2188959504,cane_116:0.3503285023)/1:0.6578677220)/0.74:0.1161578487,((cane_112:0.4296135320,dart_29:0.4990124419)/1:0.7061922768,dart_58:1.3682407464)/0.712:0.0868047437)/0.997:0.1328143667,bullfrog_17:1.0702384043)/0.918:0.0971295982)/0.653:0.0558739673,bullfrog_8:0.9395121377)/0.928:0.0594797582,(bullfrog_11:0.6481748211,dart_27:0.7878752237)/1:0.2956895795)/0.998:0.1028338544,(((bullfrog_10:0.8302016815,(cane_63:0.1941126996,dart_23:0.3148435671)/1:0.6676337957)/0.989:0.1861831774,(((((((cane_23:0.0947008507,cane_85:0.0595423170)/1:0.2657464472,(((((cane_38:0.0260230286,cane_39:0.0324769318)/1:0.3059000052,cane_93:0.2781129266)/0.576:0.0361459876,cane_86:0.3058208561)/1:0.1411446617,(cane_84:0.3378438018,cane_118:0.2635131626)/0.875:0.0382452963)/0.77:0.0141279117,cane_70:0.3754700302)/0.648:0.0067906020)/0.994:0.0227767655,(((cane_46:0.0934094902,cane_47:0.0635500726)/1:0.2017275492,cane_83:0.2717383833)/0.684:0.0212180259,(((cane_48:0.2701123561,cane_66:0.1939666271)/0.981:0.0351958422,cane_58:0.3056352540)/0.971:0.0233389479,cane_67:0.2446843810)/0.963:0.0265639407)/1:0.0319789120)/0.88:0.0124397899,(cane_51:0.3626453111,cane_127:0.2710740276)/1:0.0691237118)/0.994:0.0239506284,(((cane_49:0.0530413262,cane_50:0.0295678674)/1:0.0650823399,cane_52:0.0715207210)/1:0.3485317139,cane_82:0.3800467275)/0.994:0.0523970892)/0.997:0.0274902771,cane_64:0.3326708164)/0.93:0.0343360257,(((((((dart_3:0.1716987418,dart_44:0.2146779041)/1:0.1514333833,dart_32:0.3149143453)/0.999:0.0863147640,dart_7:0.4516485275)/0.968:0.0424546595,(((dart_13:0.3368654661,dart_60:0.2454974811)/0.496:0.0291655162,dart_55:0.5217680487)/1:0.0811784746,dart_24:0.4561797549)/0.995:0.0420040767)/0.341:0.0022157430,dart_56:0.3901991821)/0.89:0.0229824804,(dart_31:0.2991660799,dart_42:0.2126753846)/1:0.1414108304)/0.609:0.0239489242,((dart_6:0.3281815722,dart_51:0.3339726780)/0.528:0.0401200017,dart_53:0.3323662329)/1:0.0961115875)/1:0.0754814687)/1:0.8548396108)/0.404:0.0630081428,cane_117:1.1200430869)/0.984:0.1106280228)/0.992:0.1911818451,dart_2:1.3927603558)/1:0.3614599297,clawed_4:1.2057037246)/1:0.6263986544,((bullfrog_9:0.4017459905,cane_92:0.5658343051)/1:0.6458346837,((clawed_5:0.7153905960,clawed_6:0.6145165762)/0.858:0.1416342368,clawed_7:0.4605730671)/1:0.5926444401)/1:0.6896235388)/0.997:0.2399633347)/0.92:0.0884118639)/1:0.2619258415,(((((caecilians_TAS2R24:0.8987187345,((caecilians_TAS2R25:0.5774201023,((caecilians_TAS2R26:0.6299503367,caecilians_TAS2R27:0.5034866400)/0.98:0.1153354484,caecilians_TAS2R28:0.5223874615)/0.938:0.0976069875)/1:0.5562894898,(((bullfrog_16:0.7080206083,cane_9:0.5264820011)/1:0.6383771309,(clawed_15:0.0695651415,clawed_16:0.0265490164)/1:1.2348234040)/1:0.8195249111,((((bullfrog_24:0.7310567235,(((cane_119:0.6073624231,((cane_128:0.2257450706,dart_38:0.3807296109)/0.999:0.1129822212,dart_26:0.4868011644)/0.863:0.0844615689)/0.657:0.0599738131,dart_25:0.5387944524)/0.425:0.0274781229,dart_9:0.4739768498)/1:0.4866883010)/1:0.3818895087,(((((((((cane_21:0.0752332503,(cane_22:0.0334846850,cane_44:0.0562410431)/1:0.0921960688)/1:0.2354954051,cane_45:0.2776846130)/1:0.1818047209,cane_71:0.2928296756)/0.672:0.0707652676,(cane_73:0.3518166322,dart_61:0.4238531381)/0.903:0.0690784689)/0.513:0.0380763892,cane_72:0.2321109898)/1:0.2911565613,(cane_59:0.5227056622,(cane_60:0.3499024334,cane_61:0.3321433725)/0.787:0.0769427049)/1:0.2843805053)/1:0.5869841450,(cane_120:0.3838593851,(dart_33:0.3179073488,dart_47:0.3640759852)/0.997:0.1657125399)/1:0.9369341514)/0.997:0.2568780893,clawed_22:1.2473555835)/0.428:0.0689189601,cane_69:1.3989417119)/0.907:0.0711703427)/0.99:0.0892309861,((cane_11:0.2063359582,dart_48:0.2642653963)/1:1.3000927918,((cane_129:0.7848368094,((cane_130:0.1070590100,cane_131:0.1424645162)/1:0.2176283077,cane_132:0.3484365598)/1:0.6496387023)/1:0.3117756060,(dart_36:0.3784780707,dart_41:0.3903245859)/1:0.9732939421)/1:0.3156601023)/0.483:0.1338506629)/0.468:0.0642883715,((cane_10:0.2425025166,dart_18:0.1701026558)/1:0.8530925083,clawed_21:1.4365189481)/0.478:0.0907022315)/1:0.5937671184)/0.999:0.3344241085)/0.981:0.1746088753)/0.856:0.1143908328,((((axolotl_12:0.1445637050,axolotl_14:0.1406808632)/0.97:0.0643880856,axolotl_13:0.1782010786)/1:0.9123781676,axolotl_34:0.8964185081)/0.985:0.1717584343,((bullfrog_1:0.5254533961,((((bullfrog_2:0.4069287326,(bullfrog_3:0.1679107916,bullfrog_4:0.0846480815)/1:0.3329320660)/0.999:0.0901635441,((cane_121:0.2272391337,dart_10:0.2082430676)/1:0.2759152409,(cane_124:0.1839475781,(cane_125:0.0965505815,dart_21:0.1280460336)/1:0.1552383742)/1:0.1724272604)/1:0.1433307084)/1:0.1933480213,(((bullfrog_25:0.1652141597,bullfrog_26:0.1473131433)/1:0.3437712340,(((cane_12:0.1796781448,cane_13:0.0653457552)/1:0.1559939953,cane_122:0.3300567286)/0.62:0.0391915254,dart_14:0.3124168517)/1:0.2501952474)/1:0.1636531415,cane_123:0.5158678211)/1:0.0936358188)/0.611:0.0496014286,bullfrog_27:0.3869284226)/0.386:0.0373195237)/1:0.5324334704,clawed_17:1.0698818461)/1:0.3871397885)/0.91:0.0984712499)/0.923:0.0618654625,(((((((((axolotl_1:0.0076154752,axolotl_51:0.0417979776)/1:0.0504821937,axolotl_49:0.1050623339)/1:0.1003537551,(((axolotl_3:0.0045320309,axolotl_55:0.0181612118)/1:0.1158652170,axolotl_48:0.1314485957)/0.99:0.0351715310,axolotl_47:0.1552908906)/0.995:0.0459932278)/1:0.4682566822,((axolotl_52:0.0261878052,axolotl_54:0.0242523358)/0.998:0.0409421661,axolotl_53:0.1143720841)/1:0.3696823662)/0.671:0.0830738999,axolotl_50:1.2109438970)/0.646:0.1261634423,(axolotl_45:0.0148210212,axolotl_46:0.1385624840)/1:0.5643482599)/1:0.4858995614,((axolotl_2:0.0770821444,axolotl_44:0.0732773340)/0.954:0.0419493212,axolotl_5:0.0856326546)/1:0.7385426193)/0.971:0.1226281948,((((axolotl_39:0.4430579461,axolotl_41:0.5330781537)/0.979:0.1165121100,axolotl_40:0.3908789042)/0.997:0.0886001893,((axolotl_56:0.1404504666,axolotl_59:0.2212066486)/0.804:0.0326584295,(axolotl_57:0.1854140620,axolotl_58:0.0931032105)/0.844:0.0186161981)/1:0.3649941315)/0.971:0.1208667577,axolotl_60:0.7006348375)/1:0.4046714303)/0.96:0.1285902676,axolotl_15:1.0594683396)/0.903:0.1025473194)/0.998:0.1072697623,axolotl_10:0.8719050326)/1:0.1729174891,axolotl_68:1.1867244922)/0.999:0.1832980728)/0.995:0.1443214008,((((green_anole_TAS2R1:0.6824751482,((green_anole_TAS2R3:0.5933104447,green_anole_TAS2R2:0.5331992882)/0.983:0.1299220881,((((green_anole_TAS2R11:0.1710270376,green_anole_TAS2R12:0.0899835694)/1:0.1458498762,(green_anole_TAS2R13:0.2827846312,green_anole_TAS2R14:0.2930888929)/0.707:0.0464051140)/1:0.2956249082,green_anole_TAS2R10:0.6030300820)/1:0.1777355236,(green_anole_TAS2R4:0.4061783401,(green_anole_TAS2R5:0.2518283591,(((green_anole_TAS2R7:0.0713424766,green_anole_TAS2R8:0.0952992037)/1:0.1837915393,green_anole_TAS2R9:0.2626157355)/1:0.1001639647,green_anole_TAS2R6:0.2830327887)/0.447:0.0411193389)/1:0.4323994179)/0.998:0.1467694131)/0.825:0.0842082897)/0.669:0.1470195168)/1:1.1100160246,(axolotl_37:1.0216231238,(((bullfrog_101:0.2234512356,bullfrog_102:0.3761741216)/1:0.2687799657,(cane_54:0.5155133507,(cane_55:0.1885699130,(cane_56:0.1648663313,cane_57:0.1682326691)/0.999:0.1135685288)/1:0.5273223222)/1:0.4109296613)/0.998:0.3485099325,cane_53:1.1561409926)/1:0.8217634079)/0.999:0.3257612774)/0.831:0.1521426745,(((axolotl_8:0.4804584473,(axolotl_16:0.0762918645,axolotl_17:0.0564890444)/1:0.4334055431)/1:0.2590001859,axolotl_38:0.8960629486)/0.953:0.1434111589,axolotl_35:0.6442728311)/1:0.4327645071)/0.998:0.1490004250,((((caecilians_TAS2R3:0.7824837761,(((axolotl_6:0.4416395763,axolotl_7:0.6755589272)/1:0.1636320092,(((((((axolotl_18:0.0000010088,axolotl_26:0.0034571001)/1:0.5770569337,axolotl_23:0.9490450892)/0.805:0.0885919579,axolotl_25:0.6963108369)/0.98:0.1037397555,(axolotl_22:0.5817311049,axolotl_24:0.7241388378)/0.895:0.0876716864)/0.993:0.0622847274,((axolotl_20:0.0915668481,axolotl_21:0.1680478361)/1:0.4915332545,axolotl_28:0.8093740265)/0.694:0.0803670506)/0.654:0.0706895479,axolotl_27:1.2108908493)/0.405:0.0312803511,(axolotl_19:0.7400370762,axolotl_62:0.8979118879)/0.737:0.0808054369)/0.761:0.1071813052)/1:0.3515923192,(axolotl_31:0.8675311749,axolotl_70:1.4264323197)/0.72:0.1285358779)/0.996:0.1565126746)/0.96:0.1212783599,axolotl_61:1.7454915726)/0.464:0.0480405270,(((caecilians_TAS2R2:0.5098253990,(axolotl_29:0.0663632618,axolotl_30:0.0368303994)/1:0.6675763385)/0.693:0.0658940616,(((bullfrog_43:0.0212104062,bullfrog_85:0.0000021541)/1:0.3419901513,((cane_14:0.0729763596,cane_15:0.0729681260)/1:0.1164943805,dart_8:0.1720312438)/1:0.2016242491)/1:0.3961680548,((bullfrog_84:0.1183130154,(cane_16:0.1019798549,dart_50:0.0404680054)/1:0.1077400735)/0.999:0.1204899508,bullfrog_98:0.3806284514)/1:0.1706143204)/1:0.4509917084)/0.957:0.0537333869,((axolotl_63:0.0436512701,axolotl_64:0.0000021201)/1:0.5116744603,(((((bullfrog_44:0.2602158576,bullfrog_116:0.3521221367)/1:0.1166641260,(bullfrog_69:0.1887755306,cane_20:0.0955097052)/1:0.0836777835)/1:0.0528898875,((bullfrog_161:0.2856347967,dart_17:0.2243967746)/1:0.0859370335,cane_18:0.5369332097)/0.793:0.0393240084)/1:0.1125036379,(bullfrog_83:0.1159669019,cane_19:0.2296644242)/1:0.2399879547)/1:0.2542253879,((bullfrog_82:0.2431303530,(cane_17:0.0941420482,dart_59:0.1316695118)/1:0.0996109093)/1:0.2255228363,((clawed_1:0.1402916507,clawed_3:0.1960439180)/0.662:0.0476065250,clawed_2:0.1532303287)/1:0.1539705541)/1:0.1505701680)/1:0.2990641154)/0.999:0.1500957050)/1:0.3554599648)/0.992:0.1029416213,((((((((((((((bullfrog_18:0.0544919652,bullfrog_19:0.0509190980)/0.984:0.0252617574,bullfrog_23:0.0201625091)/1:0.1658863805,bullfrog_21:0.2780806381)/1:1.0478880414,bullfrog_20:0.8619941949)/0.973:0.2324046119,((bullfrog_87:0.3095884310,bullfrog_129:0.2369007868)/1:0.4062366646,bullfrog_141:0.5930295890)/1:0.3805210607)/0.936:0.1858828255,bullfrog_51:0.9958420392)/1:0.2241436142,(((((((((bullfrog_38:0.0803495652,(bullfrog_113:0.1066849191,bullfrog_166:0.1044097490)/0.785:0.0156888575)/0.99:0.0320798348,bullfrog_88:0.0419737410)/0.999:0.0230739861,(((bullfrog_89:0.0762235513,bullfrog_143:0.1291047029)/0.489:0.0091336323,bullfrog_155:0.0498333264)/1:0.0244522814,(((bullfrog_115:0.1075015246,bullfrog_156:0.0786474527)/0.979:0.0270650039,bullfrog_164:0.1024835517)/0.958:0.0188508743,bullfrog_146:0.0544081443)/1:0.0315151558)/0.799:0.0146071105)/1:0.1066772369,(((((((bullfrog_39:0.1035855653,bullfrog_40:0.0667984758)/1:0.0671524238,bullfrog_41:0.0561302382)/1:0.1281038357,bullfrog_79:0.1870564646)/1:0.0597883250,(bullfrog_71:0.2410664276,(bullfrog_80:0.1474086854,(bullfrog_149:0.0533797361,bullfrog_168:0.0351297046)/1:0.0559737361)/1:0.0747260507)/0.839:0.0230834878)/0.933:0.0244495823,((bullfrog_58:0.0458440974,(bullfrog_170:0.0588906379,bullfrog_172:0.0788992460)/1:0.0745657088)/1:0.0689239729,bullfrog_70:0.1812971316)/1:0.0433131783)/0.932:0.0298747081,((bullfrog_56:0.3140697001,bullfrog_81:0.3339383406)/0.995:0.0742340493,bullfrog_139:0.2691863713)/1:0.0655814250)/0.905:0.0117134940,(bullfrog_76:0.1851750671,bullfrog_142:0.2268712574)/0.999:0.0466685754)/0.98:0.0151016642)/0.925:0.0119619501,(((bullfrog_111:0.0525524200,(bullfrog_118:0.0337537167,bullfrog_119:0.0685109888)/1:0.0402994884)/0.871:0.0185389538,bullfrog_157:0.0766958031)/1:0.0333131913,bullfrog_126:0.1020738770)/1:0.0796996209)/1:0.0396581853,(bullfrog_91:0.5240315345,bullfrog_92:0.1301841356)/1:0.1118159725)/0.957:0.0244479553,(bullfrog_42:0.2467058152,(bullfrog_117:0.1621239593,bullfrog_145:0.1615513482)/0.929:0.0304392533)/1:0.0454911112)/0.333:0.0000021507,bullfrog_152:0.1378984297)/1:0.9868200315,((((bullfrog_105:0.0958030214,bullfrog_106:0.0897163900)/1:0.1947025245,(bullfrog_107:0.0427807602,bullfrog_174:0.0449914695)/1:0.1900702180)/0.999:0.0800648009,(bullfrog_158:0.0080625150,bullfrog_169:0.0078519505)/1:0.2074735761)/0.953:0.0616603616,((bullfrog_128:0.0459345691,bullfrog_178:0.0897283276)/1:0.1079968413,(bullfrog_133:0.0501763186,(bullfrog_137:0.0703815255,bullfrog_171:0.0700866790)/0.747:0.0157256558)/0.992:0.0293779829)/1:0.1110744255)/1:0.9836779107)/0.99:0.1605105845)/0.64:0.0480701654,(((((bullfrog_50:0.7230924635,(bullfrog_52:0.2100639145,((bullfrog_53:0.1015215804,bullfrog_55:0.2194249943)/1:0.0540210577,bullfrog_54:0.1233416104)/0.997:0.0652955363)/1:0.3643151149)/0.812:0.0676726392,bullfrog_134:0.5171173073)/1:0.1813952409,bullfrog_96:0.9247137316)/0.995:0.1179656610,((((cane_27:0.2608702209,(((((cane_36:0.1260534074,(cane_95:0.0026659354,cane_100:0.0040988713)/1:0.0768983720)/0.998:0.0312515478,(cane_97:0.1046596924,cane_102:0.0632231705)/1:0.0663714504)/1:0.0421051315,(cane_37:0.0230846677,(cane_103:0.0568330384,cane_104:0.0401786480)/1:0.0590117337)/1:0.1254231161)/1:0.0776283320,(((cane_99:0.0649768750,cane_111:0.0735380587)/1:0.0561018906,(cane_106:0.0720776287,cane_109:0.2284268730)/0.931:0.0210658926)/1:0.0592107676,cane_107:0.2481887368)/1:0.0504953819)/0.703:0.0164662473,(cane_98:0.0487410231,cane_110:0.0752249602)/1:0.1552001683)/1:0.0726953910)/0.936:0.0361274213,(cane_28:0.0516199642,cane_108:0.0954712399)/1:0.0965735184)/1:0.1555929397,(dart_52:0.3477431666,dart_62:0.2268389895)/1:0.1250466389)/0.648:0.0730009493,dart_49:0.5713027510)/1:0.7201476415)/1:0.1640484879,bullfrog_64:1.2213021060)/0.591:0.0358730377)/0.871:0.0542058708,((cane_1:0.3413726763,dart_46:0.4244059492)/1:0.3982758287,((cane_33:0.1404482103,cane_34:0.3239681412)/0.998:0.1000845993,(dart_37:0.2125335760,(dart_45:0.0830616091,dart_57:0.2823680325)/1:0.1327958385)/1:0.1601366218)/1:0.5527357862)/1:0.1471429304)/1:0.2087785560,bullfrog_59:0.9420531367)/1:0.4262072400,((((bullfrog_22:0.8148385400,bullfrog_97:0.5341614551)/0.961:0.1418793274,((cane_35:0.2881270093,dart_35:0.5099340092)/1:0.1995035470,(cane_96:0.0000021351,cane_101:0.0039891721)/1:0.4150812958)/1:0.2511241239)/1:0.3487214271,(cane_78:0.2139897502,dart_1:0.4600372765)/1:0.6275975680)/1:0.5536834270,cane_81:1.1336428377)/0.507:0.0842871343)/0.982:0.1075071831,((((((((bullfrog_34:0.2079475807,(((bullfrog_74:0.0701230476,bullfrog_90:0.1097158243)/1:0.1008345578,(bullfrog_93:0.1029052885,bullfrog_124:0.0665644629)/0.925:0.0375919595)/1:0.0720405327,bullfrog_121:0.2083406404)/0.976:0.0855142963)/1:0.6828080441,cane_76:1.0583737326)/1:0.4139791756,cane_89:1.2518922628)/0.458:0.0627478140,cane_75:1.0811064644)/0.799:0.0642386863,(((bullfrog_66:0.0309914806,bullfrog_67:0.0924336637)/1:0.5651671777,(cane_24:0.2710859562,dart_54:0.3569747438)/1:0.5789053284)/1:0.2642295043,dart_39:1.0518910330)/0.95:0.1069808741)/0.965:0.0720755248,((bullfrog_45:0.8170146577,(((bullfrog_60:0.2511984225,bullfrog_61:0.3234907540)/0.998:0.1358864017,bullfrog_165:0.3269723741)/1:0.3281491486,bullfrog_136:0.7955927842)/0.994:0.2207521673)/1:0.2660677083,cane_74:1.1812154061)/1:0.3173668022)/0.968:0.0585200232,(((((bullfrog_86:0.1829587562,bullfrog_138:0.0654043527)/1:0.0628870208,bullfrog_122:0.1646417181)/0.997:0.0992278080,(bullfrog_123:0.2602820397,bullfrog_151:0.1026053130)/1:0.1276901532)/1:0.6546390802,(cane_105:0.9207329494,dart_12:0.9291483625)/1:0.4516742077)/0.693:0.1319712090,((cane_79:0.1019939587,cane_80:0.1756917406)/1:0.2254614412,dart_34:0.4204328166)/1:0.5752562003)/1:0.1892576818)/0.999:0.1180856447,((((clawed_20:0.7429964953,((clawed_37:0.2666201493,(clawed_38:0.0661287432,clawed_39:0.0661241118)/1:0.1935077409)/0.994:0.0795218524,clawed_40:0.2463974559)/1:0.4693780488)/0.494:0.0453892584,(((((clawed_41:0.1746129910,(clawed_42:0.0992516863,clawed_43:0.1610192460)/0.701:0.0345874890)/1:0.1241643645,clawed_44:0.1204854133)/0.984:0.0401844310,clawed_45:0.1077648628)/1:0.0734470637,clawed_46:0.1679991358)/0.722:0.0356998701,((clawed_47:0.1038998605,clawed_48:0.1354742392)/1:0.2173605131,clawed_49:0.1961855453)/1:0.1534836851)/1:0.4261322507)/1:0.1549920167,(((clawed_31:0.0768133695,clawed_33:0.0650227156)/0.998:0.0241887708,clawed_32:0.1385572243)/1:0.1517771855,(clawed_34:0.0869037660,clawed_35:0.0919264996)/1:0.1089038662)/1:0.4619967101)/0.985:0.1450163224,((clawed_27:0.2679995611,clawed_29:0.2432960225)/0.866:0.0693068683,clawed_28:0.1793379907)/1:0.4420104987)/1:0.4605181432)/1:0.4472273606)/0.977:0.1805101903,(((bullfrog_36:0.1836874620,bullfrog_37:0.1078112012)/0.988:0.1071958930,((bullfrog_99:0.0191737290,bullfrog_114:0.0385223879)/1:0.0336214084,bullfrog_150:0.0459425604)/1:0.2449954095)/1:0.6392391408,(((cane_4:0.0647750352,cane_5:0.0711331515)/1:0.1258864432,cane_7:0.0707706188)/0.703:0.0334631355,cane_6:0.0285155780)/1:0.9502301234)/1:1.4209111058)/1:0.3493753098,(((((bullfrog_28:0.3051200199,(bullfrog_100:0.0087989225,bullfrog_176:0.0112533485)/1:0.2020156219)/1:0.3469835338,cane_8:0.2877237679)/1:0.3086894929,(((clawed_23:0.2834553265,(clawed_24:0.2249732051,clawed_25:0.1051966487)/1:0.2340232959)/0.566:0.0856253257,clawed_26:0.4535517872)/1:0.3782488205,clawed_50:1.3384336931)/1:0.3036138952)/1:0.4125703280,((((bullfrog_29:1.0506501108,((bullfrog_65:1.8191357089,(bullfrog_68:1.0624773621,((bullfrog_94:0.2491517606,(bullfrog_95:0.2721733890,(bullfrog_148:0.0152952837,bullfrog_175:0.0194338589)/1:0.2191815374)/1:0.0720703177)/0.635:0.0292124112,(bullfrog_173:0.0258109310,bullfrog_177:0.0504821564)/1:0.2349564252)/1:0.8885115890)/0.48:0.1235381091)/1:0.2901317342,(cane_3:0.8372448535,cane_26:1.0249292754)/0.984:0.2181683167)/0.999:0.2122917053)/1:0.2329966941,(((((bullfrog_31:0.1860371209,bullfrog_33:0.2340583882)/1:0.2617319922,bullfrog_32:0.4109775501)/1:0.5184930650,(cane_30:0.3559512019,dart_16:0.4552178017)/1:0.3162008644)/1:0.6238231647,(((bullfrog_103:0.0523968560,bullfrog_127:0.0244087768)/1:0.5471786843,bullfrog_140:0.8547266815)/1:0.3975390627,(bullfrog_104:0.6333531606,dart_4:0.4983818273)/1:0.3382243911)/0.814:0.0721674941)/1:0.2437660643,(((((bullfrog_35:0.3455470370,bullfrog_112:0.3578546185)/0.997:0.1277351789,(bullfrog_132:0.0159732242,bullfrog_159:0.0432563524)/1:0.4462959379)/1:0.4009056974,bullfrog_49:0.7980069512)/1:0.4574257951,((cane_31:0.6690231486,(cane_32:0.3533421850,(dart_19:0.1354372791,dart_20:0.1121098471)/1:0.2846755778)/1:0.3140420925)/0.989:0.1752266941,dart_11:1.2573972825)/1:0.2828767421)/1:0.2877743786,(((((bullfrog_62:0.2751603907,bullfrog_63:0.2871576643)/1:0.0797278911,bullfrog_162:0.3361879507)/1:0.2663463920,((bullfrog_130:0.0657474993,(bullfrog_131:0.0636174049,bullfrog_147:0.0114510551)/0.973:0.0218310530)/1:0.1546570344,(bullfrog_135:0.1332894212,bullfrog_154:0.1763046130)/1:0.0921871020)/1:0.6167090619)/0.898:0.0935590378,(bullfrog_72:0.2253726048,(bullfrog_73:0.2180882734,bullfrog_75:0.3156075043)/0.4:0.0244254625)/1:0.3755463748)/1:0.1916367014,(cane_25:0.6828214273,cane_77:0.6082220992)/1:0.4526373185)/1:0.4555905679)/0.57:0.0794030727)/0.799:0.0561184908)/0.998:0.1280668608,((((bullfrog_30:0.1803609818,bullfrog_160:0.2451023675)/1:0.2030340609,(bullfrog_120:0.2125284348,(bullfrog_144:0.2095203239,bullfrog_167:0.2567332627)/0.966:0.0654982876)/1:0.4687533125)/1:0.3017332285,(cane_2:0.2136098417,dart_63:0.2367884982)/1:0.4396539733)/1:0.3858947314,(bullfrog_108:0.0882674312,((bullfrog_109:0.2542625053,bullfrog_110:0.0168186613)/1:0.0252112387,bullfrog_163:0.0166142696)/0.384:0.0110442458)/1:0.9386450818)/0.954:0.1445516827)/0.679:0.0779633119,(clawed_30:0.8048758365,clawed_36:0.7035282629)/1:0.4329748103)/1:0.5505756011)/0.689:0.1056959919,((bullfrog_46:0.2957893790,(bullfrog_47:0.2765072572,bullfrog_48:0.2596103641)/1:0.2277348540)/1:0.3503886674,cane_29:0.5810717529)/1:0.8013203067)/1:0.4224226525)/0.733:0.0766493171)/1:0.1259127571)/0.904:0.0807608707)/1:0.6339893877,((zebrafish_TAS2R1:2.0327301572,(zebrafish_TAS2R7:1.8236582821,((zebrafish_TAS2R5:0.0258235425,zebrafish_TAS2R4:0.0378549830)/1:0.3122404597,zebrafish_TAS2R6:0.5408400052)/1:1.4515957097)/1:1.0567954676)/0.591:0.1539924387,(zebrafish_TAS2R2:0.1661716723,zebrafish_TAS2R3:0.1296294106)/1:1.9321884650)/0.964:0.2453360588)/0.988:0.3264900990,(caecilians_TAS2R1:0.9010928329,(axolotl_42:0.2985114250,axolotl_43:0.3775248196)/1:0.4103361008)/1:0.8091580968)/0.997:0.5023901966)/0.994:0.4456241833)/1:0.9654908046);
